# Supplementary material for: An orexigenic subnetwork within the human hippocampus
Source: Nature. 2023 Aug 30;621(7978):381–8. doi: 10.1038/s41586-023-06459-w (PMC10499606; doi:10.1038/s41586-023-06459-w)
Supplement: Supplementary file 5 — Source Data Fig. 1 [file 41586_2023_6459_MOESM5_ESM.xlsx]

## Sheet: Fig1B
trial 1 (taste-neutral), observationsXtime
3.56445	4.24812	3.27148	-0.732457	-5.81048	-10.3515	-14.1114	-15.4297	-15.7714	-16.5528	-17.7246	-19.287	-20.4102	-21.0938	-22.0702	-23.0468	-25.0977	-26.7578	-29.0038	-31.1035	-32.959	-34.1796	-33.9355	-30.5664	-22.9491	-14.2089	-6.05472	0.927765	6.54303	6.24996	2.19727	-0.781171	0.0488214	2.44137	7.81255	13.7207	17.0409	21.3379	24.1699	23.7792	20.8496	15.1367	9.03316	2.92962	-1.61131	-3.12501	-5.46885	-7.47071	-8.98437	-8.15437
trial 2 (sweet-fat), observationsXtime
6.44537	12.1094	19.0429	24.6094	25.0977	24.707	23.8769	21.9727	17.2851	14.9902	12.8418	12.5488	11.621	9.61916	6.6895	2.24606	-3.22266	-9.42374	-11.6211	-10.4004	-9.61908	-10.791	-11.67	-13.0859	-16.162	-21.3868	-25.3418	-25.9765	-26.1231	-28.0762	-28.5156	-26.0742	-23.9258	-23.9746	-24.8535	-22.6563	-18.1641	-15.4785	-14.1114	-12.9395	-12.4023	-12.2559	-13.1349	-13.2813	-14.5508	-18.0665	-21.1914	-21.2402	-19.7266	-16.8458
[truncated: 5,000 more columns]

## Sheet: Fig1C
condition 1 (taste-neutral), frequenciesXtime points
4.12487	4.01157	3.80086	3.48141	3.06247	2.54154	1.94922	1.32729	0.768975	0.303264	0.0720353	-0.00390612	-0.0547258	-0.0511683	-0.0421724	-0.0175832	-0.0189481	-0.00698301	-0.0285678	-0.0368905	-0.0481988	-0.0345718	-0.0142245	-0.00776618	-0.0150603	-0.00815515	-0.00884376	0.0132134	0.0181557	0.0155694	-0.00436077	-0.0443734	-0.0281928	-0.0216295	-0.0311891	-0.0422917	-0.0327219	-0.0326739	-0.0600187	-0.0630795	-0.0579034	-0.0611097	-0.0533977	-0.0476843	-0.0211075	-0.00872687	0.00290833	0.014263	0.0317619	0.0178369
4.07653	3.97244	3.76911	3.46342	3.06498	2.56562	1.99229	1.38137	0.828322	0.370614	0.106664	0.00923397	-0.0309015	-0.0419057	-0.0292567	-0.00853661	-0.0112202	-0.00397694	-0.0222137	-0.0243441	-0.0395405	-0.0283586	-0.0204623	-0.0112902	-0.0125075	-0.00707253	-0.0119507	0.00864287	0.0136756	0.0105232	-0.0114538	-0.0382815	-0.0288483	-0.0165282	-0.0391201	-0.0365305	-0.0332876	-0.027911	-0.0540837	-0.054012	-0.0549972	-0.0587452	-0.0473021	-0.0412668	-0.0165145	-0.00780411	0.010199	0.0178494	0.0346414	0.0278869
4.02524	3.92621	3.73281	3.44062	3.06051	2.58725	2.03352	1.45806	0.882482	0.440034	0.12926	0.00427768	-0.0197059	-0.0294323	-0.0201234	0.00157701	0.00309455	-0.00333432	-0.0161448	-0.0225535	-0.0278997	-0.0246086	-0.0232795	-0.0202183	-0.0219219	-0.00428218	-0.00553801	0.00461394	0.0106177	0.00371077	-0.0194595	-0.0429839	-0.0301459	-0.0167873	-0.0430509	-0.0348531	-0.0216236	-0.0182777	-0.0471187	-0.0448819	-0.0610384	-0.0698498	-0.0415978	-0.0326972	-0.0154009	-0.00852938	0.00973493	0.0181432	0.0343632	0.0258819
3.98315	3.89075	3.70275	3.42476	3.06137	2.60976	2.0802	1.5225	0.983065	0.512783	0.170716	0.0288427	-0.0186284	-0.0205866	-0.00503207	0.00990095	0.0175237	0.00346389	0.00278432	-0.016662	-0.0180072	-0.0201297	-0.0219281	-0.0302828	-0.0175183	0.00495462	-0.00470097	-0.000179341	-0.00114835	-0.0101133	-0.0224027	-0.0477888	-0.0361276	-0.0244425	-0.0425016	-0.0365069	-0.0214573	-0.0133783	-0.0339305	-0.0471323	-0.0567948	-0.0689889	-0.0333871	-0.0368828	-0.015625	-0.0111768	0.00913921	0.0117311	0.0321077	0.0308641
3.94445	3.85904	3.68007	3.40894	3.06298	2.62814	2.12937	1.58735	1.06445	0.587635	0.241175	0.052954	-0.00906259	-0.0090948	-0.000656848	0.0152658	0.0270675	0.0150743	0.0149785	-0.00345638	-0.00867965	-0.0129933	-0.0199842	-0.0303725	-0.0115086	0.0100326	0.00662868	-0.00653453	-0.012576	-0.0256692	-0.0390986	-0.0562494	-0.0478101	-0.0256215	-0.0430061	-0.0426579	-0.0203049	-0.00542941	-0.0207096	-0.0448878	-0.0492466	-0.0438672	-0.0273327	-0.0356737	-0.0197158	-0.00276985	0.00540165	0.00132289	0.0201669	0.0265174
3.90587	3.82568	3.65551	3.39616	3.06238	2.64684	2.17305	1.6525	1.13814	0.658673	0.309563	0.084991	0.0179485	0.00453936	0.00461161	0.0238435	0.0358539	0.0276997	0.0277847	0.00524962	0.00295992	-0.00492811	-0.0192616	-0.0290166	-0.00916428	0.00912706	0.00422575	-0.0119572	-0.0218325	-0.0330778	-0.047016	-0.0443554	-0.0448353	-0.0345742	-0.0387864	-0.0366904	-0.00930942	-0.00233124	-0.0115929	-0.0369798	-0.0392782	-0.0302579	-0.0183575	-0.0281239	-0.0212501	-0.0110317	0.00148594	-0.00350974	0.00607148	0.0159319
3.86942	3.79565	3.63336	3.38475	3.06424	2.66849	2.21613	1.71435	1.20677	0.745016	0.358539	0.129202	0.0380102	0.0265789	0.0225581	0.0382516	0.0445136	0.0443785	0.0405139	0.0198041	0.00969489	-0.000535571	-0.0149018	-0.031107	-0.0101278	0.00960099	-0.00382123	-0.0275574	-0.0395964	-0.0415018	-0.0431257	-0.043696	-0.0442554	-0.0420791	-0.0313693	-0.0233977	-0.00530874	-0.00161624	-0.0042245	-0.0240647	-0.0332553	-0.0267335	-0.0167524	-0.0158511	-0.00643451	-0.0107564	-0.00154993	0.000636015	0.0121627	0.00507764
3.83009	3.76013	3.605	3.36988	3.06302	2.68247	2.24551	1.77158	1.28417	0.826306	0.416313	0.156782	0.0664204	0.0456568	0.0358915	0.0539839	0.0495117	0.0600556	0.0499709	0.0239185	0.00835876	-0.00156427	-0.0132849	-0.0145298	-0.00107335	0.00596337	0.00299621	-0.0284677	-0.0443553	-0.0426676	-0.0409396	-0.0476727	-0.0462256	-0.0393694	-0.0214776	-0.0135506	-0.0084384	-0.00197026	8.90557e-05	-0.0106295	-0.0254301	-0.0317336	-0.0217601	-0.00131202	0.00625133	-0.0123332	0.00039527	-0.000828789	0.016264	0.0205179
3.79403	3.72538	3.57512	3.35291	3.06061	2.69674	2.26362	1.81839	1.34498	0.896777	0.484507	0.184958	0.0906778	0.0650502	0.0465535	0.0615164	0.0610248	0.0674675	0.0588649	0.0389111	0.0183439	-0.0101623	-0.0148202	-0.010378	0.00878574	0.0134616	0.00635143	-0.025498	-0.0441837	-0.0377414	-0.0499927	-0.0445692	-0.0405174	-0.0313708	-0.017637	-0.00918488	-0.0142547	-0.00418733	0.00260468	-0.00177673	-0.0159695	-0.0388553	-0.0161165	-0.00322304	0.00378054	-0.00445008	-0.0039707	0.00305224	0.0225983	0.0272916
3.7632	3.69646	3.55099	3.33954	3.06066	2.71331	2.3044	1.86476	1.4027	0.959549	0.546886	0.231751	0.107132	0.0761448	0.0591605	0.063451	0.0669696	0.0706373	0.0641357	0.0506392	0.0200488	-0.0111362	-0.0234153	-0.014486	0.00622933	0.0181959	0.00358983	-0.0305168	-0.0485213	-0.0404014	-0.0349964	-0.0354119	-0.039544	-0.0262209	-0.0196091	-0.0111436	-0.0107912	-0.000487592	0.0081616	0.000492886	-0.0257954	-0.0205263	-0.0197458	-0.0113728	-0.00577905	0.00145248	-0.00123818	0.00392842	0.0237229	0.0337093
3.72997	3.66526	3.52828	3.32499	3.05859	2.72329	2.33395	1.91272	1.4627	1.02372	0.614073	0.273613	0.112865	0.0803897	0.0643733	0.0628507	0.0660275	0.0621017	0.0626303	0.0528172	0.0187726	-0.0120557	-0.0141432	-0.0103994	0.000402926	0.0100647	-0.00396231	-0.0324099	-0.036346	-0.0363303	-0.0263528	-0.0270209	-0.0437281	-0.0234649	-0.0179121	-0.0133727	-0.012544	0.00149335	0.0084731	-0.00131627	-0.0103429	-0.0213787	-0.0130403	-0.00941757	-0.0172387	0.00239511	-0.00264497	-0.00447307	0.0233738	0.0362816
3.6985	3.63524	3.50518	3.3115	3.05523	2.7337	2.35605	1.95073	1.52052	1.0854	0.685639	0.329895	0.13005	0.0878223	0.0702905	0.063184	0.066074	0.0677481	0.0619575	0.041158	0.00971226	-0.00315412	-0.015572	-0.00782858	-0.0038748	-0.00211271	-0.00904691	-0.0227106	-0.0286723	-0.0341172	-0.0227071	-0.0224144	-0.0315151	-0.0232074	-0.00925041	-0.00917199	-0.00157499	0.00323527	0.00924626	0.00416315	-0.00911101	-0.0180361	-0.00701966	-0.00879006	-0.00632585	0.007318	-0.00122334	-0.0031917	0.027644	0.0303814
3.65949	3.59764	3.47426	3.2893	3.04295	2.7344	2.37077	1.97444	1.56159	1.13567	0.745115	0.398309	0.184843	0.0998521	0.0744229	0.0610336	0.0631114	0.0647653	0.0547655	0.0371904	0.0225976	0.0110036	-0.00401839	-0.00515757	-0.0142587	-0.0144414	-0.0133022	-0.0240713	-0.0275179	-0.0354658	-0.0277016	-0.0230369	-0.0289789	-0.0198218	-0.0057502	-0.00366207	0.00951083	0.0140447	0.00778812	0.00425453	-0.0110136	-0.0144352	-0.000846601	0.00261452	-0.00247067	0.00862093	-0.00364925	0.00419603	0.0305378	0.0334015
3.61671	3.55736	3.43876	3.26145	3.02497	2.7289	2.3814	2.00361	1.59145	1.17729	0.790782	0.46639	0.232415	0.113339	0.0807354	0.0581591	0.0494249	0.0525417	0.048106	0.0348262	0.0300556	0.0240574	0.00708254	-0.0100469	-0.016429	-0.0222007	-0.0163891	-0.02597	-0.0346702	-0.0406017	-0.0339012	-0.0260614	-0.0320804	-0.020741	-0.00775352	-0.0011707	0.0127118	0.0189703	0.013315	0.0106304	-0.00334614	-0.0024884	0.0100729	0.012759	0.0165734	0.0154927	0.000604178	0.00927475	0.0339172	0.0447193
3.56757	3.50911	3.39618	3.22569	2.99993	2.71466	2.38224	2.02099	1.61516	1.21625	0.844065	0.511724	0.277589	0.139284	0.0886991	0.0591563	0.0381821	0.0412439	0.0340018	0.0323082	0.0332596	0.0306067	0.0102546	-0.00672983	-0.016752	-0.0249647	-0.0263825	-0.035941	-0.0465716	-0.0473784	-0.0411387	-0.0246656	-0.0274382	-0.0186562	-0.00713553	0.00639297	0.0132801	0.0161707	0.0153702	0.0127171	-0.00487168	0.00615139	0.0142782	0.0157369	0.0224488	0.0212279	0.00697665	0.0175102	0.0364972	0.046279
3.51207	3.45602	3.34636	3.18541	2.96792	2.69388	2.37476	2.02885	1.65086	1.25417	0.880284	0.558131	0.305236	0.164902	0.0991123	0.0565153	0.0358705	0.0365776	0.0236845	0.0233815	0.0234656	0.0375702	0.0199961	-0.00299521	-0.0198143	-0.0246576	-0.0347353	-0.0392885	-0.0500224	-0.0597889	-0.0533206	-0.0319432	-0.0307247	-0.022173	-0.00941097	0.00740133	0.0215399	0.0134545	0.0226017	0.0089806	-0.00553514	0.00304361	0.0120368	0.0181794	0.0265387	0.0235516	0.0102708	0.019502	0.0402384	0.0408242
3.46402	3.41053	3.29887	3.15016	2.94088	2.68167	2.37942	2.04191	1.67017	1.28754	0.904276	0.586832	0.333478	0.183693	0.100437	0.0542497	0.0343521	0.0237403	0.0206626	0.0172265	0.0290707	0.0381317	0.0255443	0.00493921	-0.0114041	-0.0226713	-0.0465353	-0.0416638	-0.0522423	-0.062366	-0.0556219	-0.0356648	-0.0316374	-0.0302304	-0.0188926	0.00549709	0.0172758	0.0307257	0.0295109	0.0180933	0.000595854	0.00187582	0.00515608	0.0209589	0.0229963	0.0159545	0.0156982	0.0257352	0.0393599	0.0378038
3.40907	3.35758	3.25465	3.10739	2.90784	2.65933	2.37138	2.04302	1.68045	1.30693	0.935316	0.615354	0.365997	0.199552	0.0948118	0.04551	0.0261028	0.0162576	0.0136468	0.0159429	0.030429	0.0346645	0.024879	0.00851427	-0.00121781	-0.0216634	-0.0352366	-0.0351844	-0.0411093	-0.0425661	-0.0424809	-0.0365839	-0.0247703	-0.0351453	-0.021725	0.00551256	0.0166792	0.022823	0.0296966	0.00947498	-0.00861153	0.00635683	0.00806743	0.020298	0.0183823	0.00763345	0.0122653	0.0235211	0.0347712	0.0339373
3.35398	3.30478	3.20526	3.06281	2.87128	2.63218	2.35536	2.04152	1.69095	1.32751	0.968631	0.660922	0.4027	0.222022	0.103051	0.0361506	0.0201383	0.0113517	0.0139824	0.0169585	0.0306478	0.0264606	0.0186028	0.0173692	0.0110376	-0.00515032	-0.0178169	-0.0235581	-0.0328247	-0.023242	-0.0213363	-0.0134829	-0.0131008	-0.017935	-0.020921	0.00438102	0.0142226	0.0246856	0.0286159	0.00308033	-0.0158962	0.00521459	0.0136654	0.016633	0.0115768	0.00796881	0.00851711	0.0146757	0.0251315	0.0232001
3.30128	3.25381	3.1564	3.01847	2.83461	2.60373	2.33628	2.03963	1.70608	1.35961	1.01314	0.709522	0.443048	0.24271	0.122369	0.0491143	0.020552	0.0184181	0.0202926	0.0195166	0.0343269	0.0294843	0.0216753	0.0238468	0.0211286	0.00729536	-0.00615091	-0.0150739	-0.0205542	-0.00653533	-0.00427934	0.0053452	0.0030327	-0.000148504	-0.00416136	0.00135336	0.0103336	0.0261593	0.028879	0.005334	-0.00215757	0.00440625	0.0161212	0.0252895	0.0205979	0.0130977	0.0035699	0.00644506	0.0123404	0.00540241
3.25216	3.20636	3.11322	2.976	2.80017	2.57665	2.32374	2.04037	1.72203	1.39781	1.06267	0.763232	0.482313	0.28263	0.138391	0.0627803	0.021092	0.0115572	0.0239824	0.0272372	0.0387065	0.0336665	0.0259998	0.029574	0.0229312	0.0143117	-0.00166813	-0.00611627	-0.00317101	0.00941365	0.0138724	0.0246307	0.0184434	0.0151695	0.00999415	0.0138831	0.0161023	0.0345925	0.0336548	0.0159148	0.00698607	0.00563792	0.0140212	0.024282	0.0253249	0.0132921	0.000609229	0.00843629	0.0017279	0.00235309
3.20177	3.15793	3.06827	2.93641	2.76786	2.55998	2.31711	2.04594	1.74739	1.43178	1.10354	0.798356	0.524166	0.301103	0.166198	0.0706561	0.0328273	0.0220582	0.0310393	0.0364342	0.034633	0.0278565	0.02766	0.0332318	0.0281826	0.0149576	0.00763692	0.0105067	0.0133165	0.0263658	0.0323813	0.0352522	0.0309257	0.0287784	0.0236662	0.0295775	0.037298	0.0444462	0.0409126	0.02755	0.0149597	0.00673059	0.00862169	0.0174135	0.0232891	0.00673303	0.000876149	0.00936288	0.0053478	0.00967147
3.15306	3.11134	3.02718	2.90216	2.73705	2.53936	2.31124	2.04833	1.76441	1.46163	1.15491	0.852321	0.560108	0.341604	0.192555	0.0855217	0.0595787	0.0473119	0.045056	0.0451071	0.0440097	0.0420279	0.0428048	0.0442589	0.0324787	0.0225639	0.0214266	0.0247092	0.0273705	0.0325012	0.0399361	0.0407816	0.0439814	0.0408289	0.0360064	0.0369575	0.0488008	0.0482188	0.0448102	0.0332686	0.0200031	0.00697988	0.00299983	0.0097525	0.0202466	0.00816546	0.0026489	0.00754394	0.00549574	0.0172296
3.10805	3.06841	2.98826	2.8692	2.71229	2.52286	2.30768	2.05817	1.77523	1.48515	1.19399	0.895569	0.618764	0.388757	0.231346	0.127238	0.0752185	0.0619869	0.0611047	0.0586844	0.0575563	0.0533404	0.0543082	0.0502389	0.0338944	0.0133707	0.0261299	0.0321695	0.0367094	0.0397374	0.0320533	0.0389877	0.0452144	0.0468134	0.0438643	0.0508329	0.0521361	0.0424436	0.0392217	0.0339897	0.0224965	0.0102531	0.00400474	0.00584545	0.0157596	0.0125993	0.00858029	0.00219455	0.00869815	0.0233569
3.06923	3.03163	2.95464	2.83971	2.69467	2.51448	2.30903	2.06956	1.80658	1.52855	1.23197	0.937834	0.677177	0.443486	0.279044	0.168554	0.098026	0.075026	0.0724718	0.0658449	0.0601424	0.0595814	0.0584429	0.0554084	0.0416537	0.0241229	0.0235974	0.0281641	0.036144	0.0336996	0.0402542	0.0375453	0.0484975	0.0491492	0.0489219	0.0545927	0.0501891	0.0408357	0.0386353	0.0340493	0.0184749	0.00914355	0.00365714	0.00992537	0.0183769	0.0182125	0.00998038	0.00860799	0.0109752	0.0315179
3.02491	2.98967	2.91716	2.80709	2.67075	2.50102	2.30187	2.0732	1.82224	1.55884	1.27284	0.995169	0.723279	0.494974	0.317216	0.200365	0.126245	0.0748456	0.072195	0.0640946	0.0538804	0.054262	0.0568279	0.0505016	0.0456868	0.038867	0.0211135	0.0221799	0.0359854	0.0405974	0.0492906	0.0483052	0.0507139	0.0546533	0.0506813	0.0568168	0.0473084	0.0348161	0.0341529	0.0321329	0.0190759	0.00532704	0.00365706	0.0178298	0.0260011	0.0252474	0.0162873	0.0252898	0.0294393	0.0393524
2.97967	2.94696	2.87939	2.77788	2.64515	2.4814	2.2905	2.07356	1.83394	1.57824	1.3118	1.04001	0.772402	0.533997	0.356076	0.214688	0.139122	0.0829786	0.0734644	0.0635974	0.0530544	0.0485126	0.0484998	0.0453091	0.0472372	0.0430342	0.0338383	0.0274179	0.0299511	0.041186	0.0502785	0.0542155	0.0543691	0.0524954	0.053396	0.0544957	0.0457029	0.0118623	0.0303485	0.0320055	0.0223832	0.0120821	0.00935571	0.0243788	0.0320291	0.0285858	0.0235997	0.0361339	0.0386551	0.0432163
2.9409	2.91039	2.84693	2.75098	2.62348	2.46752	2.28256	2.07564	1.84972	1.60052	1.34234	1.08427	0.81887	0.578866	0.385332	0.22265	0.130147	0.0767952	0.066131	0.0541378	0.042554	0.0435903	0.0473779	0.0438378	0.0444448	0.0351701	0.0295278	0.0292123	0.0292147	0.0484941	0.0544823	0.0545778	0.0573743	0.0590232	0.0571679	0.0571427	0.0518672	0.0328666	0.0303558	0.0313075	0.0259708	0.0154167	0.0112675	0.0260467	0.0351859	0.0317872	0.0200278	0.0431167	0.0483574	0.0435191
2.90467	2.87575	2.81571	2.72456	2.60187	2.45358	2.28028	2.08098	1.86322	1.62767	1.37691	1.12601	0.870853	0.637017	0.420747	0.231831	0.134188	0.0728134	0.0476669	0.0438831	0.0451142	0.0429886	0.0384333	0.0354967	0.041334	0.0317711	0.0282375	0.031996	0.0272527	0.0478686	0.0555763	0.0578827	0.0630064	0.0569731	0.0605269	0.062453	0.0546823	0.0392332	0.0351081	0.0366159	0.02295	0.0163793	0.0162216	0.0250253	0.0307698	0.0308485	0.0283523	0.0455866	0.0513555	0.0461401
2.86516	2.83743	2.78056	2.69431	2.5798	2.43894	2.27021	2.07953	1.86788	1.64571	1.40936	1.16129	0.910317	0.676486	0.466957	0.281742	0.159123	0.0758529	0.0510474	0.0416173	0.0387083	0.0380371	0.035762	0.0330419	0.033932	0.0222506	0.024109	0.0242209	0.0333097	0.0444164	0.0497121	0.0547157	0.0601417	0.0644585	0.0640519	0.06723	0.0600057	0.0484637	0.0416617	0.0417399	0.0359543	0.0240936	0.011188	0.0199829	0.0265419	0.0275064	0.0339557	0.0467865	0.0423747	0.0386793
2.82048	2.79396	2.74029	2.65804	2.54947	2.41728	2.261	2.0791	1.87489	1.65908	1.42919	1.19204	0.946502	0.699422	0.497342	0.324008	0.194054	0.10427	0.0607225	0.0420515	0.0377753	0.0264735	0.0266649	0.0282659	0.0229313	0.0144808	0.0146904	0.0305216	0.0384905	0.0425345	0.0403154	0.0388792	0.0504473	0.0607831	0.0699323	0.0685911	0.05436	0.0547063	0.0446733	0.0422556	0.0401189	0.0277665	0.0141043	0.0176031	0.0255893	0.0296781	0.0346182	0.0368401	0.0296761	0.0227053
2.77131	2.74683	2.69599	2.61644	2.51342	2.3885	2.2429	2.07027	1.87113	1.66157	1.44694	1.21909	0.981595	0.736822	0.529348	0.36246	0.221449	0.128868	0.0779536	0.044952	0.0376063	0.0287143	0.0154475	0.0169953	0.014408	0.011216	0.0100916	0.0271724	0.0278138	0.0333325	0.0357503	0.0384409	0.0374886	0.0563724	0.067733	0.0641215	0.0589865	0.0562715	0.0484562	0.0444369	0.0364262	0.020352	0.0160159	0.0247434	0.0253687	0.022324	0.0235339	0.0240095	0.0139368	0.0102435
2.71774	2.69458	2.64741	2.57426	2.47339	2.35456	2.21698	2.05215	1.86621	1.66781	1.45529	1.24104	1.01416	0.773636	0.567692	0.401968	0.258786	0.147638	0.0761142	0.0495796	0.0338678	0.0301556	0.0139825	-0.00491569	-0.0064748	0.00214605	0.00709586	0.0181994	0.0220579	0.0242113	0.0327675	0.0384125	0.0370929	0.0465785	0.0604373	0.0615529	0.0538648	0.0477716	0.0402972	0.0389045	0.0327403	0.0254906	0.0224943	0.0251315	0.0173514	0.0101047	0.00277579	0.00581581	-0.0091171	-0.0149481
2.66039	2.63578	2.58892	2.52333	2.43217	2.31693	2.18176	2.0245	1.84587	1.65785	1.45195	1.24739	1.0324	0.801943	0.610765	0.422226	0.282455	0.17619	0.094384	0.0626719	0.0466319	0.03096	0.0122054	-0.0163843	-0.0331543	-0.0157978	-0.00785536	0.0001085	0.0109118	0.0121716	0.0188337	0.0305048	0.0346543	0.0306835	0.047678	0.0494485	0.0435484	0.0314668	0.0177662	0.0255761	0.0228178	0.0239572	0.0285625	0.0275671	0.0133036	0.00824367	0.00156995	-0.00347417	-0.0135538	-0.0245029
2.60015	2.57634	2.53054	2.46666	2.38199	2.27198	2.14047	1.98772	1.821	1.63978	1.44382	1.24172	1.04037	0.840184	0.647825	0.463899	0.316134	0.209067	0.137623	0.0847864	0.0482935	0.0318905	0.0135383	-0.017864	-0.0244255	-0.0275726	-0.0252305	-0.0126317	0.00318604	0.00786167	0.0110385	0.0118758	0.0238136	0.0285323	0.0341366	0.0381718	0.0269487	0.0162828	0.00455316	0.0158131	0.0199543	0.0175318	0.0236495	0.024052	0.0101732	-0.000327714	-0.00316383	-0.015347	-0.0182836	-0.0296915
2.53422	2.51366	2.47045	2.40992	2.3271	2.22205	2.0966	1.9529	1.79625	1.62519	1.44273	1.24261	1.04525	0.863064	0.6767	0.50549	0.369142	0.25123	0.170575	0.11261	0.0662962	0.0405901	0.0153961	-0.0157556	-0.0175773	-0.0188777	-0.0224047	-0.0154681	-0.00346289	-0.0011074	-0.00507884	0.00310632	0.0217165	0.0282629	0.0249755	0.0264317	0.0203381	0.00325783	-0.0140962	0.00550863	0.0116424	0.0177595	0.0195874	0.0166347	0.00427367	-0.00172168	-0.0182977	-0.0217801	-0.0238877	-0.0337255
2.46173	2.43936	2.39841	2.34091	2.25978	2.1578	2.04031	1.90856	1.76295	1.60191	1.42889	1.24579	1.05645	0.872309	0.693738	0.517423	0.38823	0.2737	0.186211	0.129875	0.0722813	0.03985	0.0166816	-0.00294227	-0.015023	-0.0271465	-0.0282285	-0.0259478	-0.0181387	-0.0103927	-0.00935908	-0.00594209	0.0179852	0.0263405	0.0228078	0.02806	0.0216127	0.00442342	-0.00967165	0.000370702	-0.000247649	0.0128953	0.0123054	-0.000227817	-0.00112067	-0.0124235	-0.0267339	-0.0250301	-0.0348426	-0.0392397
2.38956	2.36823	2.32842	2.26818	2.18879	2.08675	1.97819	1.86012	1.72317	1.57078	1.40458	1.23145	1.05883	0.875046	0.70279	0.541945	0.404871	0.289471	0.208402	0.144069	0.0825648	0.0383301	0.0152344	-0.00111165	-0.0136941	-0.0264396	-0.0357193	-0.0363291	-0.0280794	-0.0206816	-0.0122677	-0.00957342	0.0153	0.0226965	0.0201985	0.0214395	0.0133297	0.00623284	-0.010856	-0.000284132	0.00518176	0.00849704	0.00670235	0.004381	-0.00116533	-0.0102525	-0.0214142	-0.0246525	-0.0283962	-0.0349526
2.31722	2.29822	2.25909	2.20035	2.12365	2.02876	1.91773	1.80565	1.67346	1.52894	1.38116	1.22054	1.05539	0.88055	0.711494	0.556697	0.420754	0.303939	0.216916	0.155321	0.0857013	0.0398156	0.0102698	-0.000640682	-0.00915624	-0.025278	-0.0461024	-0.0417031	-0.0395798	-0.0228149	-0.00925503	0.00104306	0.00972595	0.0162831	0.017206	0.0160608	0.0131051	0.00980942	0.00702633	0.00537423	0.000472658	0.00462018	0.00718879	0.00407847	-0.00230481	-0.00642581	-0.0160358	-0.0220831	-0.0375771	-0.0381664
2.24037	2.2271	2.19059	2.13438	2.06178	1.97019	1.86224	1.75094	1.63083	1.49506	1.35423	1.2039	1.04309	0.882762	0.721668	0.574551	0.437289	0.316687	0.235306	0.162273	0.0875688	0.0346144	-0.00267532	-0.0145063	-0.018819	-0.0298478	-0.0465271	-0.0626625	-0.048388	-0.0248733	-0.0124019	-0.00114801	0.00376842	0.011011	0.0110159	0.00920246	0.00684934	0.0110147	0.00973965	0.00921731	0.0113733	0.00890553	0.00403179	-0.00246489	-0.0044698	-0.00661297	-0.0113401	-0.0203537	-0.0246425	-0.029951
2.17548	2.15819	2.12277	2.06992	1.99977	1.91032	1.80325	1.70086	1.58418	1.46056	1.3254	1.18199	1.02961	0.872907	0.730135	0.588421	0.457116	0.336349	0.24555	0.163278	0.0890306	0.0298632	-0.00919766	-0.0338538	-0.0360366	-0.0422333	-0.0587464	-0.0575656	-0.0434057	-0.0283482	-0.0172465	-0.0137434	-0.00724998	-0.000769321	0.00136074	0.00116546	-0.000658929	0.00675072	0.00498722	0.0122632	0.0128974	0.0050503	0.000439576	-0.0011099	-0.00434099	-0.0141487	-0.0184588	-0.0221563	-0.0255875	-0.0297649
2.10737	2.08925	2.05291	2.00419	1.93837	1.85796	1.76365	1.66051	1.54635	1.42612	1.29799	1.15861	1.00943	0.869714	0.727911	0.597619	0.473634	0.351437	0.257404	0.171896	0.0962386	0.0264664	-0.0208406	-0.0460028	-0.0488038	-0.0465664	-0.0509816	-0.0543317	-0.0417976	-0.0269121	-0.0193482	-0.0213429	-0.0195971	-0.00886322	-0.0044857	-0.00244075	-0.00513744	0.00135969	0.00630771	0.00936048	0.00649044	-0.0043676	-0.00868941	-0.00903835	-0.00702919	-0.0189465	-0.0282055	-0.0243985	-0.0288225	-0.029916
2.03849	2.02174	1.98638	1.94022	1.88061	1.80664	1.72112	1.62338	1.51037	1.39558	1.2691	1.13494	1.00162	0.859124	0.724909	0.595295	0.475793	0.356307	0.261102	0.177326	0.103878	0.037991	-0.013369	-0.0434632	-0.0497194	-0.0522519	-0.0480992	-0.048341	-0.0486096	-0.0281298	-0.0208926	-0.0255617	-0.0255901	-0.0149559	-0.00986731	-0.00878265	-0.00901769	-0.00935235	-0.00624923	-9.39764e-05	0.00324951	-0.00371995	-0.0100204	-0.00770525	-0.0178292	-0.0218336	-0.0300373	-0.0372642	-0.0341787	-0.0347188
1.97657	1.9611	1.93038	1.88494	1.8255	1.75564	1.67614	1.58454	1.47857	1.36302	1.24107	1.11554	0.986467	0.85399	0.719462	0.585972	0.471399	0.366077	0.263226	0.181378	0.124528	0.0676052	0.0135796	-0.0205054	-0.0414074	-0.0531131	-0.0495036	-0.0447634	-0.046924	-0.0315548	-0.0221193	-0.0161324	-0.0120805	-0.00843984	-0.00660633	-0.00882923	-0.00762501	-0.00678509	-0.00797686	-0.00693596	-0.00358026	-0.00638554	-0.0118339	-0.0123197	-0.0211683	-0.033935	-0.038531	-0.0421547	-0.0453699	-0.0461042
1.92153	1.90721	1.87877	1.83475	1.7761	1.70672	1.63311	1.54682	1.44555	1.33585	1.22343	1.10471	0.980886	0.850144	0.722761	0.59191	0.476125	0.379286	0.281073	0.191749	0.128951	0.0842025	0.038535	-0.00059232	-0.0309535	-0.0501432	-0.0458341	-0.0477241	-0.0456648	-0.0254705	-0.011375	-0.00593741	-0.00675353	-0.00414023	-0.00158629	-7.60306e-06	0.000370499	-0.00551513	-0.00692712	-0.0104802	-0.0123909	-0.015083	-0.0139633	-0.0178023	-0.0286458	-0.038236	-0.0482154	-0.0578297	-0.0552616	-0.0529422
1.8706	1.85665	1.82928	1.78694	1.73006	1.66316	1.59376	1.51332	1.4153	1.31396	1.20702	1.09244	0.975269	0.848245	0.722295	0.595408	0.484606	0.388168	0.296997	0.225922	0.159349	0.109468	0.0638784	0.0230217	-0.000678205	-0.0205516	-0.0325014	-0.0308831	-0.0234343	-0.013374	-0.00397704	-0.000350024	-0.00223719	-0.000582988	0.00304376	0.00185825	-0.00015601	-0.00596136	-0.00939849	-0.0151123	-0.0173274	-0.0213914	-0.0246952	-0.0273261	-0.0352948	-0.0445036	-0.0570108	-0.0614966	-0.0638328	-0.0639052
1.82027	1.80681	1.78067	1.74217	1.68978	1.62728	1.5595	1.48174	1.39009	1.29139	1.18929	1.07675	0.964504	0.843735	0.723437	0.603864	0.484131	0.389278	0.314307	0.24664	0.189621	0.136037	0.0904057	0.0539119	0.0280968	0.00826697	-0.00705039	-0.0120561	-0.0136474	-0.00868287	-0.00609246	0.00160388	-0.00150433	-0.00359207	0.000397153	0.00289781	-0.00165274	-0.0072888	-0.00871394	-0.00789012	-0.0123038	-0.0201135	-0.0274339	-0.0369148	-0.041569	-0.0491179	-0.0598304	-0.0590732	-0.0580072	-0.0587213
1.76953	1.75686	1.73268	1.69622	1.65012	1.5934	1.52444	1.45012	1.36385	1.26861	1.16457	1.0629	0.953378	0.838914	0.721216	0.599082	0.486652	0.406923	0.327518	0.26076	0.205324	0.154465	0.108531	0.0821156	0.0554331	0.0329257	0.0126554	-0.00441002	0.00331886	0.00297366	0.00220021	0.00458991	0.00269177	-0.00330606	0.00475861	0.00781495	0.00673608	0.00122507	-0.00236796	-0.00215544	-0.00597665	-0.0130215	-0.0167916	-0.0257974	-0.0361908	-0.0444709	-0.0443443	-0.0453177	-0.0476833	-0.0482921
1.72362	1.71298	1.68996	1.65704	1.61273	1.55988	1.4964	1.42182	1.3371	1.24643	1.15279	1.04871	0.932866	0.828272	0.711836	0.598545	0.50257	0.416758	0.345516	0.279037	0.22047	0.170975	0.130596	0.0941512	0.0679913	0.0511876	0.036261	0.0281783	0.0197524	0.015941	0.0128253	0.00887935	0.00867889	0.0105823	0.0159633	0.0204217	0.0209846	0.018641	0.0114439	0.00735296	0.00314983	-0.00222312	-0.0108748	-0.0112498	-0.0202827	-0.0268571	-0.0287617	-0.0351502	-0.0443792	-0.0487372
1.6853	1.67521	1.65507	1.62327	1.5809	1.52938	1.46806	1.39592	1.31892	1.23172	1.13392	1.03217	0.926223	0.822765	0.719224	0.614765	0.517714	0.429469	0.362482	0.291405	0.236834	0.18804	0.144189	0.109877	0.0809663	0.06342	0.0468244	0.0388767	0.02851	0.0160751	0.017909	0.0136555	0.0125462	0.0176634	0.0219906	0.0248302	0.024196	0.0237321	0.0194279	0.0131785	0.00362765	-0.00484532	-0.00791548	-0.00509563	-0.00772578	-0.0129337	-0.0180704	-0.0274257	-0.0424241	-0.0457497
1.65217	1.64154	1.62194	1.59106	1.55223	1.50196	1.43976	1.3717	1.29897	1.2143	1.12265	1.02429	0.921769	0.820122	0.724169	0.631338	0.541716	0.459972	0.388051	0.321661	0.258983	0.203618	0.168622	0.131262	0.0955651	0.0664049	0.0464018	0.0353968	0.026509	0.024692	0.0204093	0.0146585	0.0109718	0.0112413	0.0143558	0.0192922	0.0217961	0.0209979	0.0188768	0.011052	0.00441156	-0.00072896	0.00035175	0.000394016	0.000262126	-0.00419408	-0.0106014	-0.0212218	-0.0355624	-0.0386691
1.61925	1.60853	1.58949	1.56062	1.52341	1.47486	1.41785	1.35238	1.2821	1.20385	1.11551	1.01958	0.925486	0.821902	0.721203	0.640722	0.562211	0.484654	0.41181	0.343193	0.28012	0.225861	0.178751	0.138776	0.101468	0.0790381	0.0576656	0.0401211	0.0259411	0.0111829	0.015046	0.00709003	-0.00110214	-0.00644042	0.00179206	0.00914404	0.012974	0.0143465	0.0170973	0.0134035	0.00972368	0.00957268	0.00837343	0.00734643	0.00553234	-0.00240281	-0.00941959	-0.0220384	-0.0282115	-0.0337659
1.58565	1.57408	1.55526	1.52802	1.49394	1.44951	1.3967	1.33458	1.2536	1.19236	1.11238	1.02673	0.935308	0.834005	0.741482	0.660755	0.581139	0.507879	0.434104	0.362105	0.294951	0.236331	0.184248	0.138174	0.101062	0.0784233	0.0574681	0.0339259	0.0171696	0.00996568	0.00632744	-0.000706093	-0.00325846	-0.00869174	-0.0057417	-0.00255235	0.00424105	0.0121771	0.0150092	0.0150932	0.013451	0.0161546	0.0170298	0.0159321	0.0101311	-0.00121084	-0.00232075	-0.00968335	-0.018962	-0.0294657
1.5549	1.54694	1.52949	1.50322	1.46811	1.42389	1.37442	1.31715	1.25246	1.18412	1.10969	1.02947	0.944058	0.857175	0.768915	0.681361	0.592483	0.522821	0.449646	0.375984	0.298243	0.229481	0.180673	0.133192	0.0951296	0.0699697	0.0475259	0.0314175	0.0160262	0.0068048	-0.000629463	-0.000591138	-0.00359887	-0.0085613	-0.0122673	-0.023647	-0.00215827	0.00829155	0.0158488	0.0187225	0.0203482	0.0143546	0.0224031	0.0223805	0.017001	0.0108635	0.00444988	-0.00755201	-0.0113762	-0.0207401
1.52834	1.52154	1.50552	1.48014	1.44649	1.40282	1.35607	1.30199	1.23699	1.17096	1.10367	1.03094	0.954869	0.870165	0.780054	0.701837	0.61664	0.533852	0.458767	0.38356	0.309892	0.238664	0.162672	0.126947	0.0931436	0.0647543	0.0401642	0.0264962	0.013667	0.0063868	0.00530042	0.00397234	0.00452669	0.00513847	0.00320422	0.0087165	0.0125787	0.0166903	0.0206454	0.0254647	0.0264486	0.0248533	0.0232158	0.0251996	0.0197076	0.0164698	0.0110304	0.00656114	-0.00117182	-0.00944615
1.50293	1.4991	1.48435	1.46071	1.42899	1.38965	1.34475	1.29309	1.23452	1.17131	1.10359	1.03341	0.961964	0.884713	0.801956	0.718525	0.631626	0.550108	0.46697	0.388888	0.320308	0.253863	0.184327	0.135905	0.0936864	0.0562408	0.033649	0.0148413	-0.000956438	-0.0127693	-0.00730346	0.00276817	0.00918183	0.0129161	0.0148359	0.0172751	0.0179884	0.0179962	0.0180469	0.0190566	0.0227718	0.0228017	0.0235943	0.0271435	0.0281106	0.0229689	0.0148243	0.0102852	0.000823566	-0.00536028
1.48453	1.48053	1.46618	1.4443	1.41475	1.37967	1.3374	1.28874	1.23247	1.16739	1.10156	1.03048	0.966152	0.896746	0.819927	0.741041	0.655401	0.568682	0.485116	0.408321	0.330244	0.272306	0.208107	0.149628	0.107363	0.0736256	0.0441541	0.0120275	-0.00213088	-0.00924548	-0.00815413	-0.00120693	0.00510704	0.0115785	0.0158293	0.0188789	0.0206637	0.0214719	0.0204382	0.0242611	0.0233439	0.0252908	0.0253578	0.0291501	0.0293993	0.0260694	0.0190111	0.0117909	0.00279332	-0.00734393
1.47747	1.47282	1.46039	1.44009	1.41219	1.37797	1.33734	1.28973	1.23425	1.17367	1.11146	1.05169	0.985478	0.912813	0.837877	0.761846	0.680416	0.59435	0.513689	0.432606	0.363485	0.298955	0.237931	0.176931	0.123478	0.0874179	0.0588204	0.0306896	0.0108007	0.000440848	-0.00189661	-0.00689173	-0.00393674	0.00682713	0.0132642	0.0148293	0.0194683	0.0232539	0.0214262	0.022946	0.0260702	0.02137	0.0245989	0.0267941	0.0241062	0.0217234	0.0155457	0.00286612	-0.0025372	-0.00941079
1.4704	1.46641	1.45508	1.43629	1.40963	1.37711	1.3368	1.29088	1.2415	1.18562	1.12837	1.06698	1.00186	0.931126	0.856082	0.776552	0.695407	0.619299	0.540222	0.4602	0.387696	0.321265	0.258597	0.20069	0.147661	0.101768	0.073484	0.0441937	0.0244355	0.00883488	-0.00123681	-0.00920369	-0.0107604	-0.00104675	0.00734865	0.014252	0.0184734	0.0148427	0.0250788	0.0267019	0.0247288	0.0168152	0.0199444	0.0189679	0.0183597	0.0117563	0.00608757	-0.000118009	-0.00271019	-0.0112953
1.46596	1.46099	1.44928	1.43443	1.4112	1.38011	1.34101	1.29667	1.25181	1.20051	1.14308	1.08076	1.01294	0.943769	0.870166	0.791277	0.712265	0.638298	0.561216	0.484198	0.40364	0.339729	0.284238	0.22874	0.177394	0.124127	0.0895979	0.0604116	0.0325037	0.0198325	0.0100008	0.0072047	0.00884038	0.00854149	0.0129515	0.0190317	0.0237957	0.0236806	0.0250836	0.0233319	0.0213217	0.0181501	0.0159496	0.0131156	0.0103888	0.00982059	0.00333348	0.00255502	-0.00266753	-0.00753279
1.46707	1.46355	1.45145	1.43425	1.41334	1.38447	1.34894	1.30734	1.26119	1.21159	1.1518	1.09024	1.02003	0.951339	0.879816	0.80721	0.730657	0.651919	0.577749	0.504812	0.437884	0.371323	0.311447	0.260015	0.210789	0.158748	0.113779	0.0808797	0.0508694	0.0326525	0.0228217	0.022554	0.0237224	0.0196803	0.0269654	0.0295411	0.0293625	0.0246769	0.0197149	0.0176216	0.0172739	0.0126177	0.0071756	0.00296904	0.00272614	0.00347558	0.00627589	0.00443257	-0.000663198	-0.00875808
1.46948	1.46852	1.45894	1.44201	1.41769	1.38814	1.35521	1.31719	1.26905	1.22148	1.16646	1.10367	1.03553	0.958925	0.89128	0.815291	0.738623	0.66237	0.588229	0.526833	0.465492	0.40498	0.347124	0.293811	0.240435	0.188098	0.145035	0.116065	0.0874102	0.0667161	0.0479077	0.0372879	0.0326269	0.0288163	0.0299834	0.0298785	0.0259663	0.0213841	0.0166401	0.0077929	0.00518717	-0.000458896	-0.00599225	-0.00885065	-0.0019834	0.00337418	0.00364265	0.00100651	-0.00642785	-0.00833781
1.47519	1.47178	1.46222	1.44627	1.42378	1.39472	1.36381	1.32589	1.28191	1.23279	1.17925	1.11798	1.05469	0.984155	0.907057	0.824103	0.743338	0.672205	0.600811	0.535092	0.476385	0.423356	0.372454	0.325634	0.278021	0.230808	0.187554	0.155332	0.129682	0.105018	0.0834831	0.0627631	0.0566794	0.0486547	0.0375513	0.0283055	0.0204049	0.0133598	0.00982641	0.00115505	-0.00695159	-0.0137147	-0.014771	-0.0161662	-0.00893189	-0.00335899	-0.00365474	-0.00993704	-0.0153666	-0.0170719
1.46745	1.4643	1.4549	1.43979	1.41917	1.39242	1.36028	1.32447	1.28358	1.23688	1.18507	1.12856	1.06677	0.998971	0.925327	0.846335	0.763347	0.685841	0.613704	0.55208	0.495287	0.431331	0.393529	0.351026	0.303957	0.257218	0.215687	0.181538	0.151906	0.129396	0.107716	0.0897169	0.0746753	0.0595275	0.0438989	0.0295678	0.016416	0.012504	0.00462823	-0.00750498	-0.0140899	-0.0203558	-0.0213536	-0.0228611	-0.0266264	-0.0221741	-0.0198724	-0.024401	-0.0253022	-0.0220738
1.44896	1.44561	1.43576	1.42152	1.40406	1.37948	1.34885	1.31491	1.27485	1.22673	1.17903	1.12737	1.06866	1.00123	0.930124	0.863429	0.792025	0.717383	0.641227	0.579182	0.52452	0.466202	0.407707	0.357523	0.318189	0.274584	0.233465	0.19823	0.173114	0.148552	0.124655	0.100923	0.0800129	0.0691136	0.0520213	0.0293419	0.00890732	0.0030109	-0.00167633	-0.00840909	-0.0114332	-0.0183342	-0.0335467	-0.0303758	-0.0306054	-0.0259212	-0.0283547	-0.0296303	-0.030148	-0.0369479
1.42621	1.42286	1.41482	1.40158	1.38188	1.35712	1.33101	1.29967	1.26193	1.21796	1.17214	1.1219	1.06587	1.00417	0.939074	0.873629	0.809097	0.740472	0.673639	0.607512	0.551035	0.491477	0.434199	0.378485	0.334795	0.292063	0.250215	0.213804	0.181977	0.146162	0.130078	0.114285	0.0959558	0.0799016	0.0618259	0.0390856	0.0264953	0.0149786	0.00203502	-0.00444209	-0.00755585	-0.0145984	-0.0197662	-0.0240287	-0.0297974	-0.0373499	-0.0294291	-0.0309448	-0.0348066	-0.0354145
1.39898	1.39429	1.38619	1.37231	1.35258	1.32816	1.30126	1.2717	1.23805	1.19866	1.15375	1.10591	1.0521	0.990367	0.931029	0.869987	0.811242	0.747935	0.686416	0.622679	0.555773	0.502656	0.449013	0.393472	0.340105	0.297412	0.255053	0.220989	0.189257	0.16093	0.141742	0.120236	0.100107	0.0803731	0.060098	0.0405647	0.0242826	0.0108454	0.00355952	-0.00648132	-0.0158269	-0.0250823	-0.024457	-0.0305968	-0.0333751	-0.0322731	-0.0320341	-0.0325554	-0.0341462	-0.0355376
1.36062	1.35664	1.34814	1.33467	1.31597	1.29152	1.26059	1.23402	1.20277	1.16695	1.12643	1.08125	1.03007	0.973226	0.92044	0.864483	0.806621	0.74836	0.688391	0.628331	0.567657	0.511546	0.454123	0.396476	0.349963	0.305691	0.26132	0.214049	0.185664	0.160566	0.132621	0.102721	0.0771067	0.0631113	0.0396635	0.031037	0.0232723	0.0156858	0.00447394	-0.00624404	-0.0162415	-0.0253236	-0.0301046	-0.0346316	-0.0399368	-0.0447008	-0.0428052	-0.040972	-0.0411389	-0.0431745
1.31323	1.30853	1.29902	1.28682	1.27004	1.2483	1.22266	1.19418	1.16387	1.13006	1.09134	1.04788	1.00069	0.952064	0.902531	0.849705	0.792829	0.732528	0.673857	0.615732	0.559114	0.509144	0.459854	0.409551	0.357082	0.309122	0.262914	0.22401	0.188886	0.154541	0.120801	0.0899117	0.0692721	0.0515375	0.0372523	0.0236989	0.0138731	0.0072626	-0.00413272	-0.0135153	-0.0217597	-0.0306476	-0.0388333	-0.0535967	-0.0641275	-0.0673058	-0.0645927	-0.0543911	-0.0467577	-0.042313
1.26076	1.25393	1.24277	1.23063	1.21653	1.19585	1.17218	1.14698	1.11986	1.08683	1.0479	1.00562	0.96232	0.919011	0.872765	0.822311	0.766567	0.707743	0.646992	0.599749	0.548193	0.497717	0.448319	0.399807	0.352368	0.307071	0.259762	0.215642	0.184414	0.152322	0.120666	0.088364	0.063771	0.0484079	0.0343742	0.019948	0.0102052	-0.00585326	-0.0156852	-0.032916	-0.0528547	-0.0484397	-0.0505869	-0.0536918	-0.0600964	-0.0637493	-0.0651616	-0.0534091	-0.0464315	-0.0403171
1.20371	1.19655	1.18688	1.17541	1.16098	1.14271	1.12109	1.09694	1.0696	1.03838	1.00293	0.965178	0.925097	0.881948	0.835603	0.786905	0.735307	0.680771	0.623364	0.575679	0.52695	0.477419	0.426019	0.375178	0.33725	0.295989	0.251949	0.209219	0.18203	0.153819	0.125927	0.0980569	0.0718318	0.0511361	0.0330966	0.016017	-0.00217911	-0.00730976	-0.0179952	-0.0287604	-0.0395001	-0.0484875	-0.0518473	-0.0542936	-0.0589357	-0.0571603	-0.054113	-0.0544309	-0.0482226	-0.0413809
1.14196	1.13521	1.12499	1.11441	1.09966	1.08079	1.0591	1.03461	1.01039	0.982724	0.950935	0.914995	0.876052	0.837642	0.794902	0.747764	0.696719	0.646361	0.593487	0.550225	0.503716	0.455559	0.407784	0.362124	0.32381	0.286349	0.250607	0.212381	0.179143	0.148782	0.119934	0.0954592	0.0738239	0.055097	0.0406999	0.0243274	0.00933612	-0.000710741	-0.012588	-0.0211518	-0.0279099	-0.0345352	-0.0387377	-0.0432385	-0.0464116	-0.047599	-0.0462215	-0.0443085	-0.0419828	-0.0408231
1.08482	1.07777	1.06632	1.05425	1.03277	1.02112	1.00234	0.980631	0.953859	0.926756	0.897843	0.863378	0.825837	0.790371	0.75181	0.709667	0.66639	0.623349	0.579258	0.533344	0.486759	0.437531	0.395122	0.354828	0.318337	0.283439	0.2541	0.225692	0.195064	0.162728	0.133123	0.106686	0.0849327	0.0641643	0.0507938	0.0373077	0.0251456	0.013841	0.00248501	-0.00681512	-0.0149831	-0.02449	-0.0279237	-0.0313933	-0.037581	-0.0349459	-0.0306306	-0.027844	-0.0256817	-0.0238281
1.03459	1.02839	1.01852	1.00536	0.989405	0.971446	0.952411	0.931831	0.908394	0.881708	0.851513	0.817471	0.781785	0.745436	0.708478	0.669781	0.63583	0.599526	0.560757	0.519083	0.473836	0.432636	0.393365	0.356316	0.319767	0.286903	0.256102	0.226968	0.200057	0.171592	0.14471	0.120348	0.0972223	0.0779735	0.0609977	0.0505863	0.0404858	0.0267917	0.0179699	0.00734495	0.000367821	-0.00471184	-0.00956666	-0.0136923	-0.0175827	-0.0226029	-0.0168672	-0.0127992	-0.0104931	-0.0113021
0.988417	0.981758	0.971714	0.958259	0.941232	0.918791	0.899352	0.883617	0.862852	0.836486	0.808511	0.775037	0.741792	0.707938	0.672315	0.637264	0.608543	0.577006	0.542392	0.504088	0.462218	0.427714	0.393847	0.360692	0.325839	0.288792	0.253958	0.225294	0.199089	0.172812	0.148032	0.125936	0.104206	0.0888233	0.072566	0.0607658	0.0487332	0.0368682	0.028192	0.0217448	0.0160718	0.0104859	0.00538204	-0.00135818	-0.0102979	-0.00864694	-0.00736643	-0.00327301	0.00101011	0.00128619
0.94636	0.938611	0.929335	0.916721	0.901351	0.884233	0.86597	0.84791	0.825683	0.799816	0.771425	0.742407	0.712412	0.681435	0.648963	0.616992	0.585709	0.554442	0.525277	0.493367	0.460171	0.425795	0.395083	0.362264	0.328976	0.295523	0.263014	0.232865	0.205507	0.176957	0.149611	0.122788	0.103066	0.0920051	0.0799422	0.0675533	0.0554312	0.0443121	0.0377633	0.0319915	0.0266686	0.0207951	0.0158673	0.0112974	0.00503167	0.00467294	0.00219852	0.00565896	0.0102212	0.00991064
0.910594	0.902732	0.89461	0.884083	0.870343	0.853981	0.835522	0.816146	0.793597	0.767866	0.742272	0.716328	0.688747	0.661085	0.630743	0.598167	0.565118	0.531957	0.502212	0.475921	0.448217	0.420499	0.389471	0.356143	0.326512	0.297821	0.270359	0.242954	0.217311	0.19144	0.163577	0.137412	0.110954	0.0902019	0.0815122	0.0702776	0.0606976	0.0515008	0.0437327	0.0396818	0.0362252	0.0325733	0.0253579	0.0217555	0.0175101	0.015834	0.0151899	0.0197759	0.0237494	0.0254611
0.886812	0.877538	0.86573	0.85456	0.840657	0.82372	0.804381	0.787245	0.766944	0.746588	0.723685	0.697924	0.669079	0.641576	0.613837	0.584439	0.554119	0.524987	0.498064	0.471514	0.444714	0.416729	0.384159	0.357765	0.332439	0.304294	0.272395	0.248895	0.225153	0.202422	0.179232	0.156258	0.134241	0.11383	0.0990516	0.0853679	0.0713911	0.0625602	0.0646987	0.0633631	0.0591103	0.0553662	0.0504401	0.0449046	0.0405437	0.0374078	0.0352519	0.0345656	0.036839	0.0393166
0.866989	0.85969	0.849367	0.836348	0.820309	0.800658	0.782053	0.764665	0.745931	0.726473	0.703342	0.67914	0.654927	0.626787	0.593145	0.564209	0.53926	0.515727	0.494769	0.467112	0.445751	0.42048	0.392763	0.363992	0.335366	0.307006	0.274243	0.251713	0.226044	0.207947	0.188403	0.168651	0.148528	0.13339	0.121164	0.104548	0.0905649	0.0874109	0.0869174	0.0839548	0.0795873	0.074431	0.0680543	0.0613227	0.0542454	0.0546627	0.0530854	0.0505608	0.0504725	0.0507408
0.851245	0.844126	0.833768	0.820165	0.80363	0.784593	0.763787	0.743886	0.727459	0.711368	0.692429	0.670092	0.64466	0.618173	0.59053	0.56086	0.540872	0.521195	0.50079	0.477892	0.452215	0.424484	0.39584	0.367092	0.339179	0.310458	0.284653	0.252125	0.232386	0.213418	0.198399	0.17938	0.161806	0.146177	0.134141	0.122284	0.106994	0.0986655	0.0968549	0.093557	0.0928793	0.0900261	0.0852353	0.0796577	0.0743631	0.0692254	0.0639214	0.0576607	0.0538028	0.0541241
0.838965	0.831024	0.820171	0.806306	0.789322	0.769997	0.749511	0.732861	0.71655	0.699072	0.681721	0.662317	0.63958	0.6159	0.591888	0.568576	0.544003	0.524153	0.505117	0.483948	0.460799	0.435971	0.409174	0.379681	0.353221	0.327063	0.298836	0.270727	0.249996	0.230195	0.211483	0.19603	0.179978	0.163787	0.150365	0.136541	0.123908	0.116973	0.111921	0.108119	0.103688	0.0990322	0.0932172	0.0850339	0.076125	0.0702518	0.0654106	0.0590889	0.0504974	0.0503802
0.824548	0.816274	0.805972	0.793638	0.778894	0.76142	0.744772	0.729604	0.712157	0.6916	0.673748	0.659002	0.639429	0.617524	0.595733	0.575403	0.553335	0.528927	0.507279	0.484244	0.46258	0.439872	0.416567	0.392167	0.366639	0.339871	0.311886	0.284821	0.260154	0.239305	0.222172	0.206137	0.192064	0.176996	0.163436	0.152032	0.140277	0.129926	0.120181	0.10859	0.10661	0.100158	0.0919463	0.083894	0.080083	0.0745054	0.0680151	0.0591696	0.0543822	0.0522909
0.815511	0.806908	0.793469	0.784012	0.772392	0.762541	0.749483	0.733894	0.715945	0.697673	0.680891	0.664885	0.644265	0.626111	0.605272	0.58323	0.559574	0.535446	0.510332	0.487315	0.462842	0.438866	0.412499	0.39159	0.36906	0.344968	0.319598	0.294361	0.270099	0.245102	0.227065	0.211915	0.195997	0.185696	0.175776	0.164338	0.151947	0.13735	0.130441	0.120635	0.110347	0.106356	0.0958154	0.0858298	0.0780431	0.0745648	0.068223	0.0634429	0.0617205	0.0610684
0.810138	0.802503	0.79332	0.782331	0.771723	0.761002	0.749138	0.734735	0.720172	0.703449	0.689959	0.67367	0.654074	0.632627	0.611861	0.588183	0.559887	0.538484	0.514671	0.489832	0.465882	0.440931	0.417048	0.391299	0.369069	0.345643	0.319613	0.301431	0.283069	0.263036	0.242861	0.223877	0.207969	0.196862	0.187337	0.177056	0.166614	0.156972	0.147939	0.138649	0.128457	0.120667	0.109653	0.0991683	0.0915182	0.0812444	0.0692787	0.0500008	0.0583608	0.06295
0.806884	0.799723	0.790204	0.782007	0.773925	0.762227	0.753614	0.741755	0.727001	0.71289	0.698398	0.681534	0.662493	0.641093	0.620059	0.599681	0.576789	0.552126	0.528033	0.502274	0.475045	0.446939	0.419749	0.401124	0.382358	0.361002	0.332442	0.316809	0.296987	0.277765	0.261323	0.244648	0.230014	0.218315	0.206673	0.194537	0.184288	0.174545	0.164844	0.155009	0.148136	0.141748	0.134183	0.125318	0.115425	0.104781	0.0941666	0.0843929	0.0762393	0.0735899
0.808293	0.802535	0.794687	0.787876	0.781084	0.772501	0.761756	0.749043	0.735558	0.7218	0.706549	0.689259	0.670015	0.648589	0.624753	0.610243	0.590462	0.568189	0.544686	0.519858	0.493414	0.465338	0.440253	0.419977	0.398333	0.378441	0.356824	0.335076	0.314078	0.300546	0.285667	0.26822	0.249569	0.232512	0.218656	0.205471	0.197524	0.18931	0.178383	0.168562	0.159249	0.151459	0.143687	0.134878	0.125944	0.116401	0.105914	0.093817	0.0897726	0.0898209
0.807449	0.804655	0.800271	0.794616	0.787303	0.778322	0.76775	0.755697	0.74269	0.729064	0.714333	0.698281	0.681287	0.66427	0.645921	0.62599	0.604008	0.578951	0.558138	0.537185	0.51505	0.491267	0.465583	0.441254	0.419881	0.397163	0.375051	0.351892	0.333589	0.320925	0.308154	0.293876	0.278535	0.262982	0.247873	0.233228	0.218575	0.204069	0.191623	0.180835	0.169691	0.157624	0.147957	0.137638	0.126511	0.120735	0.114033	0.106539	0.100551	0.0992097
0.806063	0.804205	0.800088	0.793672	0.784831	0.77467	0.766069	0.755975	0.743613	0.729828	0.715943	0.701029	0.683634	0.667367	0.653852	0.636399	0.61629	0.596676	0.575955	0.555168	0.534165	0.512475	0.490194	0.468388	0.446581	0.423689	0.398807	0.374404	0.352919	0.337039	0.323174	0.307975	0.2943	0.278961	0.260427	0.241619	0.234621	0.21981	0.20422	0.189412	0.180863	0.169068	0.157036	0.148129	0.141343	0.132615	0.124642	0.119014	0.114495	0.110055
0.80335	0.800784	0.796346	0.790158	0.782672	0.774416	0.765281	0.754535	0.741493	0.726407	0.714034	0.700231	0.688165	0.674725	0.660986	0.644745	0.627324	0.610218	0.591618	0.571501	0.549896	0.527609	0.504929	0.484681	0.464782	0.443234	0.420604	0.398062	0.37449	0.352162	0.334542	0.316383	0.299392	0.286789	0.275955	0.263087	0.248636	0.233095	0.218605	0.203851	0.189253	0.17789	0.169562	0.160913	0.15135	0.141743	0.133532	0.124184	0.119711	0.11589
0.792715	0.791081	0.787169	0.780525	0.772288	0.764374	0.759205	0.750807	0.740044	0.726943	0.714621	0.70343	0.690921	0.677709	0.663556	0.648243	0.631683	0.613916	0.595332	0.576632	0.557426	0.537833	0.51787	0.496931	0.474426	0.453991	0.427019	0.410185	0.393027	0.37188	0.350992	0.329727	0.311715	0.296891	0.286225	0.273625	0.258833	0.24086	0.22354	0.207784	0.192928	0.183001	0.174603	0.1641	0.15561	0.147155	0.139883	0.132753	0.126281	0.119887
0.782612	0.783788	0.77984	0.774985	0.769115	0.761674	0.75336	0.743797	0.732041	0.71793	0.703911	0.692445	0.679165	0.667004	0.6541	0.642163	0.628035	0.611978	0.595817	0.580131	0.564055	0.546956	0.528931	0.510327	0.490515	0.469669	0.449779	0.429766	0.410063	0.389744	0.367033	0.348751	0.333866	0.317291	0.301305	0.288955	0.275917	0.261011	0.2448	0.22752	0.210195	0.192862	0.186307	0.176273	0.166008	0.154851	0.143302	0.133513	0.127928	0.122805
0.792157	0.788713	0.78391	0.777655	0.769858	0.760248	0.749526	0.73795	0.723548	0.703478	0.699089	0.688743	0.68015	0.670652	0.65941	0.646289	0.631559	0.615692	0.597372	0.581675	0.568604	0.553312	0.534759	0.516461	0.498079	0.479259	0.45954	0.43936	0.419204	0.399412	0.380077	0.360643	0.34176	0.32565	0.312658	0.298721	0.283598	0.268009	0.252586	0.237439	0.223087	0.209575	0.194294	0.183346	0.169004	0.154429	0.144239	0.133246	0.12472	0.122953
0.793708	0.791592	0.786879	0.780089	0.771767	0.763192	0.754408	0.744365	0.732908	0.720995	0.71055	0.699744	0.688067	0.677116	0.664552	0.650149	0.636465	0.622428	0.607671	0.592367	0.576322	0.559175	0.54079	0.521319	0.500874	0.479997	0.458795	0.436041	0.412155	0.390123	0.373625	0.35731	0.340751	0.325428	0.311109	0.297861	0.282598	0.265943	0.248563	0.234823	0.222337	0.211011	0.200418	0.189034	0.177244	0.165527	0.153627	0.144611	0.13688	0.128284
0.801741	0.796798	0.790247	0.782518	0.774683	0.767277	0.759321	0.751412	0.740917	0.729805	0.719796	0.707133	0.694772	0.681994	0.670743	0.657019	0.641729	0.626786	0.610017	0.594657	0.577735	0.559125	0.536007	0.519728	0.499141	0.47533	0.448788	0.42349	0.405015	0.387719	0.371961	0.354261	0.341779	0.329517	0.316157	0.302	0.287603	0.273342	0.259323	0.245243	0.230847	0.21564	0.199356	0.187059	0.173495	0.160581	0.153228	0.144049	0.133039	0.127731
0.808795	0.803867	0.797514	0.790234	0.782872	0.774802	0.769493	0.763609	0.755365	0.744544	0.734684	0.72368	0.710679	0.696081	0.681508	0.668063	0.653442	0.636878	0.619091	0.600293	0.580139	0.561826	0.542748	0.522213	0.501506	0.48129	0.460827	0.439174	0.416723	0.39475	0.374765	0.354729	0.346201	0.331709	0.31481	0.296921	0.282548	0.26936	0.254995	0.237794	0.229739	0.218174	0.206273	0.192718	0.177644	0.165202	0.152812	0.142443	0.135235	0.131499
0.815848	0.812592	0.808003	0.802276	0.797796	0.793008	0.787162	0.78036	0.772496	0.763478	0.753279	0.741902	0.729394	0.715912	0.701621	0.686433	0.670017	0.651962	0.632188	0.613821	0.594181	0.573942	0.556222	0.537022	0.517302	0.497308	0.476954	0.456174	0.434961	0.413428	0.393002	0.372868	0.348517	0.334204	0.317286	0.302056	0.286641	0.272941	0.25921	0.244751	0.231125	0.22036	0.209591	0.199466	0.188373	0.176039	0.16293	0.153685	0.144235	0.136844
0.817187	0.81713	0.814563	0.810178	0.802938	0.797694	0.790686	0.788176	0.781699	0.773222	0.763144	0.751689	0.73908	0.725711	0.711874	0.697288	0.681572	0.664641	0.646576	0.627518	0.607571	0.586405	0.564449	0.545956	0.526924	0.505804	0.483232	0.458519	0.439606	0.419714	0.40105	0.383231	0.365239	0.346011	0.325474	0.301458	0.284824	0.273823	0.260308	0.244312	0.235344	0.224357	0.213335	0.203934	0.19501	0.184589	0.173081	0.158805	0.153713	0.146184
0.822595	0.821967	0.820195	0.817279	0.813257	0.808167	0.802031	0.794866	0.786658	0.777338	0.766827	0.755175	0.742744	0.729493	0.715135	0.699867	0.684003	0.667345	0.649739	0.631409	0.612273	0.59217	0.571377	0.550778	0.530696	0.510017	0.488214	0.465171	0.440529	0.425017	0.408661	0.390366	0.372869	0.355964	0.338623	0.321624	0.305215	0.288943	0.272878	0.258957	0.246037	0.232778	0.218274	0.208507	0.19808	0.187596	0.180471	0.172444	0.165163	0.158705
0.820044	0.820052	0.818348	0.815436	0.811658	0.80641	0.799297	0.787686	0.783654	0.775108	0.765084	0.753872	0.741509	0.727995	0.713378	0.697707	0.680868	0.66281	0.645407	0.626222	0.610193	0.590936	0.572159	0.553066	0.533529	0.513645	0.495507	0.476018	0.457836	0.438611	0.418214	0.397806	0.377106	0.36314	0.34586	0.327123	0.306921	0.290051	0.277943	0.263469	0.248673	0.232771	0.21597	0.203511	0.192289	0.189386	0.184582	0.177656	0.169214	0.159689
0.821786	0.820879	0.818825	0.815628	0.811291	0.805775	0.799034	0.791033	0.781719	0.771051	0.759762	0.748599	0.736598	0.723714	0.709986	0.695324	0.681196	0.666559	0.650842	0.634627	0.618093	0.601068	0.583387	0.564963	0.545858	0.527053	0.509375	0.491787	0.47348	0.454388	0.435215	0.416252	0.396718	0.377467	0.360443	0.343291	0.324906	0.30608	0.288931	0.272338	0.255447	0.239284	0.224666	0.210697	0.20103	0.193173	0.187275	0.179466	0.173689	0.167332
0.819014	0.817719	0.815353	0.811897	0.807319	0.80157	0.79455	0.786041	0.775784	0.766494	0.755266	0.742196	0.728226	0.709612	0.7043	0.693091	0.679923	0.665123	0.648658	0.630839	0.615369	0.599942	0.583185	0.56755	0.553518	0.538298	0.521758	0.504826	0.488667	0.47152	0.454356	0.436685	0.418177	0.39945	0.381043	0.362092	0.342252	0.321351	0.301651	0.284399	0.268732	0.253532	0.23811	0.224163	0.213018	0.203791	0.193675	0.187948	0.179918	0.170557
0.808293	0.806879	0.80442	0.800867	0.796505	0.792182	0.786847	0.780224	0.772326	0.763146	0.752672	0.740954	0.728148	0.714101	0.700019	0.690709	0.678798	0.665368	0.65053	0.634333	0.617044	0.600507	0.58529	0.57189	0.559906	0.546416	0.531783	0.515781	0.496994	0.482709	0.466868	0.450328	0.432779	0.414187	0.3954	0.374836	0.356205	0.338699	0.322641	0.305484	0.287308	0.271029	0.253386	0.236753	0.22516	0.215145	0.205867	0.195871	0.18498	0.174149
0.790564	0.786189	0.782739	0.782585	0.779268	0.778659	0.775219	0.770194	0.763812	0.756166	0.747305	0.737247	0.725937	0.712984	0.70126	0.687776	0.676169	0.664052	0.651053	0.637498	0.623413	0.608803	0.593803	0.578611	0.563809	0.550588	0.535153	0.522957	0.508594	0.493673	0.478055	0.461647	0.444581	0.427001	0.409009	0.391057	0.374143	0.35735	0.338381	0.322949	0.307281	0.290285	0.275009	0.260509	0.246592	0.23303	0.219772	0.207076	0.195708	0.186791
0.77593	0.774336	0.772175	0.770463	0.76842	0.765746	0.762217	0.757618	0.75189	0.745122	0.737651	0.729476	0.720354	0.710271	0.699264	0.68732	0.674313	0.661179	0.649431	0.636176	0.622514	0.609094	0.592388	0.579556	0.564311	0.551548	0.538239	0.525949	0.512306	0.497588	0.481968	0.465503	0.448133	0.429669	0.411307	0.3985	0.384843	0.370138	0.354449	0.337612	0.320245	0.306423	0.291805	0.277286	0.263331	0.249572	0.235779	0.221933	0.207975	0.194691
0.759396	0.759043	0.757777	0.755608	0.752541	0.749047	0.745629	0.741325	0.735943	0.729404	0.721887	0.714931	0.707431	0.69889	0.689374	0.678833	0.667129	0.654898	0.644475	0.633203	0.621049	0.608205	0.594748	0.580786	0.566676	0.552489	0.537938	0.523022	0.507761	0.492207	0.47652	0.458836	0.445737	0.432477	0.419233	0.406244	0.392781	0.378496	0.363344	0.34758	0.331371	0.314545	0.297783	0.279635	0.262947	0.250048	0.235264	0.220301	0.206277	0.193878
0.741245	0.74015	0.738236	0.735163	0.729638	0.72854	0.724045	0.721458	0.717962	0.713025	0.70702	0.700093	0.692347	0.683877	0.674724	0.664862	0.654247	0.642835	0.630528	0.616941	0.603089	0.59246	0.580523	0.56768	0.55462	0.542325	0.528744	0.514113	0.499114	0.484604	0.470499	0.456081	0.440659	0.425852	0.412239	0.40373	0.392033	0.378885	0.364448	0.346548	0.336043	0.322157	0.307212	0.291156	0.27155	0.259885	0.24455	0.22851	0.211974	0.196893
0.715976	0.715695	0.715285	0.714039	0.711986	0.708974	0.705571	0.702032	0.697022	0.692833	0.686865	0.679115	0.668687	0.661359	0.653474	0.644207	0.634761	0.624757	0.614905	0.604561	0.593596	0.582738	0.571223	0.558473	0.544975	0.534	0.521338	0.509205	0.49572	0.48199	0.467504	0.453092	0.43928	0.425809	0.411578	0.400477	0.389026	0.376251	0.36261	0.348578	0.334682	0.320677	0.305853	0.291611	0.277271	0.261727	0.245341	0.228975	0.212892	0.195784
0.694607	0.693929	0.695229	0.694852	0.693829	0.692074	0.689444	0.685907	0.681449	0.676025	0.669671	0.663285	0.657093	0.650249	0.642794	0.634798	0.626205	0.616909	0.606818	0.595753	0.584175	0.574703	0.564688	0.554552	0.543966	0.532803	0.521102	0.508902	0.49621	0.483013	0.469324	0.455247	0.440881	0.427086	0.414984	0.401488	0.386684	0.370652	0.357735	0.345482	0.333093	0.32028	0.306885	0.292788	0.277623	0.261331	0.243915	0.224766	0.20682	0.196058
0.682728	0.679438	0.678589	0.676618	0.673539	0.671735	0.669537	0.666829	0.663075	0.658327	0.652982	0.647268	0.640667	0.6328	0.624816	0.618764	0.611444	0.60299	0.593528	0.583514	0.573752	0.563924	0.553784	0.543289	0.532305	0.520782	0.508647	0.495747	0.484951	0.474791	0.46396	0.452462	0.440174	0.426878	0.41319	0.401501	0.389092	0.376061	0.362722	0.349873	0.337308	0.324552	0.311257	0.297022	0.281665	0.265038	0.247373	0.229532	0.212643	0.200619
0.669893	0.668777	0.666484	0.663514	0.660719	0.658291	0.655636	0.652509	0.648778	0.644308	0.638965	0.632494	0.62673	0.621091	0.614473	0.607042	0.598765	0.589781	0.580357	0.569956	0.558013	0.547246	0.537864	0.526892	0.514929	0.503474	0.492944	0.481057	0.468542	0.462651	0.453945	0.443741	0.43201	0.420566	0.410352	0.399636	0.388574	0.377217	0.365382	0.35369	0.342215	0.33024	0.317639	0.30436	0.290545	0.276936	0.263067	0.248495	0.233386	0.219335
0.65422	0.65281	0.650414	0.646914	0.645515	0.643322	0.640541	0.637205	0.633078	0.626555	0.624395	0.620288	0.615115	0.609119	0.602412	0.595467	0.588818	0.581777	0.574006	0.565413	0.555954	0.545544	0.533362	0.524471	0.515367	0.505613	0.495734	0.485774	0.475612	0.465088	0.453957	0.441783	0.428975	0.418771	0.410374	0.400741	0.390353	0.379516	0.3683	0.356641	0.344605	0.332575	0.320727	0.308773	0.296531	0.284101	0.271661	0.259243	0.246689	0.233888
0.638077	0.636435	0.634144	0.631578	0.629304	0.627246	0.624814	0.621476	0.616347	0.615103	0.612102	0.609037	0.604296	0.598905	0.594709	0.589557	0.583642	0.577251	0.570408	0.563043	0.555141	0.546719	0.537789	0.528345	0.51845	0.508748	0.499494	0.489884	0.479734	0.469109	0.458318	0.447383	0.436381	0.425455	0.414302	0.402963	0.391421	0.379342	0.366554	0.353604	0.34107	0.328615	0.317002	0.306913	0.296811	0.286253	0.275361	0.264216	0.252708	0.240545
0.621284	0.619527	0.617194	0.615376	0.614155	0.61174	0.608904	0.608284	0.606511	0.604101	0.601171	0.597732	0.59377	0.589271	0.58422	0.578586	0.572302	0.565217	0.556915	0.547981	0.542591	0.536518	0.529372	0.521451	0.51304	0.504843	0.496641	0.487927	0.47865	0.468852	0.458596	0.447942	0.43692	0.425535	0.413819	0.401843	0.389685	0.37741	0.365034	0.352533	0.340113	0.328201	0.316149	0.302773	0.294033	0.282524	0.268308	0.258732	0.247467	0.237431
0.606072	0.604956	0.603644	0.602091	0.59965	0.597583	0.596649	0.594199	0.591355	0.588366	0.583993	0.580266	0.577152	0.57287	0.568153	0.563422	0.55855	0.553388	0.547908	0.5421	0.535963	0.529531	0.522867	0.515958	0.508691	0.50096	0.492712	0.483918	0.474555	0.464593	0.454011	0.442894	0.431598	0.419996	0.407481	0.393965	0.382494	0.370627	0.359583	0.348812	0.338154	0.32762	0.317208	0.306669	0.295723	0.284152	0.271459	0.259585	0.249165	0.237377
0.589092	0.589572	0.589309	0.588496	0.587358	0.585851	0.584124	0.582016	0.579133	0.575351	0.570592	0.564899	0.559672	0.553976	0.547585	0.54131	0.535706	0.531292	0.528041	0.524824	0.521052	0.516603	0.511462	0.505602	0.499029	0.491783	0.483921	0.475501	0.466543	0.45695	0.446264	0.436702	0.426834	0.41608	0.404704	0.392855	0.380694	0.368334	0.355874	0.343836	0.33274	0.322405	0.312337	0.3025	0.292516	0.282127	0.271291	0.26012	0.248705	0.236829
0.579403	0.579155	0.578433	0.577376	0.576111	0.57453	0.572419	0.56965	0.566154	0.561851	0.556594	0.549715	0.544192	0.538046	0.531012	0.527699	0.523775	0.521081	0.518483	0.515243	0.511217	0.506346	0.500589	0.493916	0.486283	0.477446	0.46844	0.46185	0.454395	0.446609	0.438035	0.428496	0.418325	0.40799	0.396892	0.386266	0.375737	0.364752	0.353674	0.342967	0.332706	0.322726	0.312702	0.302325	0.291246	0.279593	0.267238	0.255047	0.245955	0.238743
0.567405	0.567957	0.567972	0.567355	0.566081	0.564197	0.561877	0.559259	0.556201	0.552599	0.548529	0.544203	0.539796	0.535336	0.530878	0.526583	0.522574	0.518239	0.513606	0.509658	0.504999	0.499747	0.49397	0.48759	0.480629	0.473289	0.465939	0.458862	0.451652	0.443886	0.435525	0.426861	0.418211	0.409503	0.40045	0.390923	0.381012	0.370888	0.36065	0.350319	0.340035	0.330077	0.320123	0.309874	0.299583	0.289748	0.280938	0.272173	0.26284	0.253485
0.551891	0.553578	0.554185	0.554097	0.553218	0.551447	0.548639	0.544419	0.542062	0.539555	0.536125	0.533268	0.531363	0.5284	0.524665	0.520408	0.516127	0.511415	0.505841	0.499796	0.495108	0.490782	0.48576	0.480083	0.473971	0.467752	0.461362	0.455053	0.449694	0.44366	0.436935	0.429547	0.421495	0.412767	0.403337	0.393184	0.382406	0.371689	0.36152	0.351619	0.342309	0.333801	0.325465	0.316784	0.307608	0.297799	0.286964	0.276218	0.267399	0.258609
0.553555	0.552699	0.55119	0.548728	0.542512	0.544373	0.542145	0.539182	0.537624	0.535322	0.532387	0.529115	0.525765	0.522591	0.519641	0.51653	0.512897	0.508539	0.503214	0.495578	0.49188	0.48727	0.481619	0.477363	0.472893	0.46752	0.461746	0.456201	0.450788	0.444916	0.438381	0.431147	0.423214	0.414594	0.405287	0.395212	0.383648	0.375057	0.365745	0.355692	0.344777	0.332946	0.326223	0.318801	0.310679	0.303027	0.295075	0.286518	0.277461	0.26803
0.548079	0.547842	0.547145	0.545985	0.544366	0.542312	0.539916	0.53734	0.534589	0.531482	0.527949	0.524401	0.521586	0.519163	0.51682	0.514382	0.511665	0.508564	0.505038	0.501064	0.49663	0.49173	0.486228	0.479951	0.475331	0.47165	0.466917	0.461396	0.455206	0.448388	0.440933	0.432797	0.423859	0.414187	0.40621	0.397829	0.389454	0.380895	0.371938	0.362637	0.353051	0.343086	0.332362	0.320352	0.314363	0.306845	0.298811	0.290517	0.28219	0.273887
0.535011	0.535368	0.535479	0.535334	0.53485	0.533901	0.532386	0.530275	0.52767	0.52458	0.522854	0.52221	0.520587	0.518388	0.515851	0.513086	0.510087	0.506771	0.503296	0.500273	0.497338	0.493914	0.489919	0.485383	0.480322	0.474718	0.46851	0.462042	0.456158	0.44982	0.44282	0.435219	0.427062	0.418369	0.409073	0.398802	0.388686	0.382682	0.374904	0.36641	0.357436	0.34804	0.338174	0.327868	0.317392	0.305908	0.296191	0.289442	0.281414	0.273206
0.517169	0.518235	0.52043	0.522633	0.524336	0.525392	0.525805	0.525607	0.524822	0.523487	0.521962	0.520578	0.518796	0.516521	0.513799	0.510678	0.507187	0.503388	0.499588	0.496108	0.492576	0.488948	0.485284	0.481336	0.476927	0.472021	0.466626	0.460763	0.454458	0.447737	0.440626	0.433129	0.425225	0.416958	0.408814	0.400953	0.393073	0.385131	0.376978	0.368463	0.359491	0.350013	0.340053	0.329824	0.319764	0.310088	0.30114	0.293752	0.285824	0.277608
0.514511	0.515457	0.516012	0.517285	0.518484	0.519347	0.519825	0.519884	0.51953	0.51879	0.517693	0.516269	0.514538	0.512518	0.510216	0.507643	0.504805	0.501714	0.498379	0.494811	0.491013	0.486982	0.482698	0.47813	0.473243	0.468002	0.462385	0.456385	0.450018	0.443335	0.436393	0.429207	0.421752	0.414021	0.406078	0.398071	0.39026	0.382778	0.375229	0.367341	0.359091	0.350621	0.342433	0.334861	0.327424	0.31985	0.312054	0.303963	0.295506	0.286604
0.507677	0.508224	0.508333	0.508122	0.507677	0.507312	0.507273	0.507012	0.506308	0.505157	0.503542	0.501438	0.499199	0.497462	0.495415	0.492556	0.489718	0.487834	0.485137	0.481627	0.477916	0.475442	0.472009	0.467969	0.463408	0.458356	0.452825	0.446828	0.440346	0.433215	0.425153	0.418412	0.413211	0.407652	0.401262	0.394422	0.387354	0.380127	0.372674	0.364935	0.356939	0.348818	0.340726	0.332827	0.325265	0.317896	0.310493	0.302838	0.29475	0.286119
0.49118	0.492705	0.493291	0.493534	0.493464	0.492976	0.491934	0.490094	0.487923	0.487578	0.486474	0.484731	0.482039	0.479067	0.477642	0.474099	0.47419	0.472843	0.47067	0.467996	0.46495	0.461574	0.457861	0.453776	0.449304	0.444473	0.439501	0.434767	0.42992	0.424759	0.419294	0.413537	0.407479	0.401094	0.394633	0.388604	0.382601	0.37629	0.369522	0.362317	0.354781	0.34701	0.338997	0.330702	0.32214	0.313262	0.303905	0.295681	0.286413	0.279606
0.475529	0.474562	0.473657	0.473836	0.474635	0.475312	0.475647	0.4756	0.475181	0.474408	0.473298	0.47186	0.470099	0.468008	0.465577	0.462829	0.459919	0.456889	0.452837	0.451997	0.449785	0.447097	0.444045	0.44069	0.437102	0.433325	0.429328	0.425039	0.420386	0.415302	0.409795	0.404541	0.399752	0.394687	0.389209	0.383227	0.376533	0.367992	0.363231	0.35779	0.351561	0.344824	0.337608	0.329982	0.322118	0.314073	0.305692	0.296983	0.28833	0.279889
0.463238	0.463625	0.463653	0.463249	0.462419	0.461155	0.459421	0.457135	0.454056	0.452712	0.452169	0.450995	0.448027	0.449178	0.449328	0.448491	0.447016	0.444997	0.442454	0.439361	0.435639	0.431032	0.425576	0.423964	0.421506	0.419523	0.417301	0.41461	0.41152	0.408045	0.404184	0.399954	0.395387	0.390546	0.385525	0.380383	0.375096	0.369613	0.36392	0.358025	0.351917	0.345552	0.338873	0.331833	0.3244	0.316548	0.308254	0.299508	0.290363	0.28092
0.461271	0.461045	0.460419	0.459577	0.458495	0.45711	0.455467	0.453676	0.451802	0.449812	0.447632	0.44521	0.442391	0.438067	0.437838	0.43766	0.436434	0.434729	0.432845	0.43094	0.428847	0.42621	0.42261	0.421825	0.42029	0.418047	0.415287	0.412031	0.408184	0.403309	0.399325	0.396506	0.39256	0.387928	0.382697	0.377	0.371311	0.365093	0.359833	0.356853	0.352246	0.346896	0.34099	0.334602	0.32777	0.320512	0.312842	0.304757	0.296211	0.286992
0.462284	0.461536	0.460293	0.458203	0.457004	0.456984	0.456014	0.454324	0.452107	0.450152	0.448218	0.44555	0.442688	0.441625	0.439962	0.437719	0.435154	0.432654	0.430589	0.428869	0.42729	0.425788	0.424256	0.422507	0.420409	0.41789	0.414901	0.411405	0.407431	0.403415	0.39962	0.395506	0.391133	0.386895	0.382674	0.378362	0.373945	0.369314	0.36441	0.359232	0.353794	0.3481	0.34214	0.335903	0.329376	0.322545	0.315381	0.30786	0.299991	0.291952
0.462777	0.462902	0.462699	0.462169	0.461331	0.460214	0.458844	0.457246	0.45545	0.453512	0.451471	0.449301	0.446949	0.444369	0.441468	0.438019	0.434669	0.433731	0.432402	0.431089	0.429787	0.428337	0.42703	0.426011	0.424649	0.42276	0.420353	0.417448	0.414058	0.410186	0.405834	0.401015	0.395781	0.390228	0.384512	0.378806	0.373313	0.369085	0.364824	0.360355	0.355705	0.350726	0.345268	0.339317	0.332939	0.326214	0.319084	0.311924	0.305989	0.300675
0.468138	0.46858	0.468317	0.467081	0.462936	0.465233	0.465732	0.465235	0.464282	0.463083	0.461737	0.460254	0.458583	0.456662	0.454482	0.452371	0.450876	0.449551	0.448478	0.447563	0.446443	0.444988	0.443146	0.440917	0.438731	0.436817	0.434583	0.431937	0.42891	0.425531	0.421827	0.417823	0.413547	0.409025	0.404279	0.399326	0.394173	0.388821	0.383265	0.377494	0.371483	0.365195	0.358558	0.351481	0.344608	0.338928	0.333506	0.328331	0.323074	0.317593
0.482929	0.483112	0.483145	0.483	0.482678	0.48221	0.481644	0.481009	0.480282	0.479416	0.478385	0.477193	0.475859	0.474414	0.472913	0.471414	0.469883	0.468227	0.466385	0.464322	0.462035	0.459612	0.457346	0.455324	0.453219	0.450849	0.448181	0.445218	0.441966	0.438433	0.434623	0.430541	0.426188	0.421563	0.416664	0.411484	0.406014	0.400242	0.394154	0.387743	0.38103	0.374167	0.367759	0.362509	0.357602	0.352392	0.34679	0.340984	0.335227	0.329267
0.495652	0.496452	0.496809	0.496789	0.496456	0.495962	0.495623	0.49555	0.495429	0.495037	0.494315	0.493257	0.491868	0.490147	0.488081	0.485629	0.48271	0.479323	0.475969	0.471614	0.471506	0.470428	0.468939	0.467045	0.464734	0.462032	0.458964	0.455544	0.45178	0.447684	0.443278	0.438629	0.433871	0.429174	0.424552	0.419887	0.41507	0.410006	0.404605	0.398795	0.392451	0.384933	0.378177	0.374969	0.372849	0.369332	0.365153	0.360507	0.355476	0.350102
0.507349	0.507778	0.50812	0.508356	0.508448	0.50836	0.508075	0.507582	0.506876	0.505955	0.504822	0.503486	0.501966	0.50029	0.498484	0.496561	0.494509	0.492314	0.489966	0.48746	0.484796	0.481972	0.478989	0.475855	0.472584	0.469198	0.465716	0.462146	0.458478	0.454694	0.450785	0.44676	0.442643	0.438469	0.434257	0.429992	0.425626	0.421088	0.416306	0.411207	0.405778	0.400866	0.39707	0.393157	0.388963	0.384502	0.379759	0.374723	0.369394	0.363778
0.512667	0.513385	0.513899	0.514213	0.51431	0.514186	0.513857	0.513352	0.512683	0.511832	0.510778	0.50951	0.508033	0.506363	0.504519	0.502516	0.500354	0.498024	0.495508	0.492791	0.489862	0.486722	0.483391	0.479904	0.476311	0.472635	0.468726	0.464331	0.462065	0.458752	0.453349	0.452956	0.450883	0.448414	0.445576	0.442424	0.439008	0.435357	0.431491	0.427438	0.423236	0.418922	0.414515	0.409996	0.40532	0.400432	0.395285	0.38984	0.384057	0.377886
0.519696	0.520155	0.520231	0.519954	0.519337	0.518428	0.517374	0.516324	0.515234	0.514104	0.512967	0.511711	0.510177	0.508234	0.505685	0.502056	0.500999	0.499537	0.49766	0.495852	0.493931	0.491793	0.489543	0.487317	0.485155	0.483007	0.480824	0.478588	0.476265	0.473796	0.471121	0.4682	0.465017	0.46157	0.457876	0.453875	0.448715	0.446598	0.443731	0.440399	0.436815	0.433011	0.428975	0.424698	0.420189	0.41549	0.410673	0.405773	0.40075	0.395548
0.531941	0.531503	0.530862	0.530023	0.528991	0.527768	0.526353	0.524757	0.523093	0.521593	0.520149	0.518506	0.516613	0.514545	0.51246	0.510442	0.508298	0.506116	0.505503	0.504578	0.503191	0.50149	0.499675	0.498025	0.496603	0.495189	0.493602	0.491779	0.489702	0.487368	0.484778	0.481929	0.478824	0.475468	0.471883	0.468126	0.464331	0.460674	0.457139	0.453562	0.449835	0.44592	0.441817	0.43755	0.433159	0.428683	0.424125	0.419447	0.414612	0.409633
0.536677	0.537751	0.537534	0.536827	0.535873	0.534917	0.534058	0.533164	0.532133	0.530936	0.529571	0.528049	0.526405	0.524702	0.523009	0.521384	0.519881	0.518545	0.517369	0.51626	0.515115	0.513871	0.512504	0.511014	0.509404	0.507673	0.505811	0.503798	0.501614	0.499237	0.496652	0.493848	0.490823	0.487585	0.484158	0.480585	0.476926	0.473244	0.469567	0.465889	0.462179	0.458397	0.454508	0.450504	0.446405	0.44225	0.438057	0.433812	0.429489	0.425077
0.547268	0.546349	0.545315	0.544151	0.542847	0.54141	0.539875	0.538289	0.536694	0.535122	0.533617	0.532261	0.531043	0.529839	0.528592	0.527355	0.526206	0.52513	0.524018	0.522757	0.521286	0.519592	0.517713	0.515726	0.513691	0.511469	0.508421	0.507229	0.506564	0.505089	0.503164	0.500899	0.498349	0.495549	0.492528	0.489322	0.485969	0.48252	0.47903	0.475551	0.472114	0.468711	0.465305	0.461851	0.45831	0.45466	0.450889	0.44699	0.442964	0.438814
0.552081	0.551611	0.550921	0.550006	0.54886	0.547486	0.545901	0.54415	0.542339	0.540668	0.539349	0.538371	0.537475	0.536366	0.534767	0.532966	0.533008	0.532736	0.531927	0.53074	0.529256	0.52752	0.525557	0.523384	0.521028	0.518586	0.516217	0.513876	0.511272	0.507861	0.505404	0.504014	0.501725	0.498997	0.495998	0.492816	0.489451	0.485893	0.482217	0.47858	0.475121	0.47182	0.468544	0.465164	0.461619	0.457912	0.454031	0.449762	0.445735	0.443115
0.553481	0.553354	0.553096	0.552703	0.552177	0.551529	0.550781	0.549972	0.549157	0.548389	0.547672	0.546955	0.546185	0.545326	0.544358	0.543272	0.542064	0.54073	0.539273	0.537704	0.536047	0.534328	0.53255	0.530685	0.528687	0.526526	0.524192	0.521732	0.519293	0.517043	0.5149	0.512666	0.510237	0.50758	0.504681	0.50153	0.498108	0.494383	0.49029	0.485643	0.481356	0.478527	0.475406	0.472392	0.469489	0.46653	0.463441	0.460238	0.456978	0.453709
0.545525	0.545296	0.545085	0.544523	0.543454	0.54187	0.541417	0.541634	0.541943	0.541931	0.541627	0.541133	0.540526	0.539837	0.539053	0.538149	0.537114	0.535974	0.534846	0.533894	0.533039	0.532112	0.531047	0.52983	0.528457	0.526927	0.525234	0.523373	0.521338	0.519125	0.516738	0.514215	0.511676	0.509267	0.506935	0.504534	0.501997	0.499312	0.496487	0.493531	0.490458	0.487283	0.484015	0.48066	0.477219	0.473702	0.470146	0.46662	0.463202	0.459916
0.536492	0.536687	0.536653	0.536415	0.535978	0.535335	0.534469	0.53335	0.53193	0.530133	0.527905	0.526111	0.52492	0.52334	0.521466	0.519476	0.517778	0.517644	0.518166	0.518359	0.518103	0.517286	0.51513	0.516644	0.517365	0.517389	0.516984	0.516237	0.515189	0.513865	0.512287	0.510477	0.508467	0.506308	0.504044	0.50166	0.499095	0.496313	0.493369	0.490429	0.487538	0.484578	0.481826	0.479651	0.477697	0.475669	0.473443	0.470994	0.468345	0.465526
0.531566	0.531292	0.530899	0.530268	0.528759	0.529415	0.529784	0.529625	0.529158	0.528445	0.527518	0.526394	0.525093	0.523661	0.522243	0.521055	0.520022	0.518925	0.517645	0.516208	0.515377	0.514968	0.514361	0.514147	0.514258	0.514149	0.513782	0.51319	0.512399	0.511426	0.51028	0.508966	0.507486	0.50584	0.504036	0.502087	0.500028	0.49792	0.495834	0.493793	0.491752	0.489647	0.487436	0.485098	0.482619	0.479988	0.477196	0.474231	0.471083	0.467741
0.520371	0.520711	0.52093	0.521031	0.521021	0.520921	0.52078	0.520653	0.520554	0.520436	0.520249	0.519971	0.519606	0.519172	0.518692	0.518179	0.517637	0.517065	0.516462	0.515823	0.51514	0.514398	0.513581	0.512675	0.511669	0.510559	0.509353	0.508089	0.506844	0.505704	0.504662	0.503629	0.502524	0.501306	0.499961	0.498486	0.496883	0.495153	0.493295	0.491301	0.489163	0.486881	0.484492	0.482089	0.479721	0.477302	0.474729	0.471958	0.468981	0.4658
0.502581	0.503773	0.504687	0.50533	0.505719	0.505871	0.505872	0.506076	0.506683	0.507295	0.507729	0.507979	0.508071	0.508043	0.507939	0.507793	0.507606	0.507325	0.506842	0.505981	0.50436	0.504468	0.505071	0.505012	0.504568	0.503834	0.502848	0.50163	0.5002	0.498606	0.49698	0.495507	0.494192	0.492869	0.491453	0.490024	0.488845	0.487966	0.487083	0.486023	0.484754	0.483281	0.48162	0.479782	0.477779	0.475616	0.4733	0.470834	0.468221	0.465463
0.489718	0.48985	0.489757	0.489502	0.489206	0.488979	0.488822	0.488627	0.488267	0.488407	0.490189	0.491658	0.4927	0.493408	0.493886	0.49427	0.494663	0.495032	0.495292	0.495401	0.495354	0.495165	0.494847	0.494405	0.493814	0.493012	0.491861	0.490475	0.490545	0.490371	0.489825	0.489029	0.488042	0.486898	0.485622	0.484232	0.482739	0.481141	0.479422	0.477556	0.475504	0.473206	0.470557	0.467384	0.464507	0.462728	0.460892	0.459771	0.458426	0.456757
0.480319	0.480375	0.480308	0.480158	0.479986	0.479813	0.479483	0.47918	0.480829	0.482052	0.482917	0.48354	0.483965	0.484217	0.484318	0.4843	0.484221	0.484134	0.484031	0.483857	0.483575	0.483187	0.482728	0.482219	0.481641	0.480934	0.480019	0.478815	0.477253	0.475527	0.474797	0.474974	0.47494	0.474535	0.473811	0.472822	0.471605	0.470187	0.468593	0.466848	0.464982	0.463034	0.461047	0.459062	0.4571	0.455148	0.453171	0.451132	0.449009	0.446788
0.465671	0.465924	0.466071	0.466175	0.466251	0.466289	0.466536	0.467191	0.467808	0.468103	0.46802	0.468406	0.469437	0.470249	0.470944	0.471609	0.472223	0.472733	0.473103	0.473323	0.473392	0.473314	0.473092	0.472731	0.472235	0.471608	0.470853	0.469976	0.468983	0.467881	0.466671	0.465342	0.46387	0.462224	0.460363	0.458231	0.455748	0.453026	0.451192	0.449522	0.447387	0.44473	0.441246	0.437579	0.43632	0.436089	0.435076	0.433579	0.431766	0.429693
0.461109	0.461134	0.461081	0.460961	0.460787	0.460572	0.460328	0.460058	0.459758	0.459412	0.459011	0.458554	0.458097	0.457809	0.457767	0.45783	0.457947	0.458131	0.45833	0.458475	0.458524	0.458449	0.458225	0.45783	0.457242	0.456436	0.455374	0.454025	0.45265	0.452067	0.451655	0.450991	0.450094	0.449004	0.447746	0.446337	0.44479	0.443113	0.441316	0.439403	0.437377	0.435245	0.433028	0.43077	0.428523	0.426303	0.424066	0.421731	0.41919	0.416255
0.455855	0.455582	0.455167	0.454617	0.453945	0.453174	0.452352	0.451559	0.450856	0.450303	0.45008	0.449992	0.449763	0.44933	0.448673	0.447697	0.447288	0.448141	0.448633	0.448825	0.448778	0.448497	0.44796	0.447116	0.445881	0.444554	0.444481	0.44449	0.444098	0.443382	0.442394	0.441159	0.439682	0.437954	0.435962	0.433719	0.431428	0.429694	0.428571	0.427443	0.426066	0.424412	0.42249	0.420321	0.417937	0.415412	0.413068	0.411329	0.409745	0.407941
0.445625	0.445535	0.44534	0.445051	0.444683	0.44425	0.443766	0.443237	0.442663	0.442039	0.441355	0.440595	0.43973	0.438726	0.437927	0.438126	0.438424	0.43855	0.438535	0.438418	0.438258	0.438114	0.437972	0.437754	0.437401	0.436887	0.436197	0.435315	0.434222	0.432889	0.431297	0.429499	0.427613	0.4257	0.425987	0.425511	0.424707	0.423711	0.422572	0.421307	0.419928	0.418443	0.416861	0.415194	0.413452	0.411642	0.409764	0.407833	0.405896	0.404031
0.429609	0.429171	0.428606	0.427975	0.427339	0.426692	0.425959	0.425048	0.423868	0.422314	0.420257	0.417978	0.416045	0.415344	0.416246	0.417121	0.418038	0.418814	0.418783	0.421424	0.423586	0.425134	0.426306	0.427191	0.427833	0.428261	0.428493	0.428543	0.428423	0.428142	0.427709	0.427133	0.426423	0.425589	0.424644	0.423596	0.422455	0.421223	0.419905	0.418519	0.417115	0.415763	0.414495	0.413259	0.411989	0.410647	0.409217	0.4077	0.406102	0.404433
0.419269	0.419205	0.420003	0.420581	0.420952	0.42109	0.420941	0.420553	0.42043	0.420706	0.42079	0.420591	0.420325	0.420154	0.419941	0.419474	0.41816	0.41789	0.420329	0.421547	0.422329	0.422878	0.423327	0.423772	0.424208	0.424567	0.424805	0.42491	0.424891	0.424761	0.424533	0.424214	0.423806	0.423305	0.422707	0.422008	0.421205	0.420298	0.419285	0.418167	0.416943	0.415609	0.414162	0.412594	0.410894	0.409039	0.406983	0.404587	0.400943	0.400633
0.433458	0.434195	0.434753	0.435176	0.435492	0.435718	0.435866	0.435942	0.435948	0.435886	0.435758	0.435565	0.435308	0.434989	0.434612	0.43418	0.433695	0.433162	0.432583	0.43196	0.431295	0.430586	0.42983	0.429012	0.428099	0.427011	0.425477	0.424115	0.424898	0.424901	0.424668	0.424309	0.423854	0.423309	0.422672	0.421939	0.421109	0.420181	0.419153	0.418029	0.416808	0.415492	0.414083	0.412582	0.410991	0.40931	0.407541	0.405687	0.403748	0.401726
0.441922	0.441813	0.441628	0.44138	0.44111	0.440878	0.440718	0.440597	0.440451	0.440236	0.43993	0.439532	0.439041	0.438457	0.437768	0.436951	0.435999	0.435103	0.434693	0.434459	0.434096	0.43359	0.432971	0.43227	0.431511	0.430712	0.429885	0.429036	0.428163	0.427253	0.42629	0.425261	0.424176	0.423061	0.421925	0.420734	0.419433	0.417974	0.41632	0.414423	0.41219	0.40933	0.406215	0.40586	0.404348	0.40229	0.400595	0.39938	0.397881	0.396104
0.442316	0.44324	0.443796	0.444102	0.444215	0.444164	0.443964	0.44363	0.443177	0.442632	0.442029	0.441399	0.440749	0.440129	0.439727	0.439579	0.439478	0.439334	0.439124	0.438838	0.438464	0.438001	0.437449	0.436821	0.436133	0.435398	0.434623	0.433799	0.432913	0.431952	0.430908	0.42978	0.428565	0.427263	0.425872	0.424389	0.422807	0.421116	0.419303	0.417352	0.415237	0.412917	0.410307	0.407166	0.402782	0.402771	0.40214	0.400884	0.399328	0.397577
0.451302	0.451054	0.450768	0.450494	0.450283	0.450142	0.450086	0.45018	0.450445	0.450774	0.451063	0.451265	0.451367	0.45137	0.451275	0.451082	0.450792	0.450405	0.449921	0.44934	0.448666	0.447902	0.447055	0.446137	0.445162	0.444145	0.4431	0.442032	0.440934	0.43979	0.438579	0.437291	0.435932	0.434535	0.433152	0.431816	0.430502	0.42916	0.427746	0.426236	0.42461	0.422855	0.420959	0.418905	0.416669	0.414206	0.411428	0.408235	0.405863	0.404488
0.457426	0.456988	0.456434	0.455709	0.454884	0.454823	0.455418	0.455867	0.456123	0.456229	0.456214	0.456097	0.455893	0.455622	0.455306	0.454966	0.454613	0.454241	0.453833	0.453373	0.45285	0.45226	0.451603	0.450882	0.450103	0.449271	0.448392	0.447472	0.446514	0.445518	0.444482	0.443402	0.442272	0.441086	0.439841	0.438531	0.437155	0.435709	0.434192	0.432605	0.430947	0.429218	0.42742	0.425552	0.423617	0.421614	0.419546	0.417413	0.415218	0.412962
0.457241	0.457731	0.458027	0.458284	0.458592	0.458924	0.459211	0.459415	0.459522	0.459533	0.459449	0.459275	0.459013	0.458666	0.458235	0.457717	0.457111	0.456417	0.455653	0.454895	0.454262	0.453741	0.453211	0.452609	0.451925	0.45116	0.450323	0.449419	0.448453	0.447429	0.446347	0.445208	0.444011	0.442753	0.441432	0.440045	0.438588	0.437059	0.435455	0.433771	0.432005	0.430152	0.428209	0.426168	0.424025	0.421775	0.419421	0.416992	0.414582	0.412308
0.461191	0.460815	0.460303	0.459612	0.458677	0.457672	0.457783	0.458302	0.458573	0.458636	0.458548	0.458339	0.458027	0.457623	0.45713	0.456554	0.455892	0.455146	0.454312	0.453384	0.452357	0.451218	0.449952	0.448534	0.446934	0.44517	0.443601	0.442668	0.441821	0.440763	0.439504	0.438192	0.437122	0.436281	0.435411	0.434415	0.43329	0.43205	0.430711	0.429286	0.427787	0.426222	0.4246	0.422926	0.421206	0.419441	0.417634	0.415788	0.413902	0.411977
0.456881	0.456272	0.455615	0.454912	0.454174	0.453448	0.452844	0.452428	0.452105	0.451772	0.451391	0.450955	0.450464	0.44992	0.449325	0.448681	0.447989	0.447251	0.446468	0.445641	0.444772	0.443861	0.442909	0.441915	0.440878	0.439798	0.438674	0.437504	0.436288	0.435026	0.433718	0.432366	0.430971	0.429538	0.428073	0.426583	0.425079	0.423571	0.422068	0.420576	0.419096	0.417619	0.416136	0.414635	0.413106	0.411541	0.409939	0.408301	0.406632	0.404938
0.445494	0.444841	0.444194	0.443564	0.442946	0.442321	0.441655	0.440911	0.440065	0.43912	0.438134	0.437244	0.436521	0.435885	0.435258	0.434599	0.433883	0.433097	0.432243	0.431334	0.430388	0.429417	0.428421	0.427384	0.426288	0.425121	0.423876	0.42256	0.421185	0.419771	0.418343	0.416928	0.415548	0.414218	0.412943	0.411724	0.410563	0.409457	0.408381	0.407293	0.406154	0.404942	0.403645	0.402261	0.400791	0.399239	0.39761	0.39591	0.394143	0.392309
0.436775	0.434746	0.434682	0.4352	0.435302	0.435222	0.434993	0.434612	0.434086	0.433417	0.432608	0.43166	0.430567	0.429319	0.4279	0.426286	0.42445	0.422365	0.41982	0.418639	0.419154	0.418904	0.418311	0.417499	0.416526	0.41543	0.414235	0.412961	0.411621	0.410225	0.40878	0.40729	0.405758	0.404185	0.402576	0.400934	0.399269	0.397589	0.3959	0.394202	0.392483	0.390726	0.388911	0.387019	0.385033	0.382934	0.380706	0.378341	0.375911	0.373707
0.437353	0.436927	0.436465	0.435954	0.435383	0.434747	0.434044	0.433273	0.432433	0.431524	0.430548	0.429506	0.428397	0.427224	0.425985	0.424683	0.423316	0.421884	0.420387	0.418822	0.417186	0.415476	0.413686	0.411811	0.409839	0.407759	0.405552	0.40319	0.40063	0.397836	0.39513	0.393388	0.391887	0.390196	0.388367	0.38648	0.384587	0.382707	0.380832	0.378949	0.377039	0.375085	0.373073	0.37101	0.368951	0.367031	0.365368	0.36389	0.362457	0.360996
0.436282	0.435519	0.434714	0.433866	0.43297	0.432025	0.431026	0.429971	0.428858	0.427684	0.426446	0.425143	0.423772	0.422334	0.420825	0.419247	0.417598	0.41588	0.414095	0.412243	0.410324	0.408338	0.406281	0.40418	0.402176	0.400435	0.398805	0.39712	0.395344	0.39348	0.391535	0.389515	0.387425	0.385265	0.383032	0.380719	0.378313	0.375789	0.373098	0.370102	0.366418	0.365381	0.363878	0.362396	0.360981	0.35958	0.358172	0.356739	0.355262	0.353725
0.431648	0.431393	0.430975	0.430417	0.42974	0.428961	0.428092	0.427141	0.426115	0.425019	0.423857	0.422633	0.421348	0.420008	0.418622	0.417208	0.415797	0.414418	0.413075	0.411738	0.41036	0.408902	0.407335	0.405643	0.4039	0.402397	0.401123	0.399799	0.398367	0.396847	0.395271	0.393663	0.392041	0.390407	0.388754	0.387071	0.385346	0.383565	0.381718	0.379793	0.377784	0.375686	0.373504	0.371255	0.36897	0.366694	0.36445	0.362213	0.359915	0.357485
0.433478	0.432902	0.432258	0.431544	0.43076	0.42991	0.428995	0.428023	0.427006	0.425966	0.42494	0.423985	0.423167	0.422517	0.421997	0.421535	0.421076	0.420588	0.420056	0.419473	0.418836	0.418144	0.417398	0.416598	0.415744	0.414838	0.413879	0.41287	0.41181	0.410701	0.409543	0.408337	0.407084	0.405785	0.40444	0.403051	0.401619	0.400144	0.398629	0.397075	0.395484	0.393859	0.392202	0.390517	0.388807	0.387078	0.385332	0.383576	0.381814	0.380049
0.436512	0.436447	0.436333	0.436169	0.435954	0.435686	0.435365	0.43499	0.434563	0.434083	0.433551	0.432965	0.432325	0.431629	0.430874	0.430053	0.429156	0.428167	0.427062	0.425816	0.42454	0.423798	0.423501	0.423126	0.422599	0.421942	0.421175	0.420311	0.419362	0.418342	0.417276	0.416206	0.415181	0.414219	0.41329	0.412348	0.411362	0.410315	0.409203	0.408025	0.406782	0.405476	0.404108	0.402677	0.401185	0.399629	0.398007	0.396316	0.39455	0.392703
0.43294	0.433166	0.433336	0.433441	0.433476	0.433439	0.43333	0.433148	0.432892	0.432561	0.432152	0.431664	0.431092	0.430437	0.429711	0.428964	0.428316	0.427888	0.42764	0.427432	0.427178	0.426852	0.42645	0.425975	0.425433	0.424828	0.424163	0.423442	0.422667	0.421837	0.420955	0.420019	0.419031	0.417989	0.416892	0.41574	0.414533	0.413272	0.411957	0.410593	0.409187	0.407751	0.406308	0.404886	0.403521	0.402243	0.401074	0.400017	0.399036	0.398071
0.428672	0.428462	0.428203	0.42789	0.427518	0.427082	0.426572	0.425983	0.42531	0.424589	0.423972	0.423699	0.423704	0.423755	0.423765	0.423725	0.423638	0.423509	0.423335	0.423112	0.422834	0.422492	0.422078	0.421579	0.420982	0.420268	0.419428	0.418552	0.418007	0.417795	0.417544	0.417161	0.416652	0.416034	0.415316	0.414506	0.413607	0.412623	0.411554	0.410399	0.409157	0.407831	0.406434	0.405008	0.403646	0.402428	0.401314	0.400212	0.399087	0.397962
0.419696	0.419607	0.419446	0.41925	0.419073	0.41893	0.418793	0.418637	0.418455	0.418253	0.418046	0.417847	0.417672	0.417527	0.417404	0.417279	0.417123	0.416905	0.41661	0.416319	0.416342	0.416765	0.41724	0.417612	0.417866	0.418008	0.418047	0.417991	0.417844	0.41761	0.417293	0.416897	0.416424	0.415877	0.415259	0.414572	0.413819	0.413003	0.412127	0.411192	0.410203	0.409162	0.408072	0.406936	0.405757	0.404538	0.403281	0.40199	0.400665	0.399308
0.433033	0.432619	0.432095	0.431397	0.430405	0.429906	0.43046	0.430728	0.430797	0.430747	0.430615	0.430418	0.430167	0.429868	0.42953	0.429162	0.428782	0.428414	0.428084	0.427803	0.427558	0.427322	0.427069	0.426781	0.426446	0.42606	0.425616	0.425114	0.42455	0.423922	0.423229	0.422469	0.421638	0.420734	0.419753	0.418691	0.417541	0.416299	0.41496	0.413538	0.412107	0.410837	0.409772	0.40875	0.407662	0.406485	0.40522	0.403875	0.402457	0.400972
0.445851	0.445614	0.445326	0.444986	0.444593	0.444148	0.44365	0.4431	0.442503	0.441874	0.441243	0.440653	0.440129	0.439658	0.439208	0.438762	0.438319	0.43788	0.437444	0.437002	0.436545	0.436061	0.435543	0.434987	0.43439	0.43375	0.433068	0.432344	0.431578	0.430769	0.429919	0.429028	0.428095	0.427121	0.426105	0.425048	0.42395	0.42281	0.42163	0.420407	0.419143	0.417836	0.416485	0.415087	0.413642	0.412144	0.410593	0.408985	0.407319	0.405593
0.451084	0.450962	0.45079	0.450568	0.450293	0.449966	0.449583	0.449142	0.44864	0.448071	0.447429	0.4467	0.445867	0.444897	0.443762	0.442755	0.442374	0.441968	0.441384	0.440654	0.439803	0.438852	0.437836	0.436838	0.435985	0.435343	0.434823	0.434309	0.433744	0.43312	0.432471	0.43186	0.431319	0.430806	0.430262	0.42965	0.428957	0.428183	0.427332	0.42641	0.425426	0.424394	0.423328	0.422245	0.421158	0.420072	0.418982	0.41788	0.416751	0.415587
0.449144	0.449259	0.449334	0.449367	0.449353	0.449289	0.449174	0.449005	0.448782	0.448507	0.448184	0.447822	0.447439	0.447062	0.446708	0.446376	0.446046	0.445694	0.445304	0.444869	0.444388	0.443866	0.44331	0.442732	0.442152	0.441592	0.441078	0.440629	0.440251	0.439924	0.43962	0.439311	0.438977	0.438605	0.438189	0.437724	0.43721	0.436645	0.436031	0.435368	0.434657	0.433899	0.433094	0.432243	0.431347	0.430406	0.429422	0.428394	0.427323	0.426209
0.444718	0.445081	0.445369	0.445574	0.44568	0.445658	0.44544	0.444836	0.443964	0.445479	0.446424	0.447039	0.447479	0.447803	0.448037	0.448198	0.448296	0.448338	0.448328	0.44827	0.448167	0.448023	0.447839	0.447617	0.44736	0.447069	0.446745	0.446389	0.446001	0.445581	0.44513	0.444646	0.44413	0.443581	0.442997	0.442379	0.441726	0.441036	0.440311	0.439549	0.43875	0.437914	0.437041	0.436132	0.435186	0.434203	0.433184	0.432129	0.431039	0.429913
0.441975	0.442384	0.44283	0.443298	0.443773	0.444243	0.444697	0.445126	0.445522	0.445878	0.446192	0.446459	0.446681	0.446855	0.446983	0.447065	0.447102	0.447095	0.447045	0.446954	0.446823	0.446653	0.446448	0.446207	0.445932	0.445625	0.445285	0.444912	0.444507	0.444067	0.443591	0.443079	0.44253	0.441942	0.441313	0.440644	0.439933	0.439179	0.438381	0.437538	0.436648	0.435711	0.434724	0.433684	0.43259	0.431436	0.430217	0.428925	0.427549	0.426072
0.438907	0.438991	0.439086	0.439197	0.439325	0.439465	0.439611	0.439752	0.439879	0.439985	0.440066	0.440116	0.440134	0.440119	0.440069	0.439984	0.439863	0.439705	0.439512	0.439282	0.439015	0.438712	0.438372	0.437994	0.43758	0.437128	0.43664	0.436114	0.435553	0.434955	0.434323	0.433656	0.432957	0.432227	0.431467	0.430679	0.429865	0.429025	0.428161	0.427272	0.426359	0.425426	0.424476	0.423518	0.422562	0.421624	0.420715	0.419842	0.419002	0.418186
0.430034	0.429952	0.429825	0.429653	0.429432	0.429162	0.428839	0.428459	0.428018	0.427504	0.426902	0.426189	0.425357	0.424668	0.424625	0.424727	0.42472	0.424618	0.424446	0.424219	0.423946	0.423634	0.423285	0.422904	0.422493	0.422058	0.4216	0.421124	0.42063	0.420118	0.419585	0.419029	0.418448	0.417839	0.417206	0.416557	0.415915	0.415312	0.41477	0.414285	0.413826	0.413363	0.412875	0.412356	0.411803	0.411215	0.410595	0.409945	0.409267	0.408561
0.416278	0.416256	0.416194	0.416093	0.415953	0.415774	0.415555	0.415293	0.414983	0.414615	0.41418	0.413662	0.413038	0.412302	0.411647	0.411601	0.41186	0.412047	0.412132	0.412136	0.412074	0.411958	0.411791	0.411577	0.411317	0.411009	0.410654	0.41025	0.409794	0.409285	0.408717	0.408087	0.407384	0.406596	0.405754	0.405215	0.405113	0.405024	0.404886	0.404725	0.404561	0.404399	0.404234	0.404054	0.403849	0.403611	0.403333	0.403014	0.402649	0.402238
0.402036	0.402172	0.402288	0.40238	0.402445	0.402482	0.402488	0.402462	0.402402	0.402307	0.402177	0.402009	0.401804	0.401558	0.40127	0.400935	0.400544	0.400084	0.399538	0.398892	0.39823	0.39799	0.39829	0.398646	0.398903	0.399066	0.399158	0.399196	0.399192	0.399159	0.399105	0.399039	0.398967	0.398895	0.398823	0.398752	0.398679	0.3986	0.39851	0.398407	0.398287	0.398149	0.397991	0.397814	0.397617	0.397399	0.397161	0.3969	0.396616	0.396306
0.392485	0.392684	0.392857	0.393005	0.393127	0.393222	0.393291	0.393332	0.393347	0.393336	0.393301	0.393244	0.39317	0.393083	0.392987	0.392888	0.392789	0.392692	0.392595	0.392498	0.392399	0.392296	0.392192	0.392086	0.391984	0.391889	0.391805	0.391737	0.391684	0.391644	0.391614	0.391588	0.391557	0.391518	0.391463	0.39139	0.391293	0.39117	0.39102	0.39084	0.390629	0.390386	0.39011	0.389801	0.389456	0.389075	0.388654	0.38819	0.387676	0.387102
0.383936	0.384295	0.384623	0.384919	0.385188	0.38543	0.385648	0.385845	0.386021	0.386179	0.386319	0.386439	0.386539	0.386616	0.386665	0.386682	0.386663	0.3866	0.386489	0.38632	0.386084	0.385768	0.385352	0.384808	0.384099	0.383259	0.382821	0.383087	0.383343	0.383408	0.383315	0.383138	0.383014	0.383099	0.383392	0.383746	0.384064	0.38431	0.384483	0.384587	0.38463	0.384617	0.384553	0.384447	0.384311	0.384169	0.384061	0.384029	0.384076	0.384164
0.372924	0.372824	0.372571	0.372084	0.371171	0.369117	0.366317	0.371176	0.373121	0.374423	0.375423	0.376243	0.376938	0.377539	0.378064	0.378524	0.378925	0.379273	0.379571	0.37982	0.380023	0.380179	0.380288	0.38035	0.380366	0.380333	0.380252	0.380127	0.379968	0.3798	0.379671	0.379628	0.379676	0.379771	0.379867	0.379933	0.37996	0.379945	0.379891	0.379802	0.379685	0.379545	0.379386	0.37921	0.379012	0.378784	0.378511	0.378175	0.377746	0.377174
0.369878	0.370208	0.370522	0.370824	0.371112	0.371388	0.371652	0.371905	0.372147	0.372378	0.3726	0.372812	0.373014	0.373207	0.37339	0.373563	0.373726	0.373879	0.374021	0.374152	0.374272	0.37438	0.374476	0.37456	0.374631	0.37469	0.374736	0.374769	0.37479	0.374798	0.374794	0.37478	0.374754	0.37472	0.374678	0.374629	0.374576	0.374518	0.374458	0.374395	0.37433	0.374263	0.374193	0.374122	0.374048	0.373971	0.373892	0.373809	0.373721	0.373626
0.356293	0.356489	0.35669	0.356884	0.357066	0.357232	0.357386	0.357527	0.357662	0.357794	0.357929	0.358075	0.35824	0.35843	0.358649	0.358897	0.359168	0.359456	0.35975	0.36004	0.36032	0.360582	0.360822	0.361035	0.361218	0.361369	0.361485	0.361563	0.361601	0.361596	0.361542	0.361435	0.361267	0.361029	0.360714	0.360334	0.359981	0.359902	0.360213	0.360673	0.361103	0.36146	0.361747	0.361972	0.362143	0.362267	0.36235	0.362394	0.362403	0.362379
0.345245	0.345388	0.34552	0.345647	0.345771	0.345893	0.346014	0.34613	0.346238	0.346335	0.346415	0.346478	0.34652	0.346541	0.346542	0.346529	0.346513	0.346511	0.346549	0.346652	0.346833	0.34708	0.347371	0.34768	0.34799	0.348288	0.348565	0.348816	0.349034	0.349215	0.349357	0.349455	0.349507	0.349508	0.349457	0.349348	0.349176	0.348937	0.348624	0.348242	0.347808	0.347372	0.347041	0.347128	0.347664	0.34821	0.348652	0.348991	0.349241	0.349415
0.338547	0.338049	0.339698	0.340501	0.34102	0.341394	0.341678	0.341901	0.34208	0.342227	0.34235	0.342456	0.342549	0.342633	0.342709	0.342778	0.34284	0.342894	0.342938	0.34297	0.342987	0.342987	0.342968	0.342927	0.342862	0.342771	0.342653	0.342507	0.342333	0.342133	0.341911	0.341676	0.341442	0.341225	0.341039	0.340896	0.340805	0.340779	0.340822	0.340923	0.341052	0.341179	0.341286	0.34136	0.341397	0.341396	0.341357	0.34128	0.341168	0.34102
0.339881	0.339819	0.339716	0.339571	0.339381	0.339146	0.338867	0.338545	0.338192	0.337826	0.337481	0.337207	0.33704	0.336983	0.336998	0.337036	0.33706	0.337045	0.336981	0.336862	0.336684	0.336449	0.336155	0.335809	0.335424	0.335032	0.334686	0.334432	0.334264	0.334134	0.334008	0.333873	0.333726	0.333568	0.333397	0.333211	0.333007	0.332783	0.332543	0.33229	0.332034	0.331785	0.331548	0.331325	0.331106	0.330882	0.330639	0.330367	0.33006	0.329711
0.337702	0.337733	0.337744	0.337735	0.337707	0.33766	0.337596	0.337513	0.337413	0.337297	0.337163	0.337013	0.336847	0.336666	0.336468	0.336254	0.336025	0.335781	0.335521	0.335246	0.334955	0.33465	0.33433	0.333995	0.333645	0.333282	0.332905	0.332516	0.332114	0.3317	0.331276	0.330842	0.330399	0.329948	0.32949	0.329025	0.328553	0.328073	0.327586	0.32709	0.326585	0.32607	0.325548	0.325021	0.324496	0.323981	0.323481	0.322998	0.322526	0.322046
0.328802	0.32868	0.328541	0.328388	0.328225	0.328055	0.327882	0.32771	0.32754	0.327371	0.327202	0.32703	0.326851	0.326662	0.32646	0.326242	0.326009	0.325759	0.325497	0.325226	0.324955	0.324691	0.324442	0.324212	0.324001	0.323804	0.323612	0.323418	0.323214	0.322996	0.322761	0.322511	0.322247	0.321973	0.321694	0.321417	0.321149	0.320896	0.320666	0.320463	0.320292	0.320156	0.320059	0.320005	0.319993	0.320021	0.32008	0.320158	0.320241	0.320321
0.318668	0.318543	0.318394	0.31822	0.318019	0.31779	0.317536	0.317258	0.316964	0.316668	0.316388	0.316148	0.315956	0.315805	0.315675	0.315544	0.315411	0.315301	0.315283	0.315433	0.315736	0.316103	0.316472	0.316815	0.317125	0.317403	0.317651	0.317872	0.318067	0.31824	0.318392	0.318525	0.318641	0.318739	0.318822	0.31889	0.318944	0.318984	0.319011	0.319025	0.319026	0.319015	0.318991	0.318955	0.318907	0.318846	0.318773	0.318687	0.318588	0.318476
0.308879	0.30902	0.309142	0.309246	0.309332	0.309398	0.309445	0.309472	0.30948	0.309467	0.309433	0.309377	0.309299	0.309198	0.309072	0.308921	0.308743	0.308537	0.308302	0.308039	0.307749	0.30744	0.307128	0.306836	0.306596	0.306425	0.30631	0.306222	0.306131	0.306017	0.30587	0.305682	0.305452	0.305176	0.30485	0.30447	0.30403	0.303522	0.302934	0.302259	0.301503	0.30075	0.300265	0.300332	0.30078	0.301291	0.301737	0.302096	0.302375	0.302583
0.302006	0.302094	0.302166	0.30222	0.302257	0.302276	0.302277	0.30226	0.302224	0.302169	0.302094	0.302	0.301886	0.301752	0.301598	0.301424	0.30123	0.301016	0.300783	0.300531	0.300263	0.299979	0.299683	0.299378	0.299065	0.298749	0.29843	0.29811	0.297788	0.297461	0.297124	0.296775	0.296408	0.296019	0.295605	0.295161	0.294682	0.294164	0.293597	0.292972	0.292278	0.291547	0.290972	0.290737	0.290615	0.290447	0.290246	0.290111	0.290152	0.290357
0.299629	0.299978	0.300308	0.300616	0.300905	0.301173	0.301421	0.30165	0.301859	0.302049	0.302221	0.302374	0.30251	0.302629	0.302732	0.30282	0.302893	0.302952	0.302999	0.303035	0.30306	0.303077	0.303086	0.303088	0.303085	0.303078	0.303066	0.303051	0.303032	0.30301	0.302984	0.302953	0.302918	0.302878	0.302832	0.30278	0.302722	0.302658	0.302585	0.302506	0.302418	0.302321	0.302216	0.302101	0.301976	0.30184	0.301693	0.301535	0.301364	0.301181
0.297981	0.298296	0.298594	0.298874	0.299136	0.299381	0.299608	0.299816	0.300007	0.300179	0.300332	0.300465	0.300579	0.300673	0.300746	0.300797	0.300827	0.300833	0.300815	0.300773	0.300704	0.300608	0.300482	0.300324	0.300133	0.299906	0.299639	0.299329	0.298973	0.298568	0.298114	0.297618	0.297108	0.29665	0.296362	0.296363	0.29665	0.297111	0.297637	0.29817	0.298681	0.299161	0.299605	0.300014	0.300388	0.300729	0.301038	0.301318	0.301571	0.301798
0.291688	0.291987	0.292294	0.292608	0.292928	0.293251	0.293577	0.293902	0.294227	0.294549	0.294869	0.295184	0.295494	0.295799	0.296098	0.29639	0.296675	0.296953	0.297223	0.297484	0.297737	0.297981	0.298216	0.298442	0.298659	0.298866	0.299064	0.299252	0.299431	0.2996	0.29976	0.29991	0.30005	0.30018	0.300301	0.300412	0.300514	0.300606	0.300689	0.300762	0.300825	0.300879	0.300923	0.300957	0.30098	0.300991	0.300989	0.300973	0.300942	0.300893
0.271503	0.270847	0.270185	0.26931	0.267907	0.266555	0.266094	0.266208	0.267004	0.264639	0.269759	0.271795	0.273254	0.274437	0.275451	0.276351	0.277167	0.277918	0.278615	0.279265	0.279874	0.280445	0.28098	0.281482	0.281952	0.282392	0.282806	0.283195	0.283562	0.283911	0.284244	0.284559	0.284855	0.285122	0.285349	0.285521	0.285637	0.285814	0.28634	0.287121	0.287891	0.288586	0.289214	0.289784	0.290306	0.290786	0.29123	0.291641	0.292022	0.292374
0.270672	0.270916	0.271158	0.271398	0.271635	0.271871	0.272108	0.272348	0.272593	0.272845	0.273105	0.273372	0.273645	0.273924	0.274206	0.274489	0.274771	0.275049	0.275321	0.275586	0.275842	0.276088	0.276323	0.276546	0.276758	0.27696	0.277151	0.277334	0.277509	0.277678	0.277844	0.27801	0.278188	0.278398	0.278674	0.279047	0.27952	0.280059	0.280627	0.281199	0.281759	0.282302	0.282823	0.283319	0.28379	0.284237	0.284661	0.285066	0.285455	0.285834
0.276248	0.276256	0.27627	0.27629	0.276318	0.276354	0.276401	0.276458	0.276526	0.276604	0.276689	0.276778	0.276868	0.276954	0.277041	0.277152	0.27735	0.277714	0.278251	0.278879	0.279525	0.280156	0.280761	0.281339	0.281891	0.282419	0.282925	0.283411	0.283877	0.284325	0.284756	0.285169	0.285567	0.285948	0.286314	0.286665	0.287001	0.287322	0.287629	0.287921	0.288199	0.288464	0.288715	0.288952	0.289176	0.289386	0.289583	0.289767	0.289939	0.290097
0.284065	0.284078	0.284093	0.284113	0.28414	0.284175	0.284219	0.284275	0.284342	0.284422	0.284513	0.284617	0.284732	0.284857	0.284993	0.285137	0.28529	0.285452	0.285622	0.285801	0.285988	0.286185	0.28639	0.286603	0.286823	0.287049	0.287279	0.287511	0.287743	0.287972	0.288197	0.288414	0.288623	0.288822	0.28901	0.289185	0.289345	0.289491	0.289621	0.289735	0.289832	0.28991	0.28997	0.290011	0.290033	0.290033	0.290012	0.289969	0.289902	0.289811
0.288446	0.288617	0.288786	0.288951	0.289112	0.289268	0.289418	0.28956	0.289693	0.289816	0.289929	0.29003	0.290118	0.290194	0.290256	0.290305	0.290342	0.290367	0.290383	0.290392	0.2904	0.290411	0.290431	0.290464	0.290514	0.29058	0.290659	0.290746	0.290837	0.290925	0.29101	0.291091	0.291171	0.291257	0.291356	0.291477	0.291622	0.291792	0.29198	0.292177	0.292374	0.292564	0.292742	0.292904	0.293048	0.293173	0.293279	0.293365	0.293432	0.293479
0.294512	0.294708	0.294893	0.295068	0.295233	0.295387	0.29553	0.295662	0.295784	0.295894	0.295992	0.296079	0.296154	0.296216	0.296265	0.296301	0.296322	0.296328	0.296317	0.296287	0.296238	0.296168	0.296078	0.295968	0.295852	0.295752	0.295714	0.295783	0.295965	0.296219	0.296497	0.29677	0.297025	0.297258	0.297468	0.297656	0.297823	0.297971	0.298101	0.298215	0.298312	0.298394	0.298462	0.298516	0.298557	0.298584	0.298598	0.298601	0.298591	0.29857
0.294231	0.294473	0.294702	0.294917	0.29512	0.29531	0.295489	0.295655	0.29581	0.295953	0.296087	0.29621	0.296323	0.296428	0.296524	0.296612	0.296694	0.296769	0.296839	0.296904	0.296964	0.297021	0.297074	0.297125	0.297172	0.297216	0.297256	0.297293	0.297326	0.297354	0.297377	0.297395	0.297406	0.297412	0.29741	0.297401	0.297385	0.297361	0.297329	0.29729	0.297241	0.297185	0.29712	0.297046	0.296964	0.296873	0.296773	0.296665	0.296549	0.296424
0.288604	0.288907	0.289165	0.289384	0.289567	0.289716	0.289833	0.289918	0.289972	0.289994	0.289984	0.289943	0.289871	0.289775	0.289669	0.289583	0.289561	0.289637	0.289804	0.29002	0.290245	0.290456	0.290644	0.290806	0.290941	0.291053	0.291142	0.29121	0.29126	0.291292	0.291309	0.291313	0.291304	0.291284	0.291255	0.291218	0.291175	0.291127	0.291076	0.291022	0.290966	0.290909	0.290853	0.290797	0.290741	0.290685	0.290629	0.290573	0.290516	0.290458
0.289326	0.289334	0.289342	0.289346	0.289343	0.289331	0.289307	0.289269	0.289216	0.289147	0.289062	0.288959	0.288839	0.288702	0.288549	0.288383	0.288209	0.288033	0.287867	0.287723	0.28761	0.28753	0.287478	0.287443	0.287411	0.287372	0.287319	0.287247	0.287153	0.287033	0.286887	0.286713	0.286509	0.286275	0.286011	0.285723	0.285424	0.285147	0.284947	0.284877	0.284945	0.285103	0.285294	0.285483	0.285654	0.2858	0.285921	0.286019	0.286096	0.286152
condition 2 (sweet-fat), frequenciesXtime points
4.1982	4.0876	3.8615	3.5412	3.1118	2.592	2.0044	1.3765	0.82227	0.3931	0.16067	0.035956	0.010575	-0.0018306	-0.01189	-0.0035497	-0.0097498	-0.010856	0.0054704	0.0056323	0.020711	0.0090438	0.0039787	-0.023442	-0.030345	-0.0071307	0.0084461	0.013838	0.011106	0.016012	0.032891	0.035941	0.036576	0.040891	0.033109	0.0020371	-0.024943	-0.035674	-0.038898	-0.05078	-0.034443	-0.021841	-0.016312	-0.012751	-0.0073621	0.0040808	-0.0083171	-0.020986	-0.0083505	0.018572
4.147	4.0412	3.8224	3.5182	3.105	2.6128	2.0482	1.4347	0.86786	0.44025	0.17707	0.054205	0.014599	0.0025252	-0.0093948	-0.0060726	-0.0070174	-0.004088	0.0097188	0.010586	0.010429	0.0021949	-0.0025373	-0.022495	-0.032385	-0.0045569	0.010024	0.01096	0.0052177	0.017393	0.019778	0.020071	0.031359	0.035314	0.019211	-0.011474	-0.025474	-0.025807	-0.040187	-0.043515	-0.031743	-0.027134	-0.023986	-0.012075	-0.012245	-0.0012594	-0.0028096	-0.029066	-0.0088199	0.016104
4.0979	3.9968	3.7923	3.4963	3.1014	2.629	2.0843	1.4941	0.9318	0.48567	0.19564	0.062315	0.0064657	0.0027256	-0.00017927	-0.0067262	0.0018223	0.0066652	0.0069881	0.01826	0.0064752	0.003005	-0.0086063	-0.018316	-0.037437	-0.0040186	0.011107	0.01652	0.018515	0.022634	0.012497	0.010795	0.014248	0.024296	0.0026211	-0.02225	-0.020833	-0.018845	-0.028402	-0.026506	-0.030414	-0.02811	-0.025543	-0.012862	-0.0025207	0.00026008	-0.00090251	-0.015839	-0.0070526	0.013004
4.0538	3.957	3.7613	3.4779	3.0983	2.6444	2.1183	1.5515	1.001	0.54932	0.22717	0.073738	0.0033178	0.00035844	0.0012812	-0.0087376	0.0045631	0.003937	0.0092109	0.0059439	0.0061576	0.0040336	-0.0096132	-0.021967	-0.033235	-0.0048825	0.014888	0.018572	0.020245	0.018169	-0.0010345	-0.0049852	0.00098492	0.0062194	-0.012073	-0.022492	-0.021315	-0.013596	-0.016932	-0.02186	-0.029484	-0.033064	-0.030341	-0.024852	-0.0020615	0.0033063	0.0027344	0.0018427	0.0010394	0.0075475
4.0131	3.9192	3.7358	3.4617	3.0956	2.6614	2.1496	1.6051	1.0765	0.62138	0.26738	0.088162	0.016897	-0.0033056	-0.0032799	-0.0095249	-0.0055703	-0.0077692	-0.0014139	0.00044007	0.0059591	-0.00036102	-0.0063538	-0.020333	-0.033375	-0.0093838	0.0124	0.015994	0.020292	0.012482	-0.0074065	-0.010868	-0.010991	-0.014006	-0.031861	-0.023543	-0.01944	-0.01622	-0.01442	-0.018962	-0.026448	-0.029997	-0.033209	-0.024396	-0.0068522	-0.0016182	0.0066021	0.013393	0.0074849	0.00049083
3.9753	3.8826	3.7094	3.4464	3.0986	2.6798	2.1905	1.6659	1.1336	0.67681	0.32679	0.1182	0.03162	-0.0014449	-0.0055791	-0.0087163	-0.0073242	-0.012651	-0.010427	-0.00086064	0.0066259	0.00017201	-0.0054042	-0.016721	-0.032393	-0.015245	0.0064687	0.0086001	0.012638	0.0092658	-0.0043523	-0.0089848	-0.0096648	-0.025935	-0.035121	-0.035839	-0.025681	-0.0084404	-0.014629	-0.013441	-0.025881	-0.029936	-0.02701	-0.028071	-0.013162	-0.0011717	0.014685	0.02444	0.013907	0.0060645
3.9343	3.8483	3.6787	3.4258	3.0939	2.6912	2.2263	1.7134	1.1977	0.73609	0.37569	0.14974	0.037257	0.010522	-0.0058684	-0.0029459	-0.0076159	-0.0075615	-0.013249	0.00021125	0.0098435	-0.0043494	-0.0143	-0.019877	-0.020948	-0.024011	-0.0048925	0.0025809	0.010467	0.0087026	0.0036904	-0.0016127	-0.0021108	-0.024553	-0.033717	-0.046838	-0.029356	-0.0064429	-0.0069563	-0.0084241	-0.012185	-0.015442	-0.020428	-0.028491	-0.0096903	-0.0014247	0.026111	0.031392	0.019028	0.013943
3.8932	3.8114	3.6468	3.4023	3.086	2.6995	2.253	1.7592	1.26	0.78684	0.43507	0.1836	0.069737	0.022822	-0.0038701	-0.0036011	-0.0044019	-0.0053357	-0.0041199	-5.7076e-05	0.00304	-0.014007	-0.020789	-0.02151	-0.029539	-0.035997	-0.013929	0.00072439	0.0099398	0.0072546	0.0045797	0.001098	0.00028776	-0.01455	-0.032957	-0.043834	-0.029033	-0.0044889	-0.0048187	0.0048789	-0.0041458	0.0020076	-0.014639	-0.028793	0.0013844	0.0090116	0.026511	0.032863	0.026128	0.015761
3.8524	3.7742	3.6153	3.3833	3.0804	2.7097	2.271	1.7981	1.3092	0.83304	0.46501	0.22378	0.088872	0.024903	-0.0034021	-0.0084871	-0.003645	-0.010673	-0.0032544	-0.0043132	-0.0069277	-0.019349	-0.03145	-0.026188	-0.045868	-0.035438	-0.02514	-0.0093147	0.0031842	0.001125	-0.0034549	-0.0017512	-0.0017487	-0.0088627	-0.02811	-0.024966	-0.016983	-0.0011798	0.0045112	0.0067222	-6.7154e-05	0.015306	-0.0036971	-0.0090053	0.0046159	0.018677	0.023169	0.030243	0.027032	0.018166
3.8151	3.7404	3.5901	3.3687	3.077	2.7193	2.294	1.8397	1.3595	0.883	0.4992	0.24123	0.095678	0.027951	-0.0081666	-0.016497	-0.0065258	-0.0061703	-0.013219	-0.0083701	-0.013315	-0.018665	-0.02658	-0.043439	-0.053176	-0.038369	-0.032088	-0.024542	-0.0053716	-0.0030258	-0.0081517	-0.0025212	-0.013577	-0.016921	-0.018859	-0.019747	-0.016892	-0.0074232	-0.0040119	-0.0047076	0.0055119	0.021411	0.011866	-0.0088496	0.013143	0.023752	0.020883	0.019822	0.027601	0.015029
3.7748	3.7031	3.5607	3.3493	3.0687	2.7248	2.322	1.8852	1.4111	0.94798	0.55581	0.25203	0.11019	0.046202	-0.0039849	-0.015798	-0.016238	-0.0084056	-0.0093034	-0.0037212	-0.0098718	-0.015339	-0.029757	-0.058924	-0.051895	-0.034683	-0.031413	-0.020849	-0.012772	-0.0061828	-0.0077087	-0.0059366	-0.012624	-0.017163	-0.016272	-0.018466	-0.019358	-0.022827	-0.026024	-0.01724	0.0044108	0.027246	0.018613	0.0053232	0.023957	0.029226	0.021763	0.020439	0.022212	0.0095885
3.7373	3.6675	3.5319	3.3301	3.06	2.7292	2.3479	1.9229	1.4743	1.0178	0.6094	0.30602	0.12746	0.046002	0.0021662	-0.013921	-0.018022	-0.012496	-0.012792	-0.0010818	-0.014021	-0.020316	-0.028985	-0.039869	-0.046831	-0.04401	-0.035272	-0.016557	-0.008264	-0.0088856	-0.0034322	-0.017224	-0.015067	-0.0086338	-0.020821	-0.027105	-0.027429	-0.031777	-0.036115	-0.026458	-0.0044703	0.022157	0.015529	0.01838	0.025311	0.026805	0.022268	0.0097667	0.0032092	0.0043122
3.695	3.6263	3.4971	3.3049	3.0468	2.7268	2.36	1.9515	1.5282	1.0925	0.66606	0.35921	0.14267	0.052322	0.009311	-0.0093926	-0.018598	-0.014903	-0.0080756	-0.0067444	-0.01782	-0.011004	-0.01025	-0.034133	-0.035754	-0.046463	-0.038844	-0.022219	-0.0079627	-0.0013494	-0.00099632	-0.01933	-0.0083863	-0.0064782	-0.020566	-0.037576	-0.034827	-0.036572	-0.044603	-0.027515	-2.6564e-05	0.015998	0.0080458	0.01416	0.02218	0.025685	0.015046	0.006333	-0.004086	0.0041193
3.6527	3.5877	3.4636	3.2784	3.0307	2.7229	2.3679	1.977	1.5783	1.1663	0.73196	0.40983	0.1703	0.06269	0.025379	-0.0056803	-0.021414	-0.010891	-0.018869	-0.011597	-0.017492	-0.0025453	0.0037522	-0.011512	-0.02505	-0.042156	-0.036735	-0.030661	-0.014221	-0.001457	-0.0044893	-0.015467	-0.010346	-0.014421	-0.02771	-0.04658	-0.042548	-0.042833	-0.040351	-0.034954	-0.0082444	0.0061262	-0.0020417	-0.00026033	0.011854	0.012498	0.0073029	0.0054115	-0.01149	-0.0055943
3.611	3.5486	3.4301	3.2523	3.0135	2.7145	2.3714	2.0029	1.6199	1.2253	0.81488	0.46388	0.21952	0.083397	0.038345	-0.0058104	-0.026047	-0.011996	-0.010688	-0.0058809	-0.011487	0.011109	0.0091372	0.0053009	-0.014502	-0.038598	-0.035266	-0.036527	-0.018596	-0.011393	-0.019751	-0.0092876	-0.01306	-0.018201	-0.04978	-0.051277	-0.042141	-0.038641	-0.035345	-0.03132	-0.01164	0.00058661	0.0082853	-0.0024264	-0.0051849	0.0037843	0.0040117	-0.00050735	-0.0059669	-0.0070479
3.5668	3.5064	3.3894	3.219	2.989	2.7076	2.3733	2.016	1.6431	1.2693	0.89275	0.53611	0.2753	0.12118	0.055063	-0.01359	-0.01811	-0.027627	0.003166	0.0015034	0.006655	0.01864	0.020443	0.016983	0.0049409	-0.013682	-0.035311	-0.042934	-0.02213	-0.023585	-0.034437	-0.019648	-0.022849	-0.024401	-0.051611	-0.050045	-0.041441	-0.037049	-0.038332	-0.031412	-0.0085092	0.0065978	0.013012	-0.0030591	-0.014706	0.00018741	0.0027894	-0.008331	-0.014185	-0.014936
3.5194	3.4613	3.3478	3.1836	2.9663	2.7007	2.3809	2.0316	1.6726	1.3149	0.95053	0.60266	0.31931	0.16585	0.071512	0.0038594	-0.020196	-0.0058394	0.010545	0.01387	0.016204	0.027491	0.014849	0.021801	0.008904	-0.0069838	-0.046355	-0.052559	-0.029159	-0.030164	-0.034034	-0.026774	-0.022212	-0.0296	-0.041821	-0.055397	-0.03959	-0.035969	-0.037327	-0.031544	-0.005606	0.010794	0.0067492	-0.011316	-0.011506	-0.0072581	-0.0030864	-0.014419	-0.019677	-0.019685
3.4689	3.4132	3.3038	3.1464	2.9399	2.6897	2.3877	2.0499	1.7082	1.3636	1.0094	0.66256	0.36944	0.20011	0.09022	0.013573	0.0026254	0.0064703	0.0081564	0.018384	0.030192	0.034496	0.024386	0.017153	0.0085874	-0.0069454	-0.035653	-0.046762	-0.034274	-0.039367	-0.043484	-0.035406	-0.023035	-0.032794	-0.04133	-0.038179	-0.035233	-0.034952	-0.030839	-0.02654	-0.0058627	0.0084085	0.010165	-0.0031921	-0.00958	-0.006205	-0.0067371	-0.013529	-0.021942	-0.019468
3.4155	3.3618	3.259	3.1092	2.912	2.6735	2.3881	2.0682	1.735	1.395	1.0595	0.71987	0.44465	0.25125	0.11997	0.039374	0.01271	0.014872	0.014765	0.015698	0.031182	0.0348	0.025411	0.017802	0.0019531	-0.012887	-0.025995	-0.037993	-0.038914	-0.047936	-0.057082	-0.041006	-0.030494	-0.031479	-0.041171	-0.033252	-0.030053	-0.02513	-0.028848	-0.028874	-0.012972	0.0028906	0.009913	0.0027661	-0.0076476	-0.010846	-0.01165	-0.022576	-0.023574	-0.028752
3.3606	3.3081	3.2108	3.0689	2.8799	2.6527	2.381	2.0788	1.7499	1.4263	1.0983	0.77898	0.50133	0.29259	0.14673	0.061079	0.027344	0.020802	0.022495	0.022768	0.020934	0.033939	0.030957	0.015548	-0.00695	-0.015009	-0.019089	-0.029841	-0.042168	-0.047593	-0.054079	-0.052709	-0.040994	-0.032786	-0.030082	-0.028811	-0.022922	-0.0198	-0.022473	-0.018523	-0.012778	-0.004772	0.0075522	0.010195	-0.0034707	-0.018571	-0.013503	-0.019757	-0.021119	-0.022451
3.3015	3.2514	3.1575	3.0234	2.845	2.6262	2.3679	2.0818	1.7679	1.4439	1.1333	0.83171	0.55571	0.32734	0.17506	0.086074	0.040177	0.026034	0.034104	0.030989	0.023943	0.024412	0.030347	0.01812	-0.01199	-0.016671	-0.01363	-0.026367	-0.036608	-0.050105	-0.060013	-0.050827	-0.047405	-0.040784	-0.03687	-0.021573	-0.021766	-0.013105	-0.011676	-0.0124	-0.014216	-0.0074834	0.00019681	0.0070678	-0.0025239	-0.0026288	-0.0011059	-0.0054307	-0.01088	-0.020299
3.2424	3.1947	3.1012	2.9766	2.8062	2.6001	2.3585	2.0835	1.7824	1.4677	1.1653	0.8631	0.59875	0.37217	0.2102	0.10708	0.0579	0.041696	0.04299	0.035846	0.028011	0.020325	0.02336	0.013393	-0.0061294	-0.016851	-0.015398	-0.021588	-0.041894	-0.049216	-0.060118	-0.050241	-0.045865	-0.043274	-0.041352	-0.022676	-0.013408	-0.0062986	-0.0023929	-0.0036775	-0.0159	-0.007113	0.0058097	0.0022857	0.00011045	0.0063668	0.007516	0.0029406	-0.0021339	-0.014924
3.1873	3.1426	3.0552	2.9334	2.77	2.5765	2.348	2.086	1.7987	1.5009	1.2014	0.89235	0.61844	0.39869	0.24166	0.12308	0.073835	0.048525	0.04464	0.033801	0.030286	0.014623	0.012048	0.0065168	-0.0086061	-0.020582	-0.021734	-0.024059	-0.042123	-0.047577	-0.051937	-0.044735	-0.047675	-0.043541	-0.031917	-0.026747	-0.0071266	0.0045636	0.0088045	-0.0030446	-0.0036173	0.00087577	0.018216	0.012763	0.0087456	0.0097584	0.011626	0.016853	0.0097982	-0.014514
3.1384	3.0965	3.014	2.894	2.7327	2.5559	2.3378	2.0872	1.8098	1.5208	1.2288	0.9309	0.64406	0.43182	0.26537	0.14763	0.086896	0.052853	0.044659	0.030668	0.02877	0.017953	0.0018103	0.0054386	0.0010659	-0.0070409	-0.023112	-0.028147	-0.039637	-0.040369	-0.04144	-0.04585	-0.043261	-0.046481	-0.03007	-0.021228	-0.0082352	0.0063167	0.011581	0.0038746	-0.0028001	0.013932	0.024815	0.020648	0.020557	0.02263	0.024112	0.024314	0.018251	-0.0025127
3.0916	3.0518	2.974	2.8603	2.7113	2.533	2.3221	2.0818	1.814	1.5243	1.2457	0.96037	0.68282	0.45619	0.28668	0.16382	0.092405	0.05505	0.045059	0.032871	0.025288	0.018226	0.0054887	0.014066	0.012742	0.0014984	-0.015065	-0.027133	-0.028818	-0.029823	-0.02471	-0.036949	-0.042807	-0.041848	-0.028357	-0.011612	-0.0056171	0.0016149	0.0084951	0.0086789	0.011044	0.024124	0.026983	0.028769	0.028092	0.035857	0.03297	0.026128	0.021031	-2.2029e-05
3.0495	3.0112	2.9359	2.8282	2.6866	2.5109	2.3003	2.0762	1.8209	1.5487	1.2673	0.98898	0.72016	0.4845	0.30038	0.17694	0.10201	0.058074	0.035825	0.034722	0.023312	0.020349	0.013076	0.018252	0.018442	0.0077914	-0.00011277	-0.01143	-0.010674	-0.017048	-0.015312	-0.02872	-0.045544	-0.039091	-0.025109	-0.0079821	-0.0096384	-0.0019789	0.0037759	0.011473	0.022332	0.027126	0.029501	0.039691	0.044599	0.045069	0.040588	0.03081	0.025979	0.0039788
3.0078	2.9718	2.9009	2.7969	2.6595	2.4919	2.2953	2.0714	1.8298	1.5738	1.3006	1.032	0.76478	0.52123	0.31119	0.18288	0.1101	0.053709	0.03104	0.030988	0.025547	0.017764	0.016452	0.020578	0.019682	0.017788	0.0086111	0.00065006	0.0072096	0.004798	-0.0035828	-0.021804	-0.03756	-0.033083	-0.016583	-0.0061821	-0.013665	-0.012296	0.0011284	0.010118	0.021466	0.026659	0.028652	0.042213	0.049128	0.050159	0.042147	0.037401	0.034032	0.015691
2.9666	2.9334	2.8662	2.7661	2.6335	2.473	2.2856	2.0759	1.8476	1.6049	1.3447	1.0714	0.81203	0.57197	0.36498	0.21844	0.11691	0.052579	0.031063	0.028087	0.028525	0.017201	0.022673	0.025011	0.020665	0.023363	0.022832	0.022929	0.02492	0.019051	0.010915	-0.016845	-0.035706	-0.026667	-0.017984	-0.0088103	-0.013963	-0.0092924	-0.0076238	0.003256	0.017194	0.026939	0.026941	0.042894	0.055227	0.054186	0.049032	0.047331	0.036895	0.014392
2.922	2.8921	2.8277	2.7314	2.6059	2.4509	2.2754	2.0761	1.859	1.6285	1.381	1.1272	0.87427	0.63221	0.42091	0.25789	0.13897	0.057299	0.024206	0.023159	0.024395	0.022309	0.02744	0.022432	0.023483	0.030782	0.033437	0.034024	0.037039	0.029425	0.013776	-0.0045542	-0.01398	-0.024176	-0.016746	-0.0062106	-0.014779	-0.020763	-0.012914	-0.0012665	0.013927	0.023035	0.030711	0.041535	0.052758	0.046738	0.048897	0.047018	0.035259	0.01723
2.8846	2.853	2.7901	2.6946	2.5762	2.4308	2.2622	2.0671	1.8642	1.6467	1.4143	1.1677	0.92903	0.69377	0.47679	0.30233	0.18229	0.086402	0.048866	0.033282	0.022161	0.027606	0.022838	0.022589	0.018696	0.026748	0.039343	0.039959	0.037941	0.0295	0.019797	0.0029815	-0.0065778	-0.016038	-0.012537	-0.0073215	-0.013413	-0.031257	-0.022715	-0.0054751	0.0055298	0.020768	0.029161	0.030183	0.037944	0.04514	0.03283	0.037503	0.030236	0.012408
2.8475	2.8158	2.7545	2.6629	2.5457	2.411	2.2499	2.0615	1.871	1.6566	1.4393	1.2016	0.97549	0.76112	0.54877	0.36895	0.23123	0.13985	0.078991	0.046863	0.038562	0.033674	0.028711	0.024647	0.022745	0.030827	0.03085	0.034625	0.034443	0.03683	0.027818	0.009414	0.0056988	0.0031848	-0.0043955	-0.012658	-0.022016	-0.031756	-0.028719	-0.010722	0.0036578	0.019842	0.027475	0.028475	0.028606	0.03404	0.033314	0.022422	0.019901	0.0084654
2.806	2.7751	2.7161	2.6269	2.515	2.3892	2.2334	2.0572	1.8708	1.6693	1.4599	1.2348	1.0143	0.81479	0.61685	0.43956	0.29281	0.18818	0.11988	0.072338	0.049814	0.035883	0.0268	0.025571	0.026175	0.033398	0.037826	0.02767	0.021454	0.028192	0.028016	0.021293	0.014681	0.014857	0.00841	-0.015704	-0.029229	-0.024779	-0.020369	-0.012375	0.0075759	0.021095	0.026811	0.025364	0.025409	0.028315	0.021689	0.011018	0.015424	0.0013822
2.7582	2.7279	2.673	2.5894	2.4844	2.3651	2.2186	2.0496	1.8653	1.6736	1.4744	1.2606	1.0483	0.85418	0.66283	0.48547	0.35015	0.23443	0.15367	0.095449	0.058805	0.03834	0.024921	0.022539	0.024443	0.030199	0.035795	0.030571	0.021981	0.022352	0.029688	0.02348	0.024169	0.026425	0.017645	-0.005112	-0.012313	-0.012181	-0.0057333	0.0023328	0.013817	0.019301	0.020791	0.023786	0.017756	0.023005	0.016599	0.0046238	0.0079363	0.0046242
2.705	2.6769	2.6271	2.5519	2.4533	2.3365	2.1959	2.0345	1.8568	1.6691	1.4809	1.2811	1.0796	0.88178	0.68874	0.52454	0.38586	0.25692	0.17313	0.10694	0.058866	0.022702	0.019922	0.011831	0.015463	0.024323	0.032876	0.035154	0.030449	0.029956	0.031072	0.034373	0.033065	0.030551	0.022449	0.01251	0.0040098	0.0048025	0.0096589	0.011713	0.018054	0.020562	0.028163	0.024359	0.013754	0.015907	0.013865	0.0011555	-0.0028112	0.0034719
2.6449	2.6176	2.5722	2.5033	2.4109	2.2972	2.1621	2.0074	1.8422	1.6622	1.4883	1.2966	1.0973	0.90163	0.71796	0.55166	0.40294	0.27859	0.1804	0.10153	0.045341	0.013028	0.0030912	-0.0032863	0.0071899	0.01044	0.025859	0.028957	0.024472	0.028747	0.03205	0.032737	0.029384	0.033122	0.02856	0.023011	0.013649	0.018902	0.019496	0.018721	0.022498	0.032332	0.029252	0.03074	0.02591	0.013709	0.019143	0.0092385	0.0093256	0.003833
2.5738	2.546	2.5044	2.442	2.3557	2.2451	2.1161	1.9707	1.8128	1.6452	1.4772	1.2947	1.1015	0.91028	0.73771	0.58048	0.42103	0.29115	0.17852	0.096285	0.023498	-0.0011723	-0.017141	-0.0072443	-0.0029939	0.003571	0.021967	0.029041	0.029922	0.027968	0.029033	0.030917	0.027593	0.031255	0.032964	0.032485	0.028433	0.025111	0.024867	0.031707	0.031221	0.043221	0.034292	0.031517	0.025665	0.022249	0.022879	0.013262	0.013996	0.0064946
2.4991	2.4746	2.4349	2.373	2.293	2.1886	2.0618	1.9177	1.7689	1.6062	1.4545	1.2872	1.1076	0.92803	0.75223	0.58964	0.43953	0.30285	0.18873	0.10962	0.04703	0.0082253	-0.0063155	-0.017082	-0.0050273	0.0052648	0.022354	0.028818	0.02434	0.031995	0.023155	0.027044	0.030801	0.03254	0.03457	0.038075	0.031852	0.03566	0.034871	0.038608	0.045789	0.046931	0.033527	0.028943	0.016207	0.022157	0.021561	0.0157	0.016303	0.01402
2.4287	2.4072	2.3673	2.3073	2.2276	2.1282	2.0048	1.8642	1.7256	1.5748	1.4254	1.2648	1.0984	0.92198	0.75823	0.59849	0.4291	0.31094	0.21661	0.13575	0.070367	0.028347	-0.00051701	-0.0062158	-3.5407e-07	0.012295	0.027498	0.039798	0.0331	0.042609	0.027932	0.038954	0.041993	0.041411	0.041319	0.043886	0.041033	0.044118	0.046555	0.048448	0.049842	0.044487	0.030219	0.026539	0.018455	0.017784	0.010747	0.0085484	0.0081744	0.01042
2.361	2.3402	2.302	2.2437	2.1643	2.0713	1.9559	1.8217	1.6843	1.5435	1.3988	1.2445	1.0827	0.91616	0.75746	0.60209	0.45437	0.33271	0.23487	0.15534	0.085393	0.033666	0.0065716	0.0017021	0.0054966	0.017699	0.031816	0.047935	0.053698	0.056977	0.051185	0.049085	0.050885	0.047636	0.047151	0.050932	0.047837	0.046179	0.047799	0.048626	0.050058	0.046503	0.037052	0.026464	0.012823	0.0073099	0.0070513	0.0021782	-0.00069377	0.0024235
2.2917	2.2738	2.2374	2.1821	2.1082	2.0167	1.9072	1.7811	1.6523	1.5122	1.3718	1.2182	1.0633	0.91056	0.76236	0.60928	0.47228	0.35122	0.25663	0.17583	0.10783	0.054579	0.028028	0.014298	0.019953	0.022864	0.03599	0.054731	0.061685	0.068539	0.061542	0.060873	0.056414	0.052437	0.05127	0.054347	0.049588	0.042614	0.040371	0.046246	0.044754	0.040962	0.033321	0.013562	-0.0017919	-0.0012347	-0.0011245	-0.0096898	-0.018337	-0.004195
2.2228	2.2068	2.1728	2.1207	2.0502	1.9598	1.859	1.7488	1.6273	1.4923	1.349	1.2005	1.055	0.9105	0.76527	0.62218	0.48046	0.37341	0.28272	0.20438	0.13511	0.075182	0.048562	0.032052	0.035667	0.042988	0.054546	0.060097	0.072838	0.073123	0.072747	0.070686	0.068956	0.066403	0.062293	0.053184	0.037485	0.035056	0.028735	0.040239	0.038171	0.033403	0.023165	0.0063481	-0.006749	-0.010886	-0.0019173	-0.0028384	-0.0089946	-0.011843
2.1522	2.1377	2.1065	2.0575	1.9908	1.9042	1.8171	1.7137	1.5968	1.4651	1.33	1.1925	1.0504	0.90336	0.77062	0.63734	0.51667	0.39911	0.30715	0.23378	0.16121	0.11373	0.07715	0.059356	0.063584	0.064192	0.06879	0.071259	0.075843	0.07728	0.076432	0.077699	0.07448	0.070835	0.064202	0.054	0.044587	0.033322	0.027649	0.032395	0.030217	0.021399	0.019397	0.0075982	0.0057586	0.003451	0.0037589	0.0031557	-0.0015836	-0.0091461
2.0835	2.0691	2.0414	1.9956	1.9336	1.858	1.771	1.6735	1.5634	1.4435	1.3166	1.1855	1.0509	0.916	0.78315	0.65778	0.53932	0.42631	0.33665	0.26129	0.20162	0.15258	0.1059	0.076467	0.077643	0.080883	0.075011	0.07204	0.080315	0.081659	0.08117	0.079302	0.07034	0.068236	0.060228	0.046073	0.040133	0.033501	0.032261	0.032659	0.026117	0.01729	0.018979	0.016479	0.013061	0.0035344	0.0049053	0.0027725	-0.0013627	-0.011807
2.022	2.0077	1.9809	1.9345	1.8799	1.8089	1.725	1.6308	1.5287	1.4171	1.299	1.1781	1.0487	0.92006	0.80003	0.6752	0.55953	0.45512	0.36715	0.29168	0.23687	0.18714	0.14366	0.10556	0.095532	0.092798	0.092946	0.08891	0.092529	0.09447	0.089084	0.081348	0.071392	0.067293	0.057911	0.049791	0.046016	0.042048	0.039596	0.038148	0.031192	0.020368	0.01481	0.010635	0.013216	0.0050232	0.00044949	-0.0009812	-0.007345	-0.012651
1.971	1.9566	1.9261	1.8853	1.831	1.7615	1.6825	1.5953	1.4987	1.3926	1.2819	1.1685	1.0498	0.92479	0.80719	0.68676	0.57531	0.46693	0.3861	0.3116	0.25569	0.20834	0.17009	0.14035	0.11218	0.10864	0.10327	0.097868	0.10196	0.10201	0.09685	0.085715	0.068641	0.056703	0.057352	0.0525	0.047335	0.042541	0.044281	0.03999	0.034302	0.023356	0.014428	0.0076459	0.011907	0.013125	0.007706	0.0034576	-0.0063009	-0.014208
1.9174	1.9044	1.8772	1.8366	1.7815	1.7205	1.6464	1.5632	1.4692	1.3678	1.2659	1.1558	1.0417	0.9198	0.80855	0.69721	0.58679	0.48401	0.39987	0.32499	0.26189	0.22158	0.18444	0.15046	0.12661	0.1135	0.10317	0.097816	0.1029	0.10073	0.093423	0.086281	0.072846	0.065168	0.06144	0.055623	0.052197	0.047163	0.043611	0.041047	0.034183	0.027581	0.023258	0.020364	0.019152	0.01717	0.015872	0.011421	-0.00041459	-0.014199
1.8661	1.8547	1.8297	1.7911	1.738	1.682	1.6131	1.5323	1.4422	1.3467	1.2476	1.1402	1.031	0.9179	0.80964	0.69692	0.58658	0.48617	0.40256	0.33061	0.27032	0.2167	0.17806	0.15069	0.12571	0.11216	0.1024	0.10386	0.10572	0.10053	0.094979	0.087609	0.081615	0.073982	0.067162	0.062922	0.056266	0.048801	0.039485	0.040989	0.039253	0.034995	0.03051	0.025652	0.019512	0.015367	0.017775	0.010891	0.0024246	-0.0098535
1.8159	1.8062	1.7827	1.7485	1.7033	1.648	1.5804	1.5057	1.4137	1.3222	1.2263	1.128	1.0236	0.91939	0.80784	0.68838	0.58565	0.48634	0.39679	0.3275	0.26802	0.2172	0.17174	0.14113	0.11829	0.11352	0.11318	0.11323	0.1111	0.10151	0.096544	0.092322	0.087407	0.079259	0.074147	0.065928	0.054673	0.043451	0.040403	0.038994	0.039157	0.036369	0.028938	0.022412	0.02118	0.023311	0.019327	0.01197	0.0039172	-0.0043006
1.7735	1.7601	1.7436	1.713	1.6709	1.6177	1.5543	1.4818	1.3991	1.3072	1.2176	1.1213	1.0229	0.91763	0.80414	0.69219	0.59412	0.49365	0.41213	0.33746	0.27946	0.22493	0.17617	0.14469	0.12992	0.12253	0.11819	0.11963	0.11719	0.10931	0.09928	0.092572	0.086437	0.079832	0.074292	0.066116	0.05231	0.040723	0.038533	0.041946	0.041604	0.038062	0.031781	0.027963	0.025284	0.022548	0.016606	0.0076629	0.0023819	-0.0042949
1.7356	1.7243	1.7039	1.6745	1.6342	1.5815	1.5216	1.4549	1.3779	1.293	1.2062	1.1129	1.0135	0.91025	0.80546	0.70053	0.60679	0.51482	0.43232	0.36112	0.28811	0.24015	0.18618	0.15117	0.13404	0.1264	0.12396	0.12355	0.11852	0.11342	0.10509	0.094958	0.090677	0.08507	0.078649	0.067669	0.059121	0.049557	0.042834	0.040584	0.046324	0.040675	0.040928	0.039051	0.029687	0.025635	0.020409	0.011214	0.0044447	-0.00054613
1.6984	1.6867	1.6649	1.6344	1.5978	1.5504	1.4943	1.4291	1.3537	1.2724	1.1904	1.102	1.0052	0.9012	0.80306	0.7036	0.60755	0.52158	0.44651	0.37551	0.31486	0.25622	0.20585	0.1648	0.13749	0.13129	0.12913	0.12993	0.12463	0.11605	0.10685	0.093368	0.089725	0.081917	0.07433	0.066387	0.06184	0.055829	0.047752	0.049237	0.050252	0.050756	0.048444	0.044657	0.031375	0.025631	0.021587	0.016143	0.0058151	0.0068135
1.664	1.6548	1.6352	1.6049	1.5682	1.524	1.4667	1.406	1.3357	1.2574	1.1785	1.089	0.99467	0.8983	0.80116	0.70277	0.61213	0.53171	0.46195	0.3925	0.33016	0.27028	0.21904	0.18001	0.14568	0.13478	0.12957	0.13101	0.12594	0.1165	0.10525	0.091824	0.081714	0.077029	0.073162	0.068633	0.06267	0.057667	0.055302	0.058745	0.059284	0.058231	0.056881	0.047615	0.043047	0.034744	0.029472	0.025289	0.01577	0.011736
1.6277	1.6202	1.6026	1.5761	1.5409	1.4969	1.4441	1.3871	1.3218	1.2478	1.1664	1.0797	0.98752	0.89646	0.80619	0.71003	0.62374	0.54457	0.47242	0.40544	0.34152	0.27668	0.21929	0.18193	0.15544	0.13235	0.1309	0.12749	0.12449	0.11553	0.10274	0.095614	0.084793	0.079175	0.073067	0.067836	0.061537	0.057292	0.052678	0.061758	0.063889	0.063434	0.060165	0.055936	0.047647	0.036234	0.029632	0.032711	0.026151	0.021277
1.593	1.5873	1.5745	1.5515	1.5187	1.475	1.4217	1.3699	1.3085	1.2356	1.1593	1.0806	0.99654	0.90714	0.81583	0.72478	0.64203	0.5647	0.49147	0.42182	0.35808	0.29405	0.23274	0.1964	0.17152	0.15525	0.14012	0.12474	0.11469	0.11387	0.10682	0.091258	0.081626	0.077887	0.068829	0.063911	0.062184	0.057448	0.049192	0.06024	0.062193	0.063444	0.058888	0.053297	0.041817	0.033058	0.036901	0.039297	0.035754	0.028274
1.5652	1.5606	1.5499	1.53	1.5017	1.4626	1.4142	1.3585	1.3008	1.2317	1.1572	1.0803	0.99816	0.91313	0.82908	0.74671	0.66099	0.58191	0.5075	0.44061	0.37215	0.30673	0.25457	0.21009	0.18434	0.16411	0.14523	0.1334	0.12099	0.11081	0.10604	0.094252	0.081257	0.072282	0.055151	0.061299	0.053766	0.05818	0.062645	0.066386	0.064963	0.061693	0.062656	0.057367	0.048887	0.044207	0.043971	0.045688	0.042433	0.038285
1.5451	1.5407	1.5283	1.51	1.4837	1.4479	1.4022	1.3505	1.2946	1.2276	1.1605	1.0835	1.0094	0.92827	0.84745	0.76766	0.68768	0.60304	0.51913	0.44687	0.38583	0.32958	0.27962	0.2398	0.20269	0.17427	0.15225	0.13228	0.11987	0.11621	0.1033	0.09245	0.077788	0.070137	0.066849	0.062377	0.063315	0.062989	0.066371	0.070654	0.071497	0.068133	0.063919	0.062119	0.060455	0.05836	0.057471	0.056734	0.053445	0.050399
1.5277	1.5244	1.512	1.4946	1.4699	1.4357	1.3939	1.346	1.2913	1.2322	1.1687	1.1	1.0253	0.94511	0.86445	0.79051	0.71079	0.62435	0.54577	0.46607	0.40705	0.35984	0.31105	0.2655	0.22671	0.19598	0.17147	0.15152	0.13603	0.12467	0.10912	0.097834	0.087388	0.084951	0.079433	0.072288	0.068126	0.06402	0.060544	0.065813	0.068276	0.066555	0.064525	0.066394	0.067863	0.06793	0.064335	0.063593	0.065655	0.065325
1.519	1.5163	1.5063	1.4894	1.4644	1.4293	1.3894	1.345	1.2931	1.2371	1.1754	1.1087	1.0378	0.96455	0.89088	0.81382	0.72914	0.65037	0.57654	0.50233	0.43274	0.37901	0.33771	0.29516	0.25005	0.21477	0.19073	0.16783	0.1512	0.13708	0.12164	0.10848	0.09582	0.08966	0.090953	0.085998	0.075136	0.069673	0.064583	0.065888	0.062724	0.058484	0.0598	0.062344	0.064733	0.068923	0.068252	0.066165	0.065684	0.069692
1.5165	1.5133	1.5023	1.4868	1.4635	1.4321	1.3928	1.3467	1.2991	1.2452	1.1844	1.115	1.0525	0.98637	0.91213	0.83516	0.75293	0.68179	0.60675	0.53385	0.4657	0.40786	0.36048	0.32219	0.2826	0.24456	0.20598	0.17898	0.16365	0.14795	0.12553	0.11888	0.1067	0.099749	0.098742	0.095437	0.087749	0.079708	0.075724	0.068861	0.064257	0.06138	0.05194	0.057611	0.057513	0.066528	0.072637	0.07017	0.072196	0.074214
1.5145	1.5097	1.5018	1.4864	1.4635	1.4326	1.3945	1.3533	1.3068	1.2546	1.1973	1.1369	1.0752	1.0086	0.93545	0.85905	0.78544	0.71184	0.63284	0.56201	0.50053	0.44428	0.39088	0.347	0.30796	0.27306	0.23964	0.20926	0.18016	0.15969	0.1405	0.131	0.12434	0.11716	0.11029	0.10247	0.09124	0.087308	0.07631	0.07105	0.058115	0.057005	0.050462	0.05606	0.060262	0.067881	0.073088	0.074883	0.076196	0.076187
1.5141	1.5114	1.499	1.4877	1.4667	1.4379	1.4026	1.3611	1.3134	1.2635	1.2056	1.15	1.0912	1.0293	0.96058	0.88581	0.80682	0.73408	0.6642	0.5948	0.53554	0.4759	0.41732	0.36613	0.32939	0.29038	0.25759	0.2283	0.20026	0.16835	0.15457	0.14423	0.13375	0.12368	0.11577	0.10791	0.10203	0.097291	0.090225	0.081431	0.068995	0.055899	0.050034	0.053241	0.057016	0.066448	0.074226	0.07711	0.077352	0.075883
1.5197	1.517	1.5071	1.4909	1.4692	1.4438	1.411	1.3716	1.3266	1.2748	1.2177	1.1655	1.1088	1.0477	0.98095	0.90927	0.83142	0.75692	0.68548	0.62235	0.55712	0.49557	0.43979	0.39238	0.34565	0.30845	0.27253	0.23921	0.20904	0.18309	0.16119	0.14756	0.13062	0.11799	0.10882	0.10349	0.097002	0.092585	0.089223	0.083502	0.073827	0.0667	0.063105	0.062712	0.063509	0.063423	0.068732	0.076483	0.076959	0.0769
1.5252	1.5213	1.5107	1.4934	1.4742	1.4487	1.4166	1.3797	1.338	1.2904	1.239	1.1845	1.1287	1.0694	1.0041	0.9342	0.86177	0.7901	0.71667	0.64507	0.57731	0.5106	0.4581	0.40743	0.35779	0.31163	0.27696	0.24486	0.21255	0.18476	0.16474	0.14522	0.12776	0.11563	0.10318	0.0905	0.083527	0.079741	0.077612	0.070921	0.06677	0.064539	0.064516	0.064131	0.06297	0.065459	0.070194	0.072733	0.070868	0.066963
1.5263	1.5219	1.5121	1.4969	1.4767	1.4513	1.4207	1.3848	1.3442	1.2992	1.2517	1.2	1.1452	1.0842	1.0227	0.95656	0.88615	0.81657	0.74763	0.67387	0.60384	0.54488	0.48693	0.43021	0.37037	0.32039	0.28255	0.24284	0.2106	0.18667	0.15906	0.14694	0.13024	0.11735	0.1048	0.092147	0.079476	0.067279	0.060015	0.051418	0.049486	0.049437	0.049704	0.047663	0.049815	0.056981	0.05954	0.057597	0.053262	0.05032
1.5136	1.5104	1.5015	1.4867	1.4668	1.442	1.4118	1.3762	1.3359	1.2899	1.2458	1.1993	1.1485	1.0931	1.0324	0.96492	0.90134	0.83693	0.76787	0.70384	0.64004	0.57448	0.51683	0.46431	0.40978	0.35278	0.3007	0.25408	0.21236	0.1864	0.16183	0.14575	0.12785	0.11645	0.10693	0.092784	0.075446	0.06561	0.058085	0.049284	0.041269	0.041193	0.038194	0.034769	0.038788	0.040831	0.039292	0.034802	0.035074	0.035064
1.4904	1.4869	1.4746	1.4604	1.4396	1.4171	1.3875	1.3493	1.3119	1.2713	1.2184	1.1824	1.1356	1.084	1.0293	0.96961	0.90882	0.85126	0.78995	0.72729	0.66766	0.60659	0.5462	0.48429	0.42872	0.37458	0.31977	0.26873	0.22714	0.19402	0.16654	0.15119	0.12966	0.11286	0.10338	0.095416	0.077813	0.066588	0.053832	0.035445	0.027916	0.024349	0.027068	0.028681	0.027357	0.02847	0.025338	0.022616	0.027922	0.031739
1.465	1.4595	1.448	1.4305	1.4082	1.3867	1.3595	1.3258	1.2919	1.2538	1.212	1.1677	1.1191	1.0672	1.0147	0.96329	0.9097	0.85358	0.7944	0.73405	0.67511	0.61632	0.554	0.4949	0.44017	0.38746	0.33931	0.29096	0.24674	0.2117	0.18049	0.15974	0.14084	0.12144	0.10632	0.09761	0.088189	0.076246	0.067405	0.056585	0.044318	0.036297	0.036898	0.034664	0.031186	0.02427	0.020494	0.021682	0.026175	0.034412
1.4281	1.4228	1.4121	1.3958	1.3741	1.3486	1.3222	1.2897	1.2562	1.2225	1.1854	1.1432	1.0972	1.0473	0.99907	0.94955	0.8973	0.84428	0.78842	0.73004	0.66863	0.60833	0.55149	0.49515	0.43623	0.38518	0.33457	0.29519	0.25427	0.22299	0.18931	0.16468	0.14668	0.12973	0.11753	0.10874	0.095264	0.075279	0.075759	0.068468	0.062262	0.055071	0.050663	0.046583	0.03751	0.032773	0.032186	0.02997	0.035115	0.045133
1.3821	1.3754	1.3635	1.3486	1.3295	1.3051	1.2769	1.2491	1.2188	1.1849	1.151	1.1128	1.0694	1.0205	0.96963	0.9224	0.87194	0.82117	0.7705	0.71775	0.66435	0.60948	0.55311	0.4959	0.4388	0.38584	0.33752	0.29487	0.25886	0.22456	0.18879	0.16699	0.14724	0.13608	0.12153	0.10689	0.098102	0.085991	0.083511	0.081196	0.08064	0.077794	0.074424	0.069089	0.062056	0.054553	0.046302	0.050171	0.054672	0.057888
1.3269	1.3213	1.3121	1.2984	1.2805	1.2585	1.2329	1.2034	1.1789	1.1499	1.1159	1.0777	1.0358	0.99002	0.94143	0.89281	0.84214	0.79029	0.74234	0.69579	0.64704	0.59487	0.54231	0.48759	0.43642	0.38283	0.33423	0.29345	0.2595	0.22872	0.20022	0.17208	0.15402	0.13658	0.12142	0.10639	0.092199	0.082083	0.078759	0.08303	0.083987	0.082918	0.080363	0.075931	0.070872	0.06507	0.063345	0.06167	0.063939	0.06474
1.2685	1.263	1.2529	1.24	1.2225	1.2009	1.1813	1.1589	1.133	1.1021	1.0706	1.0333	0.99524	0.95321	0.90847	0.86116	0.81089	0.76455	0.71827	0.6691	0.61974	0.57204	0.52161	0.47372	0.42188	0.3723	0.33528	0.30279	0.27197	0.23756	0.20569	0.17601	0.14629	0.13419	0.12397	0.10842	0.092065	0.077661	0.076367	0.068754	0.074868	0.076739	0.076043	0.073186	0.070539	0.071839	0.071836	0.070978	0.069092	0.064685
1.2117	1.205	1.1943	1.1794	1.161	1.1429	1.1267	1.1069	1.0829	1.0552	1.024	0.98951	0.95214	0.91291	0.87115	0.82764	0.78151	0.73574	0.69073	0.63948	0.59193	0.54485	0.49637	0.45742	0.41513	0.37623	0.34064	0.30742	0.27782	0.24589	0.2136	0.18617	0.1666	0.14841	0.13344	0.11856	0.10347	0.092083	0.084544	0.074963	0.065	0.065129	0.065483	0.062855	0.061877	0.063744	0.064029	0.063855	0.062338	0.059075
1.1551	1.1446	1.1337	1.1173	1.1033	1.0877	1.0722	1.0514	1.0304	1.0042	0.97305	0.94195	0.90691	0.86979	0.83066	0.78968	0.75009	0.70939	0.66714	0.62264	0.57839	0.53306	0.49166	0.45159	0.40978	0.36875	0.33694	0.3073	0.27747	0.25034	0.22506	0.20061	0.17794	0.16187	0.14355	0.12746	0.1109	0.097867	0.088729	0.081065	0.072465	0.065247	0.058722	0.051684	0.044894	0.04457	0.048234	0.051469	0.050755	0.047881
1.1003	1.0917	1.0787	1.0616	1.0495	1.0353	1.0196	0.99979	0.97712	0.95349	0.92655	0.89501	0.85848	0.82022	0.78792	0.7503	0.71586	0.6795	0.64203	0.60181	0.56379	0.52621	0.48715	0.44667	0.40471	0.36574	0.32581	0.28816	0.26057	0.23791	0.22234	0.2045	0.18536	0.16791	0.15111	0.13365	0.11896	0.10647	0.093384	0.08339	0.075517	0.066535	0.054848	0.042563	0.038137	0.037649	0.039688	0.040593	0.038563	0.035473
1.0489	1.0393	1.0276	1.0165	1.0023	0.9877	0.97077	0.95178	0.92931	0.90593	0.88246	0.8554	0.82555	0.79319	0.75572	0.72542	0.69058	0.65316	0.61575	0.58233	0.54613	0.51001	0.47024	0.43033	0.39621	0.35802	0.32583	0.29231	0.2712	0.24628	0.22103	0.20365	0.1863	0.16942	0.15079	0.13505	0.1229	0.11208	0.10187	0.091645	0.082258	0.072138	0.060201	0.045901	0.034895	0.035485	0.034149	0.029352	0.028467	0.023982
1.0069	1.0006	0.99137	0.97917	0.96479	0.94931	0.93083	0.90959	0.88679	0.86577	0.83841	0.81421	0.78933	0.76021	0.72861	0.69884	0.66725	0.63313	0.59565	0.56377	0.53186	0.49863	0.46401	0.4292	0.39563	0.36187	0.32775	0.30067	0.27618	0.25111	0.23009	0.21284	0.19507	0.17545	0.15414	0.13927	0.12384	0.11039	0.10026	0.088645	0.08119	0.072804	0.063229	0.0527	0.042503	0.036107	0.030645	0.026206	0.024412	0.021411
0.97248	0.9669	0.95786	0.94533	0.92836	0.90818	0.89245	0.87136	0.85014	0.83026	0.80651	0.78076	0.7549	0.72752	0.70107	0.67227	0.6414	0.60983	0.57998	0.54625	0.51677	0.48627	0.45262	0.41665	0.3887	0.36085	0.32923	0.30025	0.27631	0.25732	0.23682	0.21583	0.19791	0.18053	0.16061	0.14378	0.12638	0.11285	0.098886	0.086849	0.076286	0.065055	0.053772	0.042069	0.033371	0.02334	0.018999	0.013332	0.0096736	0.0087156
0.94785	0.94153	0.9324	0.91941	0.9038	0.88681	0.86662	0.84298	0.81976	0.79733	0.77894	0.75238	0.72632	0.70179	0.67679	0.65156	0.62602	0.59701	0.56689	0.53535	0.49877	0.47358	0.44179	0.41515	0.38678	0.35959	0.33291	0.30336	0.27838	0.2546	0.23502	0.21463	0.1961	0.17945	0.16176	0.14712	0.13092	0.11337	0.094623	0.080122	0.064795	0.054512	0.040416	0.030452	0.022443	0.016206	0.0092962	0.0028916	0.0019075	5.7327e-06
0.92856	0.92309	0.914	0.90041	0.88717	0.87266	0.85544	0.83739	0.81662	0.7932	0.76982	0.74389	0.71981	0.69441	0.67	0.64889	0.62441	0.59655	0.56746	0.53722	0.50894	0.47846	0.44658	0.41633	0.38488	0.3567	0.33242	0.30776	0.28305	0.25968	0.23596	0.21131	0.18686	0.16717	0.1518	0.13782	0.12355	0.10781	0.090426	0.074418	0.055886	0.042699	0.036287	0.023783	0.018282	0.013741	0.012303	0.010687	0.00984	0.0081439
0.9108	0.90651	0.89946	0.88988	0.87857	0.86561	0.8506	0.83316	0.81312	0.79079	0.76637	0.74507	0.72359	0.70064	0.67698	0.65233	0.62571	0.59977	0.57432	0.54663	0.51778	0.48752	0.4563	0.42526	0.39341	0.36475	0.33491	0.30774	0.27928	0.25536	0.23113	0.20489	0.18088	0.15453	0.12624	0.12199	0.11222	0.10323	0.090887	0.076665	0.064879	0.053782	0.041908	0.031536	0.02138	0.017341	0.01316	0.0088206	0.0090344	0.0084243
0.89317	0.89049	0.88528	0.87841	0.86858	0.85613	0.84133	0.8245	0.80602	0.78655	0.76805	0.74881	0.72829	0.70637	0.68307	0.6579	0.63091	0.6038	0.57782	0.54945	0.52267	0.49638	0.46812	0.4393	0.40938	0.37768	0.34545	0.31602	0.28708	0.26328	0.2385	0.21551	0.19394	0.17192	0.15255	0.13647	0.12373	0.11098	0.10195	0.089575	0.077793	0.069422	0.059232	0.047548	0.032827	0.015293	-0.0010831	-7.3842e-05	-0.0029997	-0.0040512
0.88039	0.87799	0.8731	0.86565	0.85552	0.84249	0.82581	0.80731	0.79118	0.77736	0.76102	0.74287	0.72568	0.70626	0.68476	0.66098	0.63448	0.60914	0.58339	0.55785	0.53017	0.50071	0.4704	0.43766	0.41339	0.39158	0.36629	0.33808	0.30725	0.27937	0.24941	0.22239	0.1953	0.17099	0.14964	0.13602	0.1265	0.11763	0.11129	0.10337	0.094843	0.084903	0.073115	0.060065	0.05037	0.038934	0.025762	0.01269	0.0032419	-0.0018539
0.86303	0.86103	0.85676	0.85027	0.84141	0.82978	0.81401	0.79949	0.78264	0.76578	0.75284	0.73555	0.71889	0.70223	0.68177	0.65796	0.63231	0.60862	0.58523	0.56116	0.53508	0.50786	0.48032	0.45089	0.42377	0.40406	0.38091	0.35582	0.32869	0.30016	0.27176	0.24497	0.21875	0.18608	0.16238	0.14515	0.13356	0.12422	0.11601	0.10845	0.10138	0.093453	0.08431	0.074341	0.063568	0.051818	0.041909	0.029779	0.021466	0.016076
0.84401	0.8416	0.83588	0.83272	0.82779	0.82012	0.81012	0.79816	0.78455	0.77045	0.75662	0.74125	0.72427	0.70553	0.68446	0.6609	0.63447	0.6112	0.59008	0.5687	0.54543	0.52276	0.49831	0.47237	0.44444	0.41931	0.39273	0.36863	0.34212	0.31497	0.29121	0.26674	0.24158	0.21502	0.189	0.1627	0.144	0.12778	0.11135	0.1035	0.096855	0.090143	0.081579	0.072052	0.062978	0.054053	0.044196	0.032897	0.027597	0.020451
0.8263	0.82524	0.82227	0.81786	0.81132	0.80528	0.79925	0.79018	0.77948	0.76752	0.75421	0.74057	0.72477	0.70689	0.6872	0.66604	0.64392	0.62151	0.59949	0.57753	0.55487	0.5312	0.50651	0.48074	0.45393	0.42663	0.39956	0.3748	0.34888	0.32468	0.3031	0.27895	0.25099	0.22644	0.20539	0.18215	0.15999	0.14115	0.12461	0.11097	0.097238	0.083273	0.067902	0.063658	0.054934	0.043309	0.029353	0.019726	0.014652	0.010504
0.80538	0.80599	0.80421	0.80042	0.79573	0.79066	0.78392	0.7755	0.76652	0.75655	0.74502	0.73152	0.71562	0.69683	0.67751	0.65557	0.63698	0.61648	0.59374	0.57087	0.54828	0.52486	0.50045	0.47605	0.45196	0.42957	0.40517	0.38017	0.35819	0.33454	0.30994	0.28714	0.26096	0.24275	0.22044	0.19586	0.169	0.14141	0.12526	0.11149	0.095779	0.080322	0.072091	0.063618	0.054085	0.043609	0.03176	0.018791	0.013073	0.012484
0.78644	0.78605	0.78378	0.7803	0.77621	0.77119	0.76485	0.75728	0.74878	0.73882	0.72947	0.71806	0.70397	0.68785	0.67064	0.65153	0.63052	0.60676	0.57981	0.55377	0.53978	0.51878	0.49877	0.4771	0.45565	0.4341	0.41087	0.38345	0.36144	0.33676	0.31708	0.29247	0.27297	0.25265	0.23196	0.20885	0.18284	0.15749	0.12674	0.11253	0.10012	0.087422	0.075167	0.062585	0.052611	0.043291	0.038263	0.031155	0.021519	0.014052
0.76603	0.7625	0.75482	0.75228	0.75101	0.74706	0.74167	0.73301	0.72555	0.72053	0.71493	0.70605	0.69304	0.67843	0.66455	0.64711	0.62837	0.60941	0.58879	0.56844	0.54862	0.52876	0.50951	0.49004	0.46917	0.44697	0.42415	0.40048	0.37685	0.35424	0.33123	0.3076	0.28444	0.26031	0.24252	0.22321	0.20093	0.1762	0.15566	0.13794	0.11992	0.10029	0.083295	0.073224	0.06393	0.055362	0.048518	0.042096	0.034444	0.026226
0.75095	0.74693	0.74362	0.73872	0.72965	0.73102	0.72983	0.72766	0.72379	0.71758	0.71058	0.70167	0.69014	0.67617	0.66052	0.64667	0.62935	0.60921	0.58948	0.56913	0.54864	0.53216	0.51537	0.49603	0.47592	0.45542	0.43302	0.40843	0.38378	0.36073	0.33595	0.31468	0.29269	0.27127	0.25087	0.23235	0.21383	0.19502	0.17655	0.15878	0.14162	0.12467	0.10831	0.093096	0.078571	0.0642	0.053233	0.041755	0.037062	0.031306
0.74903	0.74714	0.74335	0.73793	0.7342	0.72683	0.72803	0.72445	0.72252	0.71804	0.71074	0.70111	0.68918	0.67575	0.66256	0.64702	0.62871	0.613	0.59703	0.5792	0.56026	0.54032	0.52116	0.49842	0.47822	0.45941	0.43986	0.41862	0.39572	0.37088	0.34618	0.32336	0.29896	0.27447	0.25397	0.23513	0.21645	0.19784	0.18037	0.16484	0.1485	0.13216	0.11523	0.095641	0.079104	0.060594	0.056595	0.047127	0.036476	0.024205
0.74548	0.74643	0.7435	0.74455	0.74223	0.73762	0.73468	0.73115	0.72585	0.719	0.71057	0.70031	0.6883	0.67537	0.66205	0.64958	0.6365	0.6221	0.60621	0.5894	0.57097	0.55364	0.53412	0.51334	0.4896	0.46633	0.4488	0.43012	0.40884	0.38548	0.36044	0.334	0.30755	0.27997	0.25577	0.23727	0.2199	0.20568	0.19151	0.17501	0.15845	0.1406	0.12436	0.11072	0.095623	0.080855	0.06686	0.053351	0.041666	0.032666
0.74548	0.74812	0.74873	0.74723	0.7436	0.7382	0.73348	0.72895	0.72307	0.7161	0.70818	0.70015	0.69067	0.67943	0.6668	0.65412	0.64195	0.62793	0.61261	0.59661	0.58027	0.5633	0.54578	0.52726	0.50765	0.48743	0.46674	0.44513	0.42224	0.3978	0.37281	0.3499	0.32546	0.29743	0.27824	0.25696	0.23828	0.22114	0.20349	0.18728	0.17006	0.15454	0.13909	0.12287	0.10505	0.084079	0.069937	0.053375	0.045131	0.037173
0.75053	0.7513	0.75084	0.74925	0.74651	0.74239	0.73726	0.73146	0.72484	0.7185	0.71269	0.70571	0.69717	0.68712	0.6757	0.66292	0.64863	0.63255	0.61762	0.60204	0.58503	0.56836	0.5511	0.53207	0.50882	0.49219	0.47225	0.45117	0.42954	0.40771	0.38565	0.3635	0.34143	0.31951	0.29789	0.27697	0.25745	0.23833	0.21993	0.20182	0.18336	0.16442	0.14746	0.13052	0.1147	0.099845	0.086936	0.075013	0.062916	0.051799
0.7514	0.75084	0.74992	0.74861	0.74695	0.74446	0.74097	0.73663	0.73126	0.72462	0.71737	0.70923	0.69889	0.68707	0.67623	0.66508	0.65217	0.63796	0.62298	0.6072	0.59075	0.57329	0.55501	0.53681	0.51794	0.49701	0.47323	0.4461	0.42864	0.40784	0.38616	0.3633	0.34052	0.32277	0.30436	0.28653	0.2672	0.24548	0.2187	0.20123	0.18278	0.16627	0.14793	0.13318	0.12303	0.11539	0.10608	0.095791	0.084667	0.072789
0.74743	0.74678	0.74439	0.74	0.73659	0.73631	0.7338	0.73003	0.72628	0.722	0.71583	0.70812	0.699	0.68854	0.67681	0.66407	0.65084	0.63687	0.62216	0.60652	0.58945	0.56857	0.55279	0.53584	0.52049	0.503	0.48391	0.464	0.4436	0.42263	0.40079	0.37735	0.35394	0.33087	0.31006	0.29573	0.28029	0.26267	0.24352	0.22467	0.2066	0.19091	0.17538	0.16048	0.14696	0.1343	0.12196	0.10951	0.093716	0.085407
0.73898	0.73929	0.73787	0.73596	0.73316	0.73087	0.72767	0.72479	0.72137	0.71686	0.71102	0.70424	0.69663	0.68784	0.67765	0.66587	0.6523	0.63643	0.6198	0.60394	0.58659	0.57159	0.55201	0.53889	0.52561	0.50938	0.49098	0.47129	0.45184	0.43252	0.41217	0.39387	0.37358	0.35574	0.33789	0.31909	0.3016	0.28459	0.26701	0.24831	0.2297	0.21336	0.19706	0.18168	0.16618	0.15022	0.13358	0.11786	0.10902	0.10072
0.7298	0.73183	0.73191	0.73063	0.72814	0.72714	0.72554	0.72284	0.71914	0.71428	0.7081	0.70093	0.69418	0.68656	0.67747	0.66738	0.65619	0.64351	0.62941	0.61412	0.59829	0.58367	0.5692	0.55378	0.53711	0.51904	0.49942	0.47904	0.46052	0.4415	0.42459	0.4064	0.38997	0.37434	0.35777	0.33978	0.32368	0.30744	0.29039	0.27254	0.25346	0.23401	0.21725	0.19937	0.18215	0.16614	0.15034	0.13479	0.12199	0.11017
0.7199	0.72353	0.72682	0.72738	0.72675	0.72534	0.72298	0.71966	0.71506	0.71091	0.70677	0.70178	0.69573	0.6886	0.68031	0.67091	0.66043	0.6488	0.63595	0.62189	0.60666	0.59084	0.57649	0.56133	0.5453	0.52838	0.51056	0.4919	0.47251	0.45287	0.43597	0.41857	0.40154	0.38502	0.36806	0.34749	0.33589	0.31988	0.30282	0.28637	0.26843	0.24921	0.22923	0.21004	0.19351	0.17852	0.1624	0.15195	0.13864	0.12442
0.7261	0.72729	0.72609	0.72226	0.719	0.72089	0.72039	0.71753	0.71317	0.70837	0.70442	0.70012	0.69465	0.68788	0.67981	0.67055	0.66017	0.64865	0.63602	0.62262	0.60866	0.59377	0.57784	0.56127	0.54394	0.52604	0.50927	0.49178	0.47558	0.45865	0.44116	0.42364	0.40594	0.3874	0.3718	0.35819	0.34376	0.3284	0.31229	0.29562	0.27836	0.26039	0.24189	0.22514	0.21099	0.19638	0.18482	0.17133	0.15648	0.13826
0.7354	0.73613	0.73574	0.7343	0.73187	0.72844	0.72382	0.71675	0.71303	0.70797	0.70304	0.69854	0.69286	0.68563	0.67714	0.66781	0.65768	0.64629	0.63306	0.62032	0.60795	0.59439	0.58053	0.5652	0.54938	0.53333	0.51586	0.49605	0.47697	0.46091	0.44464	0.43184	0.41618	0.39937	0.38203	0.36476	0.34705	0.32754	0.3117	0.29616	0.28137	0.2687	0.25472	0.2402	0.22938	0.21641	0.2024	0.18755	0.17185	0.15632
0.73853	0.7395	0.73931	0.73798	0.73552	0.73197	0.72751	0.72246	0.71689	0.71138	0.70617	0.7002	0.69334	0.68556	0.6767	0.66648	0.65487	0.64541	0.63604	0.62512	0.61275	0.59829	0.58623	0.57255	0.55772	0.54213	0.52592	0.50912	0.4917	0.47357	0.45446	0.43481	0.419	0.40332	0.38702	0.37033	0.35354	0.33663	0.32071	0.30746	0.29449	0.28084	0.26627	0.25074	0.23779	0.22581	0.21326	0.20108	0.18844	0.17444
0.73458	0.73557	0.73539	0.73432	0.73255	0.72993	0.7263	0.72155	0.71561	0.7102	0.7047	0.69792	0.68968	0.67986	0.67263	0.66514	0.65548	0.64572	0.63452	0.62327	0.61328	0.60144	0.58841	0.57428	0.55912	0.54329	0.5274	0.51161	0.49475	0.47653	0.4569	0.43898	0.42412	0.40978	0.39562	0.38043	0.36399	0.34631	0.33073	0.31761	0.30322	0.28713	0.27104	0.25995	0.24789	0.23624	0.22458	0.2127	0.20081	0.18851
0.72871	0.72824	0.72742	0.72581	0.72437	0.72259	0.71982	0.71589	0.71046	0.70519	0.70018	0.69399	0.68773	0.68093	0.67289	0.66639	0.65842	0.64908	0.63828	0.62647	0.61534	0.60243	0.58681	0.5696	0.55896	0.54246	0.52726	0.51002	0.49563	0.48017	0.46333	0.4456	0.42851	0.41505	0.40161	0.38658	0.37079	0.35748	0.34244	0.3264	0.30966	0.29275	0.27676	0.26348	0.25066	0.23937	0.22849	0.2167	0.2051	0.19332
0.72375	0.72185	0.71801	0.71617	0.71565	0.71258	0.71025	0.70777	0.70213	0.69958	0.69773	0.69368	0.68804	0.68117	0.67332	0.66519	0.65736	0.6494	0.63996	0.62893	0.6173	0.60612	0.59347	0.57979	0.56521	0.54969	0.53292	0.51566	0.50107	0.48539	0.46988	0.45496	0.44013	0.42468	0.40822	0.39031	0.373	0.35794	0.34195	0.32781	0.31368	0.29808	0.28604	0.27342	0.2596	0.24669	0.23426	0.22166	0.20856	0.1953
0.71889	0.71833	0.71744	0.71614	0.71462	0.71269	0.70974	0.70543	0.7025	0.70052	0.69695	0.69214	0.68616	0.6791	0.67132	0.66348	0.65537	0.64641	0.6364	0.62523	0.61282	0.59964	0.58772	0.57562	0.56202	0.54689	0.53225	0.51763	0.50221	0.48704	0.47255	0.45805	0.44296	0.42704	0.41026	0.39313	0.37607	0.35954	0.34473	0.3308	0.317	0.30288	0.28809	0.27219	0.25531	0.24232	0.2276	0.21352	0.20226	0.19164
0.72138	0.72173	0.7213	0.72018	0.7184	0.71588	0.71258	0.70875	0.70521	0.70131	0.69657	0.69088	0.68368	0.67751	0.67067	0.66237	0.65252	0.63998	0.6321	0.62242	0.61144	0.59994	0.58866	0.57677	0.56397	0.55036	0.53602	0.52081	0.50427	0.4894	0.47594	0.46087	0.44387	0.42818	0.41158	0.39564	0.37986	0.36292	0.34649	0.33173	0.31733	0.30208	0.28558	0.27235	0.25763	0.24103	0.2256	0.2125	0.20109	0.19171
0.71632	0.71654	0.71607	0.71517	0.71403	0.71221	0.70945	0.70574	0.70149	0.69702	0.69216	0.68684	0.68081	0.67501	0.66867	0.66122	0.65266	0.643	0.63214	0.6198	0.60658	0.59748	0.58717	0.57577	0.56304	0.54981	0.5374	0.52414	0.50996	0.49503	0.47933	0.46341	0.44968	0.43504	0.41914	0.40255	0.38738	0.37238	0.35733	0.34259	0.32837	0.31394	0.29894	0.28319	0.26646	0.24832	0.22893	0.21363	0.1983	0.18777
0.7102	0.7094	0.70958	0.70878	0.70707	0.70456	0.70082	0.69518	0.69401	0.69134	0.68778	0.68343	0.67796	0.6713	0.66457	0.65814	0.65071	0.64228	0.63299	0.62291	0.61208	0.60056	0.58864	0.57668	0.56306	0.55268	0.54074	0.52762	0.51361	0.49877	0.48482	0.47152	0.45696	0.44153	0.42536	0.4084	0.39294	0.37841	0.36412	0.34984	0.33529	0.32013	0.30352	0.28861	0.27595	0.26155	0.2465	0.23217	0.21883	0.20686
0.71046	0.70989	0.7088	0.70723	0.70522	0.70279	0.70003	0.69707	0.69376	0.68986	0.68533	0.68021	0.67445	0.66795	0.66058	0.65203	0.64339	0.6361	0.62743	0.61761	0.60687	0.59557	0.58404	0.57337	0.5636	0.55295	0.54151	0.52936	0.51657	0.50317	0.48912	0.47428	0.45845	0.44137	0.42254	0.40089	0.38518	0.37329	0.36051	0.34817	0.33554	0.32173	0.30829	0.29688	0.28412	0.27067	0.25744	0.24474	0.23258	0.22105
0.70076	0.69991	0.70132	0.70151	0.70094	0.69951	0.69727	0.6943	0.69068	0.68638	0.68139	0.67577	0.66958	0.66276	0.65529	0.6474	0.6396	0.63143	0.62249	0.61272	0.60217	0.59109	0.58007	0.56812	0.55877	0.54781	0.5354	0.52451	0.51212	0.49866	0.48628	0.47379	0.46049	0.44651	0.43202	0.41721	0.4023	0.38764	0.37345	0.35951	0.34419	0.33282	0.31965	0.30579	0.29271	0.28042	0.26827	0.25629	0.24395	0.23161
0.69006	0.69105	0.69117	0.69088	0.69028	0.68864	0.68631	0.68412	0.68105	0.67697	0.67194	0.66597	0.65897	0.65084	0.64447	0.63761	0.62993	0.62137	0.61222	0.60454	0.59549	0.58561	0.57509	0.5641	0.55284	0.54155	0.53021	0.51851	0.50607	0.49211	0.4806	0.47024	0.45895	0.44682	0.43395	0.42177	0.40982	0.39698	0.38358	0.37008	0.35712	0.3452	0.33331	0.32083	0.30756	0.29299	0.27978	0.2688	0.25717	0.24589
0.68849	0.68793	0.68668	0.6849	0.68276	0.68037	0.67773	0.67471	0.67113	0.66684	0.66174	0.65573	0.64874	0.64056	0.63032	0.62042	0.61277	0.60871	0.6024	0.59457	0.58571	0.57596	0.56537	0.55393	0.5421	0.53179	0.5233	0.5146	0.5048	0.49375	0.4819	0.4708	0.46079	0.44974	0.43766	0.42528	0.41349	0.40271	0.39092	0.37808	0.36337	0.35346	0.34377	0.33359	0.3229	0.31164	0.30005	0.2883	0.27654	0.26504
0.68349	0.6809	0.67723	0.67218	0.66802	0.66562	0.66394	0.66214	0.65957	0.656	0.65141	0.64575	0.63895	0.6309	0.62151	0.61638	0.61104	0.60479	0.59794	0.59027	0.58173	0.57214	0.56166	0.55171	0.53963	0.53118	0.52229	0.51526	0.50695	0.49755	0.4872	0.47548	0.46488	0.45508	0.44424	0.43216	0.41992	0.41158	0.40196	0.39146	0.38053	0.36916	0.35726	0.34475	0.33152	0.31797	0.30407	0.28991	0.27733	0.26922
0.67399	0.67217	0.66969	0.66679	0.6634	0.65864	0.6532	0.65321	0.65148	0.64871	0.64478	0.64014	0.63562	0.63161	0.6269	0.62152	0.61585	0.60989	0.60342	0.59634	0.5886	0.58022	0.57122	0.56167	0.55167	0.54109	0.52941	0.51447	0.50738	0.49999	0.49132	0.48241	0.47259	0.46135	0.44851	0.43862	0.43103	0.4224	0.41294	0.40265	0.39141	0.37907	0.3658	0.35537	0.34279	0.32969	0.31722	0.30674	0.29624	0.28509
0.66508	0.66358	0.66161	0.65953	0.65794	0.6567	0.65525	0.65331	0.65087	0.64818	0.64545	0.64231	0.63862	0.63444	0.62982	0.62479	0.61931	0.61336	0.60686	0.59981	0.59216	0.5839	0.57498	0.56538	0.55613	0.54776	0.53924	0.53069	0.5218	0.51206	0.50122	0.49472	0.48628	0.47722	0.46758	0.45738	0.44655	0.43489	0.42401	0.41386	0.40371	0.39387	0.3839	0.37349	0.36259	0.35125	0.3395	0.3275	0.31579	0.30441
0.65254	0.65266	0.65291	0.653	0.65285	0.65235	0.65148	0.65021	0.64849	0.64629	0.64356	0.6403	0.63654	0.63233	0.62774	0.62281	0.61746	0.6116	0.60516	0.59803	0.5903	0.58301	0.57555	0.56729	0.55814	0.54803	0.53823	0.53132	0.52487	0.51836	0.51134	0.5037	0.49549	0.48678	0.4776	0.46798	0.45795	0.44757	0.43695	0.42633	0.41592	0.40562	0.39522	0.3846	0.37371	0.36251	0.35102	0.33935	0.3279	0.31669
0.6465	0.64529	0.64542	0.6462	0.64633	0.64577	0.6446	0.64297	0.64097	0.63858	0.63575	0.63238	0.62838	0.62375	0.61904	0.61443	0.60985	0.60474	0.59864	0.5935	0.58811	0.58188	0.57494	0.56721	0.55943	0.55257	0.54505	0.53718	0.52913	0.52093	0.51251	0.50381	0.49494	0.48623	0.4775	0.46843	0.45891	0.44893	0.43844	0.42739	0.41565	0.4025	0.39227	0.38182	0.37042	0.35855	0.34643	0.33778	0.33014	0.32177
0.64236	0.64215	0.64165	0.6408	0.63952	0.63775	0.63545	0.63257	0.62912	0.62617	0.62423	0.62246	0.62059	0.61803	0.61473	0.61077	0.60616	0.60095	0.5954	0.5898	0.58386	0.57747	0.57073	0.56373	0.55656	0.54927	0.54178	0.53398	0.52587	0.51758	0.5091	0.50026	0.49116	0.48208	0.47253	0.46259	0.45441	0.44361	0.43387	0.42509	0.41643	0.40637	0.39567	0.38447	0.37268	0.36022	0.34687	0.33708	0.32828	0.31692
0.62677	0.6247	0.62052	0.62385	0.62484	0.624	0.62152	0.62153	0.62077	0.61888	0.61585	0.61105	0.61106	0.60953	0.60686	0.60336	0.59917	0.59435	0.58896	0.58307	0.57677	0.57012	0.56324	0.55622	0.54921	0.54219	0.53503	0.52758	0.51982	0.5116	0.50329	0.49636	0.48946	0.4822	0.47441	0.46603	0.45733	0.44899	0.44054	0.4316	0.4221	0.41205	0.40141	0.39019	0.37844	0.36668	0.35631	0.34665	0.33736	0.32848
0.62715	0.62705	0.62676	0.6261	0.62511	0.62379	0.6221	0.62	0.61746	0.61432	0.61043	0.60954	0.60775	0.60524	0.60203	0.59811	0.59343	0.58794	0.58156	0.57418	0.56673	0.56197	0.55554	0.55064	0.54584	0.54049	0.53433	0.52798	0.52167	0.51491	0.50752	0.49958	0.49211	0.48482	0.47684	0.46815	0.45861	0.44876	0.44185	0.43392	0.42532	0.41614	0.40638	0.39603	0.38513	0.37371	0.36186	0.34972	0.33839	0.32904
0.61699	0.61824	0.62018	0.62064	0.62011	0.61872	0.61657	0.61469	0.61314	0.6108	0.60826	0.60694	0.60466	0.60178	0.59845	0.59507	0.59165	0.58778	0.58325	0.57811	0.57314	0.56844	0.5634	0.55804	0.5524	0.5465	0.5403	0.53381	0.52701	0.51998	0.51277	0.50523	0.49722	0.48868	0.47975	0.47135	0.46311	0.4547	0.44616	0.43746	0.42856	0.41942	0.40997	0.40008	0.3897	0.37888	0.36795	0.3575	0.34747	0.33719
0.61367	0.61632	0.61763	0.61825	0.61832	0.6179	0.61703	0.61574	0.61402	0.6119	0.6094	0.60667	0.60399	0.60143	0.59876	0.59575	0.5923	0.58834	0.5838	0.57859	0.5724	0.56458	0.56164	0.55666	0.55102	0.54502	0.53891	0.53278	0.52644	0.5197	0.51244	0.50463	0.49627	0.4874	0.4782	0.46882	0.45661	0.45222	0.44467	0.43644	0.42745	0.41926	0.4114	0.40282	0.3937	0.38418	0.37439	0.36448	0.35448	0.34426
0.61292	0.61387	0.6143	0.61423	0.61367	0.61263	0.61115	0.60939	0.60771	0.60614	0.60441	0.60243	0.6002	0.5977	0.59489	0.59176	0.5883	0.58452	0.58041	0.57597	0.57115	0.56596	0.56037	0.55437	0.54806	0.54186	0.53604	0.53008	0.52377	0.51707	0.50996	0.50246	0.49457	0.4863	0.47755	0.46792	0.46142	0.45374	0.4457	0.43739	0.42883	0.42001	0.41087	0.40123	0.39046	0.37789	0.37219	0.36498	0.35646	0.34682
0.60589	0.60597	0.60561	0.60478	0.60346	0.60172	0.59987	0.5979	0.59567	0.59348	0.59236	0.59127	0.58962	0.58735	0.58436	0.58033	0.57568	0.57428	0.57133	0.56777	0.56391	0.55977	0.5552	0.55017	0.54474	0.539	0.53299	0.52666	0.51991	0.51261	0.50473	0.49641	0.48864	0.48185	0.47498	0.46781	0.46043	0.45273	0.44461	0.43602	0.42672	0.41591	0.40737	0.40206	0.39605	0.38944	0.38224	0.3746	0.36683	0.35926
0.59349	0.5941	0.59426	0.59398	0.59327	0.59215	0.59062	0.58865	0.58615	0.5846	0.58383	0.58253	0.58093	0.57921	0.57725	0.57488	0.57209	0.56884	0.5651	0.56075	0.5562	0.5527	0.54879	0.54429	0.53929	0.53385	0.52797	0.52169	0.51503	0.50809	0.5011	0.49456	0.48864	0.48285	0.47692	0.47078	0.46442	0.45782	0.451	0.44397	0.43675	0.42937	0.42181	0.41411	0.40624	0.39819	0.38989	0.38125	0.37207	0.36278
0.58088	0.5815	0.58152	0.58085	0.57969	0.57946	0.57907	0.57874	0.5782	0.57714	0.57544	0.57288	0.56942	0.56874	0.56726	0.56489	0.5619	0.55857	0.55514	0.55142	0.54733	0.5429	0.53817	0.53322	0.52835	0.52377	0.51912	0.5141	0.50865	0.50276	0.49614	0.48926	0.48489	0.47922	0.47313	0.4668	0.46024	0.45337	0.44622	0.43902	0.43191	0.42452	0.41632	0.40907	0.40209	0.3945	0.38676	0.3791	0.37154	0.36413
0.57008	0.57095	0.57135	0.57124	0.57059	0.56975	0.56923	0.56816	0.56578	0.56335	0.56464	0.56401	0.56269	0.56093	0.55877	0.5562	0.55319	0.54971	0.54572	0.5412	0.53613	0.53042	0.52399	0.51877	0.51547	0.51321	0.50986	0.50557	0.50036	0.49369	0.48865	0.48452	0.47917	0.47305	0.46618	0.46017	0.45409	0.44742	0.44037	0.43307	0.42563	0.41808	0.41034	0.40233	0.39399	0.38545	0.37711	0.36909	0.36135	0.35426
0.55764	0.55898	0.55994	0.56058	0.56092	0.561	0.56084	0.56045	0.55984	0.559	0.55793	0.55663	0.55509	0.55333	0.55135	0.54915	0.54669	0.54396	0.54095	0.53768	0.53417	0.53042	0.52648	0.52236	0.51805	0.51356	0.50885	0.5039	0.49868	0.49315	0.4873	0.48112	0.47465	0.4679	0.46063	0.45188	0.44708	0.44055	0.43328	0.42548	0.41734	0.40878	0.40145	0.39501	0.38768	0.37979	0.3713	0.3618	0.35468	0.34732
0.53985	0.54314	0.54431	0.54456	0.54419	0.54404	0.54447	0.5453	0.54581	0.54577	0.54524	0.54428	0.54292	0.5412	0.53923	0.53713	0.53497	0.53263	0.53	0.52702	0.52365	0.51984	0.5155	0.51093	0.50656	0.50106	0.49897	0.49523	0.49082	0.48594	0.48066	0.47499	0.46894	0.46243	0.45524	0.44879	0.4433	0.4371	0.43046	0.42346	0.41616	0.40858	0.40076	0.3927	0.38442	0.37585	0.36697	0.35783	0.34875	0.33915
0.52735	0.52897	0.53043	0.53158	0.53236	0.53276	0.53282	0.5326	0.53215	0.53148	0.53049	0.52914	0.52736	0.52512	0.52263	0.52042	0.51815	0.51555	0.51309	0.51049	0.5076	0.50478	0.50198	0.49886	0.49533	0.4914	0.4871	0.48246	0.47751	0.47225	0.46667	0.46075	0.45459	0.44863	0.44262	0.43636	0.43052	0.42483	0.41876	0.41227	0.4054	0.39815	0.39055	0.38255	0.37411	0.36517	0.35592	0.34824	0.34219	0.33583
0.51621	0.51676	0.51732	0.51772	0.5179	0.51785	0.51756	0.51705	0.51635	0.51548	0.51447	0.51332	0.51201	0.51054	0.50889	0.50703	0.50494	0.5026	0.50002	0.49721	0.49419	0.49095	0.48751	0.48387	0.48002	0.47597	0.47169	0.46716	0.46236	0.45729	0.45193	0.44631	0.4405	0.43463	0.42877	0.42288	0.41674	0.41004	0.40324	0.39783	0.39164	0.38487	0.37763	0.36993	0.36172	0.35271	0.34405	0.33758	0.32898	0.32601
0.50894	0.50866	0.50789	0.50665	0.50571	0.50578	0.50571	0.50507	0.50391	0.50201	0.50097	0.50114	0.50026	0.49885	0.49701	0.49477	0.49211	0.489	0.48544	0.48166	0.47806	0.47464	0.47133	0.46802	0.46455	0.46085	0.45688	0.4526	0.44799	0.44304	0.43778	0.43217	0.42612	0.41931	0.41057	0.40487	0.40199	0.39765	0.39237	0.38647	0.38033	0.37447	0.36909	0.36364	0.35786	0.35175	0.34532	0.33852	0.33123	0.32338
0.50793	0.508	0.50788	0.50757	0.50707	0.50635	0.5054	0.50416	0.50256	0.50056	0.49854	0.49711	0.49525	0.49249	0.48843	0.48872	0.48737	0.48531	0.48278	0.47987	0.47663	0.47309	0.46931	0.46533	0.46119	0.45687	0.45235	0.44758	0.44258	0.43732	0.43163	0.42523	0.41991	0.41507	0.40846	0.40306	0.39787	0.39108	0.3901	0.38679	0.38252	0.37771	0.37261	0.36735	0.36191	0.35626	0.3504	0.34435	0.33812	0.33168
0.50081	0.50115	0.50123	0.50094	0.50026	0.49981	0.49962	0.49907	0.49815	0.49692	0.49542	0.49369	0.49175	0.48963	0.48733	0.48487	0.48229	0.47972	0.4772	0.47461	0.47184	0.46881	0.46552	0.46194	0.4581	0.454	0.44965	0.44509	0.44043	0.43577	0.43089	0.42557	0.41955	0.41254	0.40699	0.40474	0.40258	0.39961	0.39605	0.39207	0.38777	0.38322	0.3785	0.37364	0.36867	0.36364	0.35858	0.35342	0.34807	0.34251
0.49631	0.49652	0.49645	0.49612	0.49556	0.49478	0.49384	0.49277	0.49157	0.49026	0.48897	0.48745	0.48549	0.4831	0.48045	0.4777	0.47503	0.47292	0.47121	0.46935	0.46709	0.4644	0.46129	0.45776	0.45382	0.44946	0.44463	0.43922	0.43511	0.43288	0.43043	0.42768	0.42462	0.42127	0.4176	0.41354	0.40882	0.40354	0.40149	0.39838	0.3948	0.39094	0.38686	0.3826	0.37822	0.37379	0.36933	0.36477	0.36003	0.35507
0.49463	0.49556	0.49616	0.49647	0.49652	0.49635	0.49594	0.49531	0.49443	0.49329	0.49188	0.49019	0.48823	0.48601	0.48353	0.4808	0.47779	0.47444	0.47135	0.46916	0.46685	0.46432	0.46157	0.4586	0.45542	0.45204	0.44849	0.44488	0.4414	0.43821	0.43522	0.43232	0.42952	0.42681	0.42404	0.42113	0.41803	0.41475	0.41127	0.40761	0.4038	0.3999	0.39596	0.392	0.38796	0.38379	0.37948	0.37499	0.37029	0.36533
0.49903	0.49962	0.4999	0.4998	0.49924	0.49875	0.49914	0.49914	0.49869	0.49786	0.49666	0.49513	0.49328	0.49113	0.4887	0.48599	0.48302	0.4799	0.47701	0.47445	0.47183	0.46891	0.46563	0.46201	0.45817	0.45485	0.45286	0.45105	0.44887	0.44634	0.44349	0.44034	0.43693	0.43393	0.43121	0.42826	0.42514	0.42189	0.41853	0.41503	0.41135	0.40745	0.40327	0.39876	0.39379	0.38814	0.38392	0.38056	0.37657	0.37223
0.49931	0.50075	0.50183	0.50248	0.50268	0.50236	0.50136	0.50111	0.50199	0.50223	0.50197	0.50134	0.50038	0.49913	0.49761	0.49583	0.4938	0.49149	0.48892	0.48604	0.48282	0.47926	0.47557	0.47268	0.4707	0.46868	0.46631	0.4636	0.46057	0.45724	0.45374	0.45043	0.44733	0.4441	0.44064	0.43697	0.43316	0.42923	0.4252	0.42101	0.41656	0.41167	0.40603	0.39993	0.39704	0.39358	0.38944	0.38477	0.37966	0.37433
0.50571	0.50719	0.5083	0.50912	0.50968	0.50998	0.51006	0.5099	0.50952	0.50891	0.50807	0.50698	0.50562	0.50415	0.50299	0.50187	0.50052	0.49895	0.49718	0.49523	0.49313	0.4909	0.48854	0.48606	0.48346	0.48076	0.47794	0.47501	0.47198	0.46883	0.46558	0.46221	0.45871	0.45507	0.45129	0.44736	0.44328	0.43907	0.43473	0.43027	0.42572	0.4211	0.41642	0.41169	0.40691	0.40211	0.39731	0.3925	0.38762	0.38271
0.51288	0.51358	0.5141	0.51441	0.51452	0.51443	0.51415	0.51368	0.51304	0.51222	0.51121	0.51001	0.50861	0.50704	0.50532	0.50348	0.50152	0.4995	0.49746	0.49539	0.49321	0.4908	0.48814	0.48525	0.48229	0.47958	0.4775	0.47573	0.47369	0.4713	0.46859	0.46559	0.4623	0.45875	0.45494	0.45086	0.4465	0.44187	0.43701	0.43209	0.4273	0.4225	0.41746	0.4126	0.40872	0.40507	0.40121	0.39714	0.39287	0.38842
0.51655	0.51672	0.51657	0.51606	0.51514	0.51358	0.51183	0.51248	0.51234	0.51185	0.51109	0.51007	0.50881	0.50734	0.50567	0.50384	0.50186	0.49971	0.49733	0.49458	0.49145	0.49016	0.48836	0.48624	0.48391	0.48145	0.47887	0.47618	0.47336	0.4704	0.4673	0.46407	0.46074	0.45734	0.45393	0.45049	0.447	0.44341	0.43968	0.4358	0.43176	0.42756	0.42321	0.4187	0.41405	0.40925	0.40429	0.39917	0.39388	0.38837
0.519	0.51928	0.51979	0.51987	0.51962	0.51909	0.51833	0.51734	0.51615	0.51475	0.51314	0.51132	0.50928	0.50701	0.5045	0.50173	0.49876	0.49588	0.49348	0.49127	0.4889	0.48631	0.48363	0.48085	0.47789	0.47513	0.47291	0.47062	0.46812	0.46541	0.46248	0.45935	0.45604	0.45261	0.44914	0.44564	0.44205	0.4383	0.43434	0.43012	0.42563	0.42084	0.41569	0.41002	0.40269	0.39971	0.39559	0.39088	0.38586	0.3807
0.52287	0.52254	0.52205	0.5214	0.52058	0.51958	0.51842	0.51708	0.51558	0.51392	0.51208	0.51005	0.50781	0.50534	0.50266	0.49987	0.49722	0.49481	0.49256	0.49037	0.4882	0.48599	0.48369	0.48124	0.47865	0.47592	0.47307	0.47013	0.46711	0.46402	0.46085	0.45757	0.45417	0.45061	0.44687	0.44292	0.43873	0.43429	0.42955	0.42464	0.42008	0.41556	0.41072	0.40544	0.39946	0.39378	0.39021	0.38566	0.38047	0.37473
0.51672	0.51641	0.51594	0.51532	0.51453	0.51359	0.5125	0.51129	0.51	0.50866	0.50726	0.50579	0.50422	0.50253	0.50069	0.49867	0.49646	0.49405	0.49144	0.48864	0.48566	0.48252	0.4792	0.4757	0.47196	0.4679	0.46355	0.45928	0.45605	0.45395	0.45194	0.44962	0.44697	0.4441	0.44119	0.43829	0.43533	0.43222	0.42893	0.42544	0.42178	0.41796	0.414	0.40991	0.4057	0.40141	0.39702	0.39255	0.388	0.38336
0.50614	0.50611	0.50587	0.50542	0.50477	0.50395	0.50301	0.50201	0.50099	0.49998	0.49894	0.4978	0.49651	0.495	0.49326	0.49128	0.48932	0.48766	0.48602	0.48418	0.48213	0.47987	0.47744	0.47486	0.47216	0.46935	0.46645	0.46344	0.46032	0.45708	0.45373	0.45027	0.44673	0.44311	0.43946	0.43577	0.43207	0.42835	0.42458	0.42076	0.41683	0.41275	0.40848	0.40406	0.39976	0.39562	0.39112	0.38567	0.38135	0.38014
0.50349	0.50356	0.50344	0.50316	0.50271	0.50211	0.50138	0.50053	0.49958	0.49853	0.49739	0.49617	0.49485	0.49345	0.49194	0.49034	0.48863	0.48682	0.48492	0.48293	0.48084	0.47865	0.47634	0.47389	0.47127	0.46845	0.46539	0.46205	0.4583	0.4539	0.45088	0.44815	0.44487	0.44129	0.43755	0.4339	0.43055	0.42732	0.42402	0.42059	0.41705	0.41339	0.40963	0.40577	0.40182	0.39776	0.39354	0.38904	0.38402	0.37853
0.50067	0.50058	0.5003	0.49982	0.49914	0.49825	0.49716	0.49584	0.49429	0.49249	0.4904	0.4881	0.48577	0.48317	0.481	0.47962	0.47994	0.47988	0.47916	0.4781	0.4768	0.47532	0.47367	0.47186	0.46988	0.46775	0.46545	0.46301	0.4604	0.45766	0.45476	0.45173	0.44855	0.44522	0.44172	0.43803	0.4341	0.42993	0.4259	0.42277	0.41977	0.41657	0.4132	0.40974	0.40624	0.40273	0.3992	0.39563	0.39198	0.38822
0.49481	0.4948	0.49462	0.49426	0.49373	0.49302	0.49215	0.49114	0.49003	0.48887	0.48763	0.48629	0.48485	0.48339	0.48197	0.48048	0.47878	0.47676	0.47428	0.47097	0.46728	0.46498	0.4654	0.46431	0.46132	0.46104	0.4603	0.45883	0.45698	0.45487	0.45257	0.45014	0.44763	0.44506	0.4424	0.43963	0.43674	0.43372	0.43059	0.42733	0.42393	0.42034	0.41647	0.41209	0.40706	0.40529	0.40342	0.40093	0.39807	0.39493
0.48249	0.48318	0.48372	0.48409	0.48432	0.48441	0.48435	0.48415	0.48382	0.48334	0.48274	0.482	0.48113	0.48013	0.479	0.47774	0.47635	0.47483	0.47319	0.47141	0.46951	0.46747	0.46529	0.46299	0.46091	0.45948	0.45816	0.45669	0.45509	0.45339	0.4516	0.44972	0.44773	0.44559	0.44327	0.44076	0.43801	0.43499	0.43169	0.42852	0.42633	0.42443	0.42227	0.41985	0.4172	0.41436	0.41134	0.40819	0.40498	0.40178
0.46386	0.465	0.46598	0.46682	0.46752	0.46809	0.46854	0.46887	0.46908	0.46918	0.46916	0.46904	0.46882	0.46849	0.46805	0.4675	0.46685	0.46609	0.46524	0.46431	0.46329	0.4622	0.46102	0.45974	0.45837	0.45687	0.45522	0.45341	0.4514	0.44926	0.44763	0.44642	0.44505	0.44346	0.4417	0.43977	0.4377	0.4355	0.4332	0.43082	0.4284	0.42599	0.4236	0.42123	0.41886	0.41642	0.41387	0.41121	0.40841	0.40548
0.45974	0.45914	0.45851	0.45785	0.4572	0.45666	0.45633	0.45613	0.45584	0.45537	0.45465	0.4544	0.45534	0.456	0.45633	0.45637	0.45614	0.45565	0.45487	0.4538	0.45241	0.45069	0.44881	0.44756	0.44727	0.44711	0.44674	0.44613	0.44527	0.44419	0.4429	0.44142	0.43978	0.43805	0.43629	0.43449	0.4326	0.43055	0.42832	0.42587	0.42312	0.41983	0.41724	0.41591	0.41401	0.41181	0.40941	0.40685	0.40415	0.40132
0.45737	0.45713	0.4569	0.45669	0.45651	0.45634	0.4562	0.45609	0.45602	0.45598	0.45594	0.45588	0.45577	0.45559	0.45533	0.45499	0.45455	0.45401	0.45338	0.45265	0.45182	0.4509	0.44989	0.44879	0.4476	0.44632	0.44494	0.44346	0.44189	0.44025	0.43858	0.43688	0.43512	0.43327	0.4313	0.42922	0.42703	0.42478	0.42249	0.4202	0.41794	0.4157	0.41342	0.41103	0.40849	0.40581	0.40296	0.39994	0.39671	0.39326
0.45047	0.45057	0.45051	0.45023	0.44964	0.44839	0.44791	0.44898	0.44936	0.44954	0.44964	0.44968	0.44964	0.44951	0.44927	0.44891	0.44842	0.44783	0.44714	0.44643	0.44572	0.44505	0.44438	0.44364	0.44281	0.44187	0.44082	0.43965	0.43837	0.43697	0.43547	0.43387	0.43216	0.43036	0.42848	0.42653	0.42453	0.42246	0.42033	0.41812	0.41582	0.41352	0.41149	0.40969	0.40787	0.40595	0.40393	0.40181	0.39958	0.39725
0.44921	0.44927	0.44919	0.44898	0.44863	0.44818	0.44763	0.44703	0.44637	0.44567	0.44492	0.44415	0.4435	0.44307	0.44276	0.44239	0.4419	0.44125	0.44045	0.43952	0.43846	0.43728	0.43598	0.43454	0.43292	0.43093	0.42905	0.42941	0.42919	0.42862	0.42782	0.42687	0.42585	0.42484	0.42387	0.42288	0.42184	0.42076	0.41961	0.41841	0.41711	0.41571	0.41419	0.41255	0.41077	0.40887	0.40682	0.40464	0.40232	0.39984
0.4532	0.453	0.45274	0.4524	0.45199	0.45151	0.45094	0.45029	0.44955	0.44872	0.44777	0.44671	0.44551	0.44415	0.44268	0.44141	0.44059	0.43981	0.43889	0.43782	0.43665	0.4354	0.43409	0.43272	0.43124	0.42952	0.42714	0.42454	0.42594	0.42583	0.42535	0.42475	0.4241	0.42344	0.42274	0.42197	0.42111	0.42014	0.41906	0.41788	0.41659	0.41521	0.41373	0.41216	0.41052	0.40879	0.407	0.40513	0.40319	0.40118
0.45312	0.4529	0.45273	0.45253	0.45226	0.45188	0.4514	0.45081	0.45011	0.4493	0.44841	0.44747	0.44657	0.44576	0.445	0.44421	0.4433	0.44223	0.44093	0.43927	0.43831	0.43788	0.43713	0.43631	0.43558	0.43489	0.43412	0.43324	0.43226	0.43118	0.43003	0.42882	0.42755	0.42622	0.42483	0.42337	0.42182	0.42018	0.41845	0.41661	0.41468	0.41265	0.41054	0.40843	0.40638	0.40441	0.40246	0.40043	0.39828	0.39596
0.45117	0.45115	0.45104	0.45086	0.45062	0.45033	0.45	0.44962	0.4492	0.44872	0.44817	0.44755	0.44685	0.44606	0.44519	0.44425	0.44325	0.4422	0.44115	0.44013	0.43917	0.43824	0.43731	0.43635	0.43533	0.43425	0.43309	0.43185	0.43054	0.42915	0.42768	0.42612	0.42448	0.42275	0.42093	0.41902	0.41702	0.41492	0.41274	0.41047	0.40814	0.40576	0.4034	0.4011	0.39893	0.39694	0.39511	0.39333	0.39153	0.38966
0.44554	0.44536	0.44513	0.44484	0.44448	0.44406	0.44358	0.44302	0.44239	0.44169	0.44091	0.44007	0.43916	0.43819	0.43716	0.43608	0.43495	0.43377	0.43252	0.43117	0.42965	0.42788	0.42589	0.42506	0.42479	0.4242	0.42335	0.42232	0.42114	0.41983	0.4184	0.41686	0.41521	0.41345	0.41159	0.40963	0.40756	0.40541	0.40317	0.40087	0.39852	0.39615	0.39379	0.39146	0.38916	0.38688	0.38461	0.38238	0.38027	0.37833
0.4301	0.42976	0.42952	0.42933	0.42914	0.42893	0.42865	0.42829	0.42786	0.42733	0.42672	0.42603	0.42527	0.42445	0.42357	0.42265	0.42168	0.42068	0.41966	0.41861	0.41756	0.4165	0.41543	0.41435	0.41326	0.41215	0.41103	0.40989	0.40872	0.4075	0.40625	0.40493	0.40356	0.40213	0.40063	0.39907	0.39745	0.39576	0.39402	0.39222	0.39036	0.38845	0.3865	0.38451	0.38246	0.38037	0.37822	0.376	0.37371	0.37135
0.41579	0.41497	0.41392	0.41228	0.40934	0.41192	0.41256	0.41275	0.41273	0.41257	0.41229	0.4119	0.4114	0.41078	0.41004	0.40918	0.4082	0.4071	0.40586	0.4045	0.403	0.40136	0.39957	0.39764	0.39556	0.39334	0.3909	0.38832	0.38723	0.38748	0.38743	0.38699	0.38624	0.38533	0.38449	0.38377	0.38298	0.38202	0.38092	0.3797	0.37837	0.37696	0.37547	0.37392	0.37231	0.37063	0.36888	0.36707	0.36519	0.36324
0.40937	0.40859	0.40781	0.40703	0.40627	0.40554	0.40485	0.40421	0.4036	0.403	0.4024	0.40178	0.40112	0.4004	0.39963	0.3988	0.39791	0.39695	0.39592	0.39482	0.39366	0.39244	0.39116	0.38983	0.38844	0.38702	0.38558	0.38418	0.38288	0.38174	0.38077	0.37993	0.37914	0.37834	0.3775	0.37658	0.37558	0.37448	0.37328	0.37197	0.37056	0.36904	0.36743	0.36576	0.36408	0.36244	0.36084	0.35922	0.3575	0.35566
0.39762	0.39712	0.39655	0.39589	0.39514	0.39431	0.39342	0.39254	0.3917	0.39091	0.39012	0.38929	0.38841	0.38754	0.38672	0.38593	0.38516	0.38436	0.38349	0.38255	0.38158	0.38065	0.37982	0.37911	0.37851	0.37793	0.37734	0.37667	0.37591	0.37503	0.37403	0.37299	0.37208	0.3714	0.37081	0.37017	0.36941	0.36853	0.36755	0.36648	0.36533	0.36413	0.3629	0.36166	0.36039	0.35908	0.35772	0.3563	0.3548	0.35324
0.39279	0.39229	0.39174	0.39112	0.39044	0.3897	0.38888	0.38797	0.387	0.38602	0.38527	0.38482	0.38445	0.38404	0.38359	0.38312	0.38263	0.38214	0.38166	0.38118	0.3807	0.38021	0.37968	0.37911	0.37849	0.3778	0.37703	0.37618	0.37523	0.37418	0.37301	0.37171	0.37033	0.36919	0.36833	0.36741	0.36632	0.36505	0.36358	0.36192	0.36058	0.35981	0.35895	0.3579	0.35671	0.3554	0.35398	0.35248	0.35089	0.34923
0.38519	0.3842	0.38333	0.38274	0.38227	0.38183	0.38139	0.38084	0.38006	0.37897	0.37788	0.37807	0.37854	0.37876	0.37879	0.37871	0.37857	0.37839	0.37817	0.37791	0.3776	0.37723	0.37679	0.37628	0.37571	0.37508	0.37438	0.37363	0.37281	0.37194	0.37102	0.37004	0.36901	0.36793	0.36679	0.36559	0.36434	0.36302	0.36164	0.36018	0.35863	0.357	0.35526	0.35343	0.35161	0.34997	0.3485	0.34701	0.34542	0.34371
0.38115	0.38118	0.38115	0.38107	0.38096	0.3808	0.38059	0.38034	0.38002	0.37964	0.3792	0.37867	0.37807	0.37739	0.37661	0.37574	0.37477	0.37368	0.37247	0.37112	0.36961	0.36787	0.36576	0.36452	0.36443	0.36399	0.36329	0.3624	0.36134	0.36013	0.35878	0.35734	0.35592	0.35466	0.35364	0.35283	0.35218	0.35162	0.35106	0.35043	0.34969	0.34885	0.34789	0.34682	0.34565	0.34438	0.343	0.34152	0.33993	0.33823
0.3796	0.37948	0.37932	0.37911	0.37886	0.37858	0.37828	0.37797	0.37763	0.37727	0.37686	0.37641	0.3759	0.37533	0.37469	0.374	0.37325	0.37244	0.37157	0.37065	0.36967	0.36864	0.36754	0.36639	0.36517	0.36386	0.36247	0.36095	0.35926	0.35735	0.35614	0.35553	0.3547	0.35373	0.35266	0.35153	0.35036	0.34916	0.34796	0.34679	0.34567	0.34459	0.34355	0.34249	0.34139	0.34021	0.33892	0.33753	0.33601	0.33441
0.37229	0.372	0.37183	0.37171	0.37162	0.37157	0.37158	0.3716	0.37162	0.37161	0.37154	0.37142	0.37123	0.37098	0.37066	0.37028	0.36983	0.36931	0.36872	0.36805	0.3673	0.36648	0.36557	0.36459	0.36354	0.36245	0.36133	0.36023	0.35917	0.35818	0.35726	0.3564	0.35558	0.3548	0.35402	0.35321	0.35238	0.35149	0.35055	0.34956	0.34852	0.34742	0.34627	0.34507	0.34381	0.34251	0.34116	0.33977	0.33834	0.33688
0.37506	0.37479	0.37448	0.37411	0.37368	0.37314	0.37249	0.37168	0.37066	0.36974	0.36979	0.37009	0.3702	0.37012	0.3699	0.36957	0.36914	0.36863	0.36804	0.36736	0.36661	0.36579	0.36489	0.3639	0.36284	0.36168	0.36041	0.35899	0.35737	0.35559	0.35463	0.35457	0.35439	0.35402	0.35351	0.3529	0.35221	0.35145	0.35063	0.34974	0.34879	0.34778	0.3467	0.34556	0.34434	0.34306	0.3417	0.34027	0.33877	0.33723
0.37746	0.37736	0.37724	0.37709	0.3769	0.37667	0.37639	0.37605	0.37566	0.37521	0.3747	0.37415	0.37354	0.37288	0.37217	0.3714	0.37057	0.36966	0.36867	0.3676	0.36646	0.36526	0.36406	0.36294	0.36199	0.36121	0.36049	0.35977	0.35901	0.35818	0.3573	0.35638	0.35544	0.3545	0.35357	0.35266	0.35178	0.35091	0.35003	0.34913	0.34817	0.34712	0.34597	0.34481	0.34392	0.34327	0.34258	0.34176	0.34083	0.33979
0.37993	0.38016	0.3803	0.38036	0.38035	0.38028	0.38015	0.37998	0.37975	0.37949	0.37918	0.37883	0.37845	0.37802	0.37754	0.37703	0.37646	0.37586	0.3752	0.37449	0.37374	0.37294	0.37209	0.37119	0.37025	0.36926	0.36824	0.36719	0.36612	0.36506	0.36397	0.36286	0.36171	0.36051	0.35936	0.35843	0.35768	0.35696	0.35618	0.35535	0.35447	0.35353	0.35253	0.35149	0.35038	0.3492	0.34796	0.34665	0.34527	0.34382
0.39102	0.39066	0.39026	0.38982	0.38934	0.38881	0.38824	0.38764	0.387	0.38631	0.38559	0.38482	0.38401	0.38313	0.3822	0.38119	0.38011	0.379	0.37794	0.37708	0.37651	0.37612	0.37575	0.37534	0.37485	0.37428	0.37363	0.3729	0.37209	0.37121	0.37028	0.36931	0.36831	0.36733	0.36638	0.36547	0.36457	0.36367	0.36277	0.36183	0.36087	0.35988	0.35884	0.35776	0.35664	0.35546	0.35422	0.35292	0.35155	0.35011
0.39557	0.39494	0.39432	0.39365	0.39293	0.39216	0.39139	0.39069	0.39012	0.38966	0.38925	0.38885	0.38845	0.38806	0.38768	0.38733	0.38698	0.38665	0.3863	0.38594	0.38555	0.38513	0.38468	0.38418	0.38365	0.38307	0.38246	0.3818	0.3811	0.38035	0.37957	0.37874	0.37786	0.37695	0.37599	0.375	0.37397	0.3729	0.3718	0.37067	0.36952	0.36834	0.36714	0.36592	0.36468	0.36342	0.36214	0.36083	0.35949	0.35812
0.40217	0.40174	0.40131	0.40087	0.40044	0.40003	0.39963	0.39926	0.39889	0.39854	0.39818	0.39782	0.39745	0.39707	0.39667	0.39626	0.39584	0.39542	0.39502	0.39464	0.39428	0.39393	0.39358	0.39322	0.39283	0.39241	0.39194	0.39143	0.39088	0.39028	0.38963	0.38894	0.38819	0.3874	0.38657	0.38568	0.38475	0.38376	0.38273	0.38165	0.38053	0.37935	0.37813	0.37685	0.37554	0.37418	0.37278	0.37134	0.36987	0.36837
0.40355	0.40349	0.4034	0.40329	0.40315	0.40298	0.40279	0.40257	0.40233	0.40207	0.4018	0.40152	0.40124	0.40097	0.40071	0.40048	0.40027	0.40009	0.39992	0.39975	0.39957	0.39936	0.39911	0.39882	0.3985	0.39812	0.3977	0.39724	0.39673	0.39616	0.39556	0.3949	0.39419	0.39344	0.39264	0.39179	0.39089	0.38994	0.38895	0.38792	0.38685	0.38576	0.38464	0.38352	0.38241	0.38131	0.38021	0.37911	0.37799	0.37684
0.39684	0.39694	0.39695	0.39687	0.39671	0.39652	0.39636	0.3963	0.39632	0.39651	0.397	0.3976	0.39816	0.39861	0.39896	0.39921	0.39938	0.39947	0.39949	0.39943	0.39929	0.39908	0.3988	0.39843	0.39798	0.39744	0.39679	0.39603	0.39513	0.39408	0.39296	0.39205	0.39179	0.392	0.39223	0.39234	0.39231	0.39214	0.39187	0.39151	0.39105	0.39051	0.3899	0.38922	0.38847	0.38765	0.38677	0.38582	0.3848	0.38371
0.38274	0.38287	0.38304	0.38351	0.38436	0.38528	0.38614	0.38693	0.38765	0.3883	0.3889	0.38944	0.38993	0.39038	0.39079	0.39115	0.39148	0.39178	0.39205	0.39228	0.39248	0.39266	0.3928	0.39291	0.39299	0.39303	0.39305	0.39303	0.39298	0.39289	0.39277	0.39262	0.39243	0.39221	0.39195	0.39165	0.39132	0.39095	0.39055	0.3901	0.38962	0.38909	0.38853	0.38792	0.38727	0.38658	0.38584	0.38506	0.38424	0.38337
0.37401	0.37418	0.37433	0.37447	0.37463	0.3748	0.37502	0.37529	0.3756	0.37595	0.37633	0.37674	0.37721	0.37772	0.37827	0.37882	0.37936	0.37986	0.38031	0.38071	0.38104	0.38133	0.38155	0.38172	0.38183	0.38188	0.38189	0.38184	0.38175	0.38163	0.38146	0.38128	0.38108	0.38086	0.38064	0.3804	0.38014	0.37985	0.37952	0.37916	0.37876	0.37832	0.37784	0.37732	0.37676	0.37616	0.37553	0.37486	0.37415	0.37341
0.36675	0.36711	0.36742	0.36769	0.36793	0.36814	0.36832	0.36849	0.36865	0.36879	0.36893	0.36907	0.36921	0.36935	0.36949	0.36962	0.36974	0.36984	0.36992	0.36997	0.36998	0.36996	0.3699	0.36981	0.36968	0.36951	0.3693	0.36905	0.36876	0.36843	0.36807	0.36766	0.36723	0.36676	0.36626	0.36572	0.36516	0.36455	0.36391	0.36323	0.36249	0.36169	0.36083	0.35989	0.35884	0.35766	0.35627	0.35449	0.35048	0.35212
0.35265	0.35185	0.35083	0.35076	0.35153	0.35205	0.35239	0.35263	0.3528	0.35294	0.35305	0.35313	0.3532	0.35326	0.3533	0.35332	0.35333	0.35331	0.35328	0.35322	0.35314	0.35303	0.35289	0.35272	0.35252	0.35228	0.35201	0.35171	0.35137	0.35099	0.35059	0.35015	0.34968	0.34919	0.34867	0.34812	0.34756	0.34698	0.34638	0.34576	0.34512	0.34447	0.3438	0.34312	0.34241	0.34168	0.34093	0.34015	0.33936	0.33853
0.33361	0.33398	0.33424	0.33428	0.3342	0.33405	0.3339	0.33379	0.33375	0.33378	0.33384	0.33391	0.33395	0.33396	0.33394	0.33389	0.33381	0.33373	0.33364	0.33355	0.33348	0.33341	0.33335	0.33327	0.33318	0.33305	0.33289	0.33267	0.3324	0.33207	0.33168	0.33122	0.33068	0.33006	0.32937	0.32859	0.32772	0.32676	0.32571	0.32458	0.32341	0.32226	0.32122	0.32031	0.3195	0.31878	0.31811	0.31747	0.31681	0.31612
0.33363	0.33332	0.333	0.33267	0.33234	0.332	0.33167	0.33134	0.33102	0.33071	0.33039	0.33009	0.32979	0.3295	0.32923	0.32898	0.32875	0.32854	0.32834	0.32815	0.32796	0.32777	0.32758	0.32737	0.32714	0.3269	0.32663	0.32634	0.32603	0.32569	0.32531	0.32491	0.32448	0.32401	0.32351	0.32298	0.32242	0.32182	0.32119	0.32053	0.31984	0.31912	0.31837	0.31758	0.31676	0.31591	0.31502	0.31409	0.31312	0.3121
0.32416	0.32387	0.32357	0.32329	0.32305	0.32287	0.32278	0.3228	0.32287	0.32298	0.32308	0.32316	0.3232	0.32322	0.3232	0.32314	0.32305	0.32291	0.32273	0.3225	0.32222	0.32186	0.32143	0.32091	0.32025	0.31941	0.31844	0.31807	0.31845	0.31873	0.31882	0.31877	0.31862	0.31839	0.31809	0.31773	0.31731	0.31684	0.31631	0.31575	0.31514	0.31448	0.31379	0.31305	0.31227	0.31145	0.31059	0.3097	0.30876	0.30779
0.32721	0.32696	0.3267	0.32642	0.32614	0.32586	0.32556	0.32526	0.32496	0.32466	0.32436	0.32406	0.32376	0.32347	0.32319	0.3229	0.32262	0.32233	0.32204	0.32173	0.3214	0.32106	0.3207	0.32032	0.31991	0.31949	0.31904	0.31858	0.3181	0.3176	0.31708	0.31654	0.31597	0.31538	0.31475	0.31409	0.31339	0.31266	0.31188	0.31106	0.31019	0.30928	0.30832	0.30732	0.30626	0.30514	0.30399	0.3028	0.30164	0.30057
0.32941	0.32932	0.32921	0.32907	0.3289	0.32871	0.32849	0.32824	0.32797	0.32767	0.32734	0.32699	0.32661	0.3262	0.32577	0.32532	0.32484	0.32433	0.3238	0.32325	0.32267	0.32207	0.32144	0.32079	0.32013	0.31944	0.31873	0.318	0.31726	0.31651	0.31574	0.31497	0.31418	0.31337	0.31255	0.31172	0.31087	0.31	0.30911	0.30819	0.30726	0.3063	0.30532	0.30432	0.30329	0.30225	0.30119	0.30011	0.29902	0.29791
0.33092	0.33085	0.33075	0.33062	0.33045	0.33026	0.33004	0.32979	0.32951	0.3292	0.32886	0.32849	0.32809	0.32766	0.3272	0.32671	0.32618	0.32563	0.32504	0.32442	0.32377	0.32309	0.32237	0.32162	0.32084	0.32001	0.31915	0.31826	0.31732	0.31634	0.31532	0.31426	0.31315	0.31199	0.31078	0.30954	0.30826	0.30698	0.30575	0.30459	0.30346	0.30233	0.30115	0.29993	0.29862	0.29724	0.29574	0.2941	0.29225	0.29012
0.32581	0.32562	0.32542	0.32519	0.32495	0.32469	0.3244	0.3241	0.32378	0.32343	0.32307	0.32268	0.32228	0.32185	0.3214	0.32093	0.32044	0.31992	0.31939	0.31883	0.31825	0.31765	0.31702	0.31638	0.31571	0.31503	0.31433	0.31361	0.31288	0.31213	0.31138	0.31061	0.30984	0.30906	0.30828	0.3075	0.30672	0.30594	0.30515	0.30437	0.30358	0.30278	0.30199	0.30118	0.30038	0.29959	0.29881	0.29806	0.29734	0.29664
0.31161	0.31146	0.31131	0.31114	0.31096	0.31077	0.31056	0.31033	0.31008	0.30982	0.30952	0.30921	0.30886	0.30849	0.30809	0.30767	0.30721	0.30672	0.3062	0.30565	0.30507	0.30446	0.30381	0.30313	0.30241	0.30166	0.30087	0.30004	0.29917	0.29826	0.2973	0.29628	0.29521	0.29408	0.29287	0.29158	0.29022	0.28881	0.28745	0.28619	0.28515	0.28526	0.28568	0.28595	0.28611	0.28622	0.28628	0.28632	0.28631	0.28628
0.29587	0.29589	0.29589	0.29587	0.29583	0.29576	0.29568	0.29557	0.29544	0.29528	0.29509	0.29489	0.29465	0.29439	0.29411	0.2938	0.29347	0.29312	0.29275	0.29237	0.29198	0.29159	0.29118	0.29077	0.29035	0.28992	0.28947	0.28901	0.28852	0.288	0.28746	0.28689	0.28628	0.28565	0.28497	0.28426	0.2835	0.2827	0.28184	0.28092	0.27991	0.2788	0.27755	0.27622	0.27542	0.27522	0.27499	0.27471	0.27442	0.27413
0.27811	0.27834	0.27856	0.27876	0.27895	0.27913	0.27928	0.27942	0.27954	0.27964	0.27972	0.27978	0.27981	0.27983	0.27982	0.2798	0.27975	0.27968	0.27959	0.27948	0.27934	0.27919	0.27901	0.27882	0.2786	0.27836	0.27811	0.27783	0.27753	0.2772	0.27686	0.2765	0.27611	0.27571	0.27528	0.27484	0.27438	0.2739	0.27341	0.27292	0.27241	0.27191	0.27142	0.27093	0.27045	0.26999	0.26954	0.2691	0.26868	0.26825
0.25982	0.26017	0.26049	0.26078	0.26106	0.26132	0.26156	0.2618	0.26203	0.26227	0.26251	0.26275	0.26299	0.26322	0.26342	0.2636	0.26375	0.26387	0.26394	0.26398	0.26397	0.26392	0.26382	0.26368	0.26348	0.26323	0.26291	0.26252	0.26204	0.26147	0.26095	0.26087	0.26109	0.26128	0.2614	0.26146	0.26147	0.26146	0.26143	0.26138	0.26132	0.26124	0.26117	0.26108	0.26099	0.26089	0.26078	0.26066	0.26052	0.26035
0.2523	0.25248	0.25266	0.25283	0.25302	0.25324	0.25348	0.25376	0.25404	0.25433	0.25461	0.25487	0.25511	0.25533	0.25551	0.25568	0.25581	0.25592	0.25601	0.25607	0.25611	0.25613	0.25613	0.25611	0.25607	0.25602	0.25596	0.25589	0.25581	0.25573	0.25565	0.25557	0.25549	0.25542	0.25535	0.25527	0.2552	0.25512	0.25504	0.25496	0.25486	0.25476	0.25464	0.25452	0.25438	0.25423	0.25407	0.25389	0.25369	0.25348
0.24241	0.24262	0.24282	0.243	0.24317	0.24331	0.24345	0.24356	0.24366	0.24374	0.2438	0.24385	0.24387	0.24388	0.24387	0.24384	0.24379	0.24373	0.24365	0.24354	0.24342	0.24328	0.24311	0.24292	0.24271	0.24246	0.24217	0.24183	0.2414	0.24085	0.24017	0.24	0.24041	0.2407	0.24085	0.24091	0.24091	0.24085	0.24076	0.24063	0.24047	0.24027	0.24004	0.23979	0.2395	0.23919	0.23885	0.23848	0.23808	0.23764
0.22383	0.2241	0.22435	0.22459	0.22482	0.22502	0.22521	0.22539	0.22554	0.22568	0.2258	0.22591	0.226	0.22607	0.22612	0.22616	0.22618	0.22618	0.22616	0.22612	0.22607	0.22599	0.2259	0.22579	0.22566	0.22551	0.22535	0.22519	0.22502	0.22487	0.22473	0.22463	0.22456	0.22452	0.22449	0.22446	0.22442	0.22438	0.22432	0.22425	0.22416	0.22406	0.22394	0.22381	0.22366	0.2235	0.22332	0.22313	0.22292	0.2227
0.20178	0.20199	0.20218	0.20237	0.20254	0.2027	0.20283	0.20295	0.20305	0.20312	0.20316	0.20318	0.20316	0.20311	0.20301	0.20287	0.20268	0.20242	0.20212	0.20185	0.20177	0.20203	0.20247	0.20292	0.20333	0.20368	0.20397	0.20423	0.20445	0.20464	0.2048	0.20495	0.20507	0.20518	0.20528	0.20536	0.20544	0.20551	0.20556	0.20561	0.20565	0.20568	0.20569	0.20568	0.20566	0.20563	0.20557	0.20549	0.20539	0.20527
0.1747	0.17514	0.17555	0.17594	0.17631	0.17665	0.17699	0.17732	0.17766	0.178	0.17835	0.1787	0.17906	0.17942	0.17978	0.18013	0.18048	0.18083	0.18117	0.18152	0.18188	0.18226	0.18265	0.18305	0.18345	0.18384	0.18422	0.18459	0.18494	0.18526	0.18556	0.18584	0.1861	0.18633	0.18655	0.18674	0.18691	0.18705	0.18718	0.18728	0.18736	0.18741	0.18743	0.18743	0.1874	0.18733	0.18723	0.18708	0.18689	0.18665
0.15254	0.15271	0.15289	0.15306	0.15319	0.15319	0.15296	0.15277	0.15412	0.15555	0.15672	0.15773	0.15863	0.15946	0.16024	0.16097	0.16167	0.16234	0.16297	0.16358	0.16417	0.16473	0.16528	0.1658	0.16631	0.1668	0.16726	0.16772	0.16815	0.16857	0.16897	0.16935	0.16972	0.17007	0.1704	0.17071	0.171	0.17128	0.17153	0.17177	0.17198	0.17217	0.17234	0.17249	0.17262	0.17273	0.17281	0.17287	0.17292	0.17294
0.14172	0.14169	0.1417	0.14175	0.14184	0.14194	0.14207	0.14221	0.14236	0.14252	0.14267	0.14282	0.14295	0.14305	0.14312	0.14314	0.14315	0.14334	0.1439	0.14467	0.14542	0.14611	0.14675	0.14735	0.1479	0.14843	0.14893	0.1494	0.14985	0.15034	0.15093	0.15169	0.15254	0.15341	0.15424	0.15503	0.15576	0.15645	0.15709	0.15769	0.15825	0.15878	0.15927	0.15972	0.16015	0.16055	0.16092	0.16126	0.16158	0.16187
0.14413	0.14412	0.1441	0.14408	0.14407	0.14406	0.14405	0.14404	0.14404	0.14404	0.14404	0.14405	0.14407	0.14408	0.1441	0.14413	0.14416	0.14423	0.1444	0.14469	0.1451	0.14557	0.14608	0.1466	0.14713	0.14767	0.14822	0.14876	0.14929	0.14982	0.15033	0.15082	0.1513	0.15176	0.15221	0.15264	0.15306	0.15346	0.15386	0.15424	0.15461	0.15497	0.15531	0.15565	0.15598	0.15629	0.15659	0.15687	0.15714	0.1574
0.14973	0.14984	0.14995	0.15006	0.15018	0.15031	0.15047	0.15066	0.15088	0.15111	0.15136	0.15161	0.15186	0.1521	0.15232	0.15253	0.1527	0.15286	0.15298	0.15307	0.15312	0.15313	0.1531	0.15302	0.15288	0.15269	0.15251	0.15247	0.15273	0.15322	0.15378	0.15431	0.15479	0.15522	0.1556	0.15594	0.15624	0.15651	0.15675	0.15697	0.15717	0.15734	0.1575	0.15764	0.15777	0.15789	0.15801	0.15811	0.15822	0.15833
0.16625	0.16631	0.16635	0.16639	0.16642	0.16643	0.16644	0.16643	0.16642	0.16639	0.16635	0.1663	0.16624	0.16616	0.16608	0.16597	0.16586	0.16572	0.16558	0.16542	0.16524	0.16504	0.16483	0.1646	0.16435	0.16409	0.16381	0.16353	0.16324	0.16295	0.16268	0.16243	0.16224	0.16209	0.162	0.16196	0.16196	0.16198	0.16202	0.16207	0.16212	0.16217	0.16221	0.16224	0.16226	0.16226	0.16226	0.16224	0.16222	0.16219
0.17227	0.17286	0.17327	0.17356	0.17378	0.17393	0.17404	0.17412	0.17416	0.17418	0.17418	0.17416	0.17412	0.17406	0.17399	0.17391	0.17382	0.17372	0.17361	0.17349	0.17337	0.17324	0.1731	0.17295	0.1728	0.17264	0.17247	0.1723	0.17212	0.17193	0.17173	0.17153	0.17132	0.17111	0.17089	0.17065	0.17042	0.17017	0.16992	0.16966	0.16939	0.16912	0.16884	0.16856	0.16828	0.16799	0.1677	0.16741	0.16712	0.16683
0.18458	0.18435	0.1841	0.18386	0.1836	0.18334	0.18307	0.1828	0.18253	0.18226	0.18199	0.18172	0.18146	0.1812	0.18094	0.18069	0.18044	0.18019	0.17995	0.17971	0.17948	0.17924	0.17902	0.17879	0.17857	0.17836	0.17815	0.17794	0.17774	0.17754	0.17735	0.17717	0.177	0.17684	0.17669	0.17656	0.17644	0.17633	0.17622	0.17612	0.17602	0.17591	0.17579	0.17565	0.17551	0.17535	0.17518	0.175	0.1748	0.17459
0.19451	0.19441	0.19428	0.19414	0.19398	0.19381	0.19362	0.19342	0.1932	0.19298	0.19274	0.1925	0.19224	0.19198	0.19171	0.19144	0.19116	0.19087	0.19058	0.19029	0.18999	0.1897	0.1894	0.1891	0.1888	0.18851	0.18822	0.18794	0.18768	0.18743	0.1872	0.187	0.18682	0.18667	0.18653	0.18642	0.18632	0.18624	0.18617	0.1861	0.18603	0.18596	0.18589	0.18582	0.18574	0.18565	0.18556	0.18545	0.18533	0.1852
0.20612	0.20573	0.20532	0.20488	0.2044	0.20389	0.20335	0.20277	0.20214	0.20148	0.20079	0.20007	0.19935	0.1987	0.19821	0.19787	0.19755	0.19713	0.19649	0.19547	0.19543	0.19646	0.19712	0.19754	0.19782	0.19802	0.19815	0.19823	0.19827	0.19828	0.19826	0.19822	0.19815	0.19808	0.19798	0.19787	0.19775	0.19762	0.19749	0.19735	0.1972	0.19705	0.1969	0.19675	0.19659	0.19643	0.19625	0.19606	0.19585	0.19562
0.22515	0.22503	0.2249	0.22477	0.22463	0.22448	0.22433	0.22416	0.22399	0.22382	0.22363	0.22344	0.22324	0.22304	0.22283	0.22263	0.22242	0.22221	0.222	0.2218	0.22161	0.22142	0.22124	0.22106	0.22089	0.22073	0.22056	0.22039	0.22022	0.22004	0.21987	0.21968	0.21949	0.2193	0.2191	0.21889	0.21868	0.21847	0.21825	0.21803	0.2178	0.21758	0.21736	0.21714	0.21691	0.21669	0.21648	0.21626	0.21605	0.21584
0.23952	0.23942	0.23931	0.23918	0.23904	0.23888	0.23871	0.23853	0.23832	0.2381	0.23785	0.23759	0.2373	0.23697	0.23661	0.23621	0.23574	0.23518	0.23448	0.23368	0.23342	0.23383	0.23416	0.23435	0.23445	0.23448	0.23447	0.23442	0.23434	0.23423	0.23411	0.23397	0.23382	0.23365	0.23348	0.2333	0.23312	0.23293	0.23274	0.23255	0.23236	0.23218	0.23199	0.23181	0.23162	0.23143	0.23125	0.23105	0.23086	0.23065
0.24638	0.24622	0.24605	0.24587	0.2457	0.24552	0.24533	0.24514	0.24495	0.24475	0.24455	0.24434	0.24413	0.24391	0.24368	0.24344	0.2432	0.24295	0.24268	0.24241	0.24212	0.24183	0.24152	0.2412	0.24087	0.24052	0.24016	0.23979	0.23942	0.23903	0.23865	0.23828	0.23795	0.23765	0.23741	0.23721	0.23706	0.23693	0.23682	0.23672	0.23662	0.23653	0.23644	0.23634	0.23625	0.23615	0.23604	0.23593	0.23581	0.23568
[truncated: 5,000 more columns]

## Sheet: Fig1DTop
condition 1 (taste-neutral), observationsXtime
-0.00606398	-0.00481498	-0.00356721	-0.00232393	-0.00108774	0.000139229	0.00135528	0.00255904	0.00374939	0.00492544	0.00608644	0.00723181	0.00836106	0.00947377	0.0105696	0.0116483	0.0127095	0.0137531	0.0147788	0.0157864	0.0167757	0.0177466	0.0186987	0.019632	0.0205463	0.0214413	0.0223168	0.0231727	0.0240087	0.0248247	0.0256205	0.0263958	0.0271506	0.0278847	0.0285979	0.02929	0.029961	0.0306106	0.0312388	0.0318454	0.0324304	0.0329936	0.033535	0.0340545	0.0345519	0.0350274	0.0354807	0.0359119	0.0363209	0.0367079
0.28315	0.282851	0.282528	0.282182	0.281812	0.281418	0.281	0.280559	0.280095	0.279606	0.279094	0.278559	0.278	0.277418	0.276812	0.276182	0.27553	0.274853	0.274154	0.273431	0.272684	0.271915	0.271121	0.270305	0.269465	0.268601	0.267714	0.266804	0.265871	0.264913	0.263933	0.262929	0.261901	0.26085	0.259776	0.258677	0.257556	0.25641	0.255241	0.254048	0.252832	0.251592	0.250328	0.24904	0.247727	0.246391	0.245031	0.243646	0.242237	0.240804
0.187552	0.188186	0.188792	0.189369	0.189919	0.190441	0.190936	0.191404	0.191845	0.192257	0.19264	0.192994	0.193316	0.193604	0.193857	0.19407	0.194242	0.194366	0.194437	0.194448	0.194392	0.194262	0.194061	0.193819	0.193643	0.193763	0.194376	0.195381	0.196553	0.197769	0.198998	0.200236	0.201481	0.202727	0.203967	0.205191	0.206394	0.207572	0.20872	0.20984	0.210929	0.211989	0.213019	0.214021	0.214994	0.21594	0.216859	0.217751	0.218617	0.219458
-0.120599	-0.118911	-0.117188	-0.115434	-0.113655	-0.111855	-0.110041	-0.10822	-0.106396	-0.104575	-0.10276	-0.100955	-0.0991606	-0.0973789	-0.0956094	-0.0938514	-0.0921033	-0.0903629	-0.0886275	-0.0868937	-0.0851581	-0.0834172	-0.0816675	-0.0799062	-0.0781311	-0.0763407	-0.0745347	-0.0727135	-0.0708785	-0.0690315	-0.0671745	-0.0653098	-0.063439	-0.0615636	-0.0596841	-0.0578004	-0.0559118	-0.0540168	-0.0521134	-0.0501993	-0.048272	-0.0463292	-0.0443691	-0.0423909	-0.0403943	-0.0383802	-0.0363507	-0.0343085	-0.032257	-0.0301999
0.0128202	0.0119126	0.0110166	0.0101415	0.00929506	0.00848272	0.00770605	0.00696296	0.00624866	0.00555725	0.00488309	0.00422167	0.00356995	0.00292628	0.00229018	0.00166201	0.00104272	0.000433598	-0.0001639	-0.000748266	-0.00131803	-0.0018718	-0.00240832	-0.00292648	-0.00342536	-0.00390437	-0.0043633	-0.00480258	-0.00522335	-0.00562757	-0.00601794	-0.00639779	-0.00677081	-0.00714084	-0.00751161	-0.00788665	-0.00826916	-0.00866201	-0.00906776	-0.00948864	-0.00992666	-0.0103836	-0.010861	-0.0113603	-0.0118827	-0.0124294	-0.0130014	-0.0135995	-0.0142246	-0.0148773
0.0209232	0.020597	0.0202464	0.0198719	0.0194741	0.0190538	0.0186116	0.0181486	0.0176659	0.0171651	0.0166476	0.0161157	0.0155716	0.0150181	0.0144587	0.0138971	0.0133376	0.0127848	0.0122431	0.0117166	0.0112086	0.0107204	0.010252	0.00980129	0.00936471	0.0089377	0.00851526	0.00809246	0.00766476	0.00722824	0.00677961	0.00631623	0.00583601	0.00533735	0.00481903	0.00428019	0.0037202	0.00313867	0.00253537	0.00191025	0.0012634	0.000595043	-9.44292e-05	-0.000804474	-0.00153435	-0.0022831	-0.00304946	-0.00383184	-0.00462824	-0.00543615
0.220421	0.22005	0.219753	0.219528	0.219364	0.219248	0.219165	0.219099	0.21904	0.218977	0.218904	0.218815	0.218707	0.218577	0.218422	0.218243	0.218037	0.217804	0.217544	0.217257	0.216941	0.216597	0.216225	0.215825	0.215395	0.214937	0.214451	0.213935	0.21339	0.212816	0.212212	0.211579	0.210917	0.210225	0.209503	0.20875	0.207968	0.207156	0.206313	0.20544	0.204536	0.203601	0.202636	0.201641	0.200615	0.19956	0.198476	0.197363	0.196224	0.195062
0.296566	0.296982	0.297377	0.297751	0.298105	0.298439	0.298752	0.299044	0.299316	0.299568	0.299799	0.300009	0.300199	0.300367	0.300516	0.300643	0.30075	0.300836	0.300901	0.300946	0.300969	0.300972	0.300954	0.300915	0.300855	0.300775	0.300673	0.30055	0.300407	0.300242	0.300057	0.29985	0.299623	0.299375	0.299106	0.298816	0.298505	0.298174	0.297823	0.297451	0.297059	0.296648	0.296217	0.295768	0.2953	0.294815	0.294313	0.293794	0.293261	0.292713
-0.107417	-0.110494	-0.113609	-0.116768	-0.119972	-0.123223	-0.126525	-0.129875	-0.133269	-0.13669	-0.140103	-0.14344	-0.146596	-0.149458	-0.151971	-0.154172	-0.156151	-0.15798	-0.159696	-0.161313	-0.16283	-0.16425	-0.16558	-0.166832	-0.168021	-0.169161	-0.170266	-0.171347	-0.172416	-0.17348	-0.174548	-0.175624	-0.176714	-0.177822	-0.178951	-0.180104	-0.181284	-0.182493	-0.183731	-0.185	-0.186302	-0.187637	-0.189005	-0.190407	-0.191844	-0.193315	-0.194821	-0.196361	-0.197936	-0.199546
-0.118576	-0.119154	-0.119778	-0.12045	-0.121175	-0.121958	-0.122809	-0.123739	-0.124764	-0.125897	-0.127134	-0.128377	-0.129261	-0.129208	-0.128257	-0.12699	-0.125736	-0.124575	-0.123507	-0.122517	-0.121593	-0.120726	-0.119911	-0.119146	-0.118432	-0.117768	-0.117153	-0.116582	-0.116042	-0.115506	-0.114922	-0.114216	-0.113309	-0.112153	-0.110774	-0.109243	-0.107643	-0.106031	-0.104443	-0.102897	-0.101399	-0.0999519	-0.0985542	-0.097204	-0.095899	-0.0946366	-0.0934146	-0.0922309	-0.0910836	-0.0899711
-0.269291	-0.270388	-0.271477	-0.272545	-0.273577	-0.274555	-0.275464	-0.276289	-0.277022	-0.27766	-0.278199	-0.27864	-0.278979	-0.279213	-0.279339	-0.279354	-0.279259	-0.279062	-0.278769	-0.278391	-0.277941	-0.27743	-0.27687	-0.276274	-0.275651	-0.275012	-0.274365	-0.273717	-0.273075	-0.272444	-0.271828	-0.271231	-0.270657	-0.270107	-0.269583	-0.269089	-0.268625	-0.268192	-0.267793	-0.267428	-0.267099	-0.266807	-0.266552	-0.266336	-0.266158	-0.266017	-0.265912	-0.265835	-0.265778	-0.265723
0.0266233	0.026678	0.0267005	0.0266909	0.026649	0.0265749	0.0264688	0.0263305	0.02616	0.0259575	0.0257227	0.0254557	0.0251565	0.0248248	0.0244605	0.0240635	0.0236336	0.0231705	0.0226739	0.0221434	0.0215785	0.0209788	0.0203436	0.0196722	0.0189637	0.0182171	0.0174312	0.0166044	0.0157352	0.0148214	0.0138605	0.0128496	0.011785	0.0106621	0.00947543	0.00821789	0.00688055	0.00545185	0.00391668	0.00225504	0.000440405	-0.00156125	-0.00378692	-0.00624363	-0.00875722	-0.0106017	-0.0109473	-0.0103961	-0.00980959	-0.00944809
0.0876316	0.0884325	0.0891896	0.0899047	0.090579	0.0912134	0.0918089	0.092366	0.0928857	0.0933694	0.0938199	0.0942421	0.0946449	0.0950434	0.0954618	0.0959338	0.0965001	0.0971963	0.0980375	0.0990105	0.100081	0.101207	0.102355	0.103501	0.104628	0.105728	0.106796	0.107828	0.108824	0.109784	0.110707	0.111593	0.112443	0.113256	0.114033	0.114774	0.115479	0.116147	0.116779	0.117374	0.117932	0.118452	0.118935	0.11938	0.119786	0.120153	0.120479	0.120765	0.121008	0.121209
0.0949011	0.0960844	0.0972441	0.0983802	0.0994929	0.100582	0.101648	0.10269	0.10371	0.104706	0.105679	0.106628	0.107555	0.108459	0.109339	0.110197	0.111032	0.111844	0.112633	0.113399	0.114143	0.114864	0.115562	0.116238	0.116891	0.117521	0.118129	0.118715	0.119278	0.119818	0.120336	0.120832	0.121305	0.121756	0.122184	0.12259	0.122974	0.123335	0.123674	0.123991	0.124286	0.124558	0.124807	0.125035	0.12524	0.125423	0.125583	0.125722	0.125837	0.125931
0.238772	0.238536	0.238285	0.238018	0.237736	0.237439	0.237127	0.236799	0.236457	0.236099	0.235727	0.235342	0.234942	0.234529	0.234104	0.233667	0.23322	0.232764	0.232301	0.231832	0.231362	0.230891	0.230425	0.229967	0.229521	0.229091	0.228681	0.228294	0.227934	0.227601	0.227296	0.227016	0.226761	0.226525	0.226306	0.226098	0.225898	0.225701	0.225505	0.225305	0.225099	0.224885	0.22466	0.224422	0.224171	0.223904	0.22362	0.223319	0.222998	0.222656
0.129242	0.127634	0.126001	0.124342	0.122655	0.120938	0.119188	0.117401	0.115572	0.113694	0.111757	0.109745	0.107639	0.105404	0.102991	0.10032	0.0972882	0.0940637	0.0924548	0.0929907	0.0935521	0.0937491	0.0936756	0.0934226	0.09305	0.092597	0.0920899	0.0915474	0.0909828	0.0904059	0.0898238	0.0892411	0.0886611	0.0880852	0.0875139	0.0869466	0.086382	0.0858183	0.0852532	0.0846845	0.0841098	0.083527	0.0829339	0.0823286	0.0817093	0.0810746	0.0804231	0.0797535	0.079065	0.0783566
0.23715	0.236165	0.235054	0.233785	0.232306	0.23054	0.228377	0.225814	0.224024	0.225067	0.22694	0.228421	0.229503	0.230297	0.230882	0.23131	0.231614	0.23182	0.231942	0.231995	0.231986	0.231923	0.231812	0.231658	0.231464	0.231234	0.230972	0.23068	0.23036	0.230017	0.229653	0.229271	0.228874	0.228465	0.228047	0.227625	0.227201	0.226779	0.226362	0.225953	0.225555	0.22517	0.2248	0.224444	0.224103	0.223777	0.223463	0.22316	0.222865	0.222576
-0.131212	-0.132391	-0.133594	-0.134824	-0.13608	-0.137364	-0.138675	-0.140014	-0.141382	-0.142777	-0.144202	-0.145654	-0.147135	-0.148643	-0.15018	-0.151744	-0.153336	-0.154955	-0.156601	-0.158273	-0.159972	-0.161695	-0.163444	-0.165217	-0.167012	-0.16883	-0.170668	-0.172526	-0.1744	-0.176291	-0.178194	-0.180108	-0.182031	-0.183959	-0.18589	-0.187821	-0.189751	-0.191679	-0.193604	-0.19553	-0.19746	-0.1994	-0.201363	-0.203359	-0.205405	-0.207512	-0.209669	-0.211779	-0.213555	-0.214633
-0.106453	-0.105255	-0.104105	-0.102999	-0.101933	-0.100906	-0.0999165	-0.0989637	-0.0980463	-0.0971616	-0.0963041	-0.095462	-0.0946131	-0.0937208	-0.092735	-0.0916081	-0.0903222	-0.0889017	-0.0873959	-0.0858525	-0.0843049	-0.0827724	-0.0812648	-0.0797861	-0.0783377	-0.0769195	-0.075531	-0.0741712	-0.0728394	-0.071535	-0.0702574	-0.0690062	-0.067781	-0.0665816	-0.0654079	-0.0642599	-0.0631375	-0.0620406	-0.0609694	-0.0599238	-0.058904	-0.05791	-0.0569419	-0.0559996	-0.0550833	-0.054193	-0.0533286	-0.05249	-0.0516771	-0.0508893
0.63141	0.630546	0.629669	0.628779	0.627875	0.626958	0.626027	0.625084	0.624127	0.623157	0.622174	0.621178	0.620169	0.619148	0.618113	0.617066	0.616007	0.614934	0.61385	0.612753	0.611644	0.610523	0.60939	0.608245	0.607088	0.60592	0.60474	0.603549	0.602346	0.601133	0.599908	0.598672	0.597425	0.596167	0.594898	0.593618	0.592328	0.591026	0.589714	0.58839	0.587056	0.58571	0.584353	0.582985	0.581605	0.580212	0.578807	0.57739	0.575959	0.574514
0.297414	0.296963	0.296491	0.295999	0.295487	0.294955	0.294402	0.29383	0.293237	0.292624	0.291991	0.291338	0.290665	0.289971	0.289258	0.288525	0.287771	0.286998	0.286204	0.285391	0.284558	0.283704	0.282831	0.281937	0.281024	0.280091	0.279138	0.278165	0.277171	0.276158	0.275126	0.274073	0.273	0.271907	0.270794	0.269662	0.268509	0.267336	0.266144	0.264931	0.263699	0.262446	0.261174	0.259881	0.258568	0.257235	0.255882	0.254508	0.253114	0.2517
0.31078	0.30934	0.307883	0.30641	0.304921	0.303414	0.301891	0.300351	0.298794	0.297221	0.29563	0.294023	0.2924	0.290759	0.289102	0.287427	0.285737	0.284029	0.282304	0.280563	0.278805	0.27703	0.275239	0.27343	0.271605	0.269763	0.267904	0.266029	0.264136	0.262228	0.260302	0.25836	0.256401	0.254427	0.252437	0.250431	0.24841	0.246376	0.244329	0.24227	0.240203	0.23813	0.236054	0.233982	0.23192	0.229876	0.227861	0.22589	0.223978	0.222145
0.0651948	0.0623119	0.0594098	0.0564888	0.0535495	0.0505925	0.0476191	0.0446306	0.041629	0.0386169	0.0355978	0.0325757	0.0295562	0.0265459	0.0235526	0.020586	0.017657	0.0147776	0.0119609	0.00921979	0.0065664	0.0040109	0.00156038	-0.000781921	-0.00301703	-0.00515009	-0.00718972	-0.00914704	-0.0110345	-0.012865	-0.0146509	-0.0164034	-0.0181327	-0.0198473	-0.0215543	-0.0232597	-0.0249681	-0.0266833	-0.0284083	-0.0301454	-0.0318965	-0.0336628	-0.0354456	-0.0372457	-0.0390636	-0.0409	-0.0427551	-0.0446294	-0.0465231	-0.0484364
0.074018	0.07249	0.070946	0.0693862	0.0678109	0.0662204	0.064615	0.0629951	0.0613609	0.0597127	0.058051	0.0563761	0.0546884	0.0529882	0.0512761	0.0495523	0.0478173	0.0460716	0.0443156	0.0425498	0.0407747	0.0389908	0.0371987	0.0353989	0.0335921	0.0317792	0.0299608	0.0281379	0.0263117	0.0244833	0.0226542	0.0208262	0.0190012	0.0171814	0.0153695	0.0135684	0.0117814	0.0100121	0.00826434	0.00654213	0.00484955	0.00319067	0.00156935	-1.08461e-05	-0.00154676	-0.00303571	-0.00447562	-0.00586496	-0.0072029	-0.00848925
-0.0935398	-0.0939419	-0.0943695	-0.0948225	-0.095301	-0.0958046	-0.0963335	-0.0968874	-0.0974663	-0.09807	-0.0986986	-0.0993518	-0.10003	-0.100732	-0.101459	-0.10221	-0.102985	-0.103784	-0.104607	-0.105454	-0.106325	-0.10722	-0.108139	-0.10908	-0.110046	-0.111034	-0.112046	-0.113081	-0.114139	-0.115221	-0.116324	-0.117451	-0.1186	-0.119772	-0.120967	-0.122184	-0.123423	-0.124684	-0.125967	-0.127272	-0.128599	-0.129948	-0.131319	-0.132711	-0.134125	-0.13556	-0.137016	-0.138493	-0.139992	-0.141511
0.0541851	0.0540075	0.0538064	0.0535822	0.053335	0.053065	0.0527727	0.0524584	0.0521225	0.0517657	0.0513888	0.0509927	0.0505788	0.0501487	0.0497043	0.0492485	0.0487843	0.0483157	0.0478472	0.047384	0.0469312	0.0464939	0.0460762	0.0456804	0.0453069	0.0449542	0.0446188	0.0442958	0.0439799	0.0436659	0.0433486	0.0430238	0.0426877	0.0423375	0.0419706	0.041585	0.0411794	0.0407524	0.040303	0.0398305	0.0393343	0.0388137	0.0382684	0.037698	0.0371021	0.0364804	0.0358326	0.0351586	0.034458	0.0337306
-0.0480861	-0.047445	-0.0468268	-0.0462314	-0.0456593	-0.0451106	-0.0445858	-0.0440853	-0.0436097	-0.0431597	-0.0427363	-0.0423407	-0.0419746	-0.04164	-0.0413396	-0.0410773	-0.0408579	-0.0406882	-0.0405782	-0.040542	-0.0406018	-0.0407932	-0.0411801	-0.04189	-0.0432232	-0.0455475	-0.0434495	-0.0405959	-0.0386227	-0.0370772	-0.0357718	-0.0346188	-0.0335712	-0.0326006	-0.0316889	-0.0308238	-0.0299964	-0.0292005	-0.0284314	-0.0276857	-0.0269608	-0.026255	-0.0255669	-0.024896	-0.0242416	-0.0236038	-0.0229826	-0.0223784	-0.0217914	-0.0212223
-0.0871726	-0.0874666	-0.0877229	-0.087944	-0.0881324	-0.0882906	-0.0884206	-0.0885241	-0.088602	-0.088655	-0.0886835	-0.0886879	-0.0886689	-0.0886277	-0.0885663	-0.0884874	-0.0883947	-0.0882922	-0.0881845	-0.0880764	-0.0879725	-0.0878771	-0.0877943	-0.0877279	-0.0876811	-0.0876567	-0.0876573	-0.087685	-0.0877417	-0.087829	-0.0879481	-0.0881003	-0.0882866	-0.0885079	-0.0887649	-0.0890582	-0.0893885	-0.0897561	-0.0901617	-0.0906054	-0.0910878	-0.0916091	-0.0921697	-0.0927698	-0.0934097	-0.0940898	-0.0948103	-0.0955716	-0.096374	-0.0972179
-0.0577851	-0.05793	-0.0581142	-0.0583402	-0.0586107	-0.0589286	-0.0592971	-0.0597193	-0.0601978	-0.0607327	-0.0613188	-0.0619383	-0.0625486	-0.0630671	-0.0633722	-0.0633582	-0.0630207	-0.0624597	-0.0617964	-0.0611148	-0.0604582	-0.0598444	-0.0592782	-0.058759	-0.0582841	-0.0578503	-0.0574544	-0.0570937	-0.056766	-0.0564696	-0.0562028	-0.0559644	-0.0557533	-0.0555684	-0.0554088	-0.0552732	-0.0551606	-0.0550697	-0.0549991	-0.0549473	-0.0549124	-0.0548927	-0.054886	-0.0548903	-0.0549035	-0.0549232	-0.0549475	-0.0549743	-0.0550017	-0.055028
0.138917	0.139698	0.140458	0.141198	0.141916	0.142614	0.143291	0.143948	0.144584	0.1452	0.145795	0.146369	0.146923	0.147457	0.147971	0.148464	0.148937	0.14939	0.149822	0.150235	0.150627	0.150999	0.151351	0.151683	0.151995	0.152287	0.152559	0.15281	0.153042	0.153253	0.153444	0.153614	0.153764	0.153894	0.154003	0.154092	0.154159	0.154205	0.15423	0.154233	0.154214	0.154173	0.154109	0.154021	0.153908	0.15377	0.153604	0.15341	0.153186	0.152927
-0.202616	-0.200515	-0.198377	-0.1962	-0.193986	-0.191737	-0.189459	-0.187155	-0.184829	-0.182485	-0.180126	-0.177755	-0.175372	-0.172978	-0.170572	-0.168154	-0.165721	-0.163273	-0.160806	-0.15832	-0.155814	-0.153286	-0.150736	-0.148166	-0.145577	-0.142971	-0.140351	-0.13772	-0.135082	-0.132439	-0.129796	-0.127156	-0.124522	-0.121896	-0.119282	-0.116681	-0.114095	-0.111527	-0.108978	-0.106448	-0.10394	-0.101453	-0.09899	-0.09655	-0.0941342	-0.0917431	-0.0893771	-0.0870367	-0.0847222	-0.0824342
0.228083	0.228324	0.228543	0.228743	0.228922	0.22908	0.229219	0.229337	0.229434	0.229511	0.229568	0.229604	0.22962	0.229615	0.22959	0.229545	0.229479	0.229393	0.229286	0.229159	0.229012	0.228845	0.228657	0.22845	0.228222	0.227974	0.227707	0.227421	0.227115	0.22679	0.226447	0.226086	0.225707	0.225313	0.224903	0.224479	0.224044	0.2236	0.223149	0.222696	0.222247	0.221809	0.22139	0.221002	0.220656	0.220366	0.220144	0.22	0.21994	0.219964
0.348702	0.348532	0.348346	0.348146	0.347929	0.347697	0.34745	0.347187	0.346909	0.346615	0.346306	0.345983	0.345644	0.345291	0.344924	0.344544	0.344151	0.343746	0.34333	0.342905	0.342472	0.342033	0.341592	0.341151	0.340715	0.340288	0.339876	0.339486	0.339126	0.338805	0.338533	0.33832	0.338176	0.33811	0.338131	0.338243	0.33845	0.338748	0.339135	0.339603	0.340143	0.340745	0.341398	0.342092	0.342818	0.343567	0.344333	0.345108	0.345888	0.346668
-0.313309	-0.313554	-0.313567	-0.313419	-0.313179	-0.3129	-0.312615	-0.312348	-0.312111	-0.311912	-0.311755	-0.311644	-0.311581	-0.311568	-0.311609	-0.311706	-0.311862	-0.312082	-0.312373	-0.312743	-0.313201	-0.313763	-0.31445	-0.315291	-0.316332	-0.317643	-0.319339	-0.321585	-0.324318	-0.325145	-0.322619	-0.32007	-0.31813	-0.316647	-0.315484	-0.314561	-0.313828	-0.313255	-0.312826	-0.312533	-0.312376	-0.31236	-0.312485	-0.312723	-0.312934	-0.312723	-0.311604	-0.309692	-0.307503	-0.305332
condition 2 (sweet-fat), observationsXtime
-0.0527701	-0.0501941	-0.047659	-0.045164	-0.0427083	-0.040291	-0.0379108	-0.0355665	-0.0332564	-0.0309784	-0.02873	-0.0265083	-0.0243097	-0.0221298	-0.0199637	-0.0178058	-0.0156497	-0.0134889	-0.0113168	-0.00912732	-0.0069153	-0.00467722	-0.00241155	-0.000118955	0.00219779	0.00453416	0.00688442	0.0092422	0.0116011	0.0139549	0.016298	0.0186257	0.0209338	0.0232191	0.0254786	0.0277104	0.0299127	0.0320842	0.0342241	0.0363314	0.0384059	0.040447	0.0424547	0.0444286	0.0463689	0.0482754	0.0501483	0.0519875	0.0537932	0.0555655
0.193806	0.193984	0.194134	0.194258	0.194354	0.194423	0.194465	0.194478	0.194463	0.194419	0.194345	0.194242	0.194107	0.193941	0.193744	0.193517	0.193261	0.192985	0.192699	0.192424	0.192193	0.19205	0.192037	0.192177	0.19246	0.192849	0.193299	0.193773	0.194245	0.194702	0.195134	0.195537	0.195911	0.196256	0.196571	0.196856	0.197114	0.197344	0.197547	0.197724	0.197874	0.197999	0.198097	0.198171	0.19822	0.198243	0.198241	0.198215	0.198164	0.198088
0.297799	0.298092	0.298366	0.298621	0.298856	0.299072	0.299266	0.299441	0.299594	0.299727	0.299839	0.29993	0.3	0.300048	0.300075	0.300081	0.300065	0.300027	0.299968	0.299887	0.299784	0.299658	0.299511	0.299341	0.299148	0.298932	0.298693	0.298431	0.298146	0.29784	0.297515	0.297176	0.296835	0.296521	0.296293	0.296257	0.296546	0.297216	0.298186	0.299321	0.300525	0.301745	0.302959	0.304157	0.305334	0.30649	0.307625	0.308738	0.30983	0.310901
-0.0454316	-0.0435736	-0.0417242	-0.0398847	-0.0380561	-0.0362393	-0.0344347	-0.0326429	-0.0308642	-0.0290989	-0.027347	-0.0256088	-0.0238842	-0.0221733	-0.020476	-0.0187924	-0.0171224	-0.0154658	-0.0138228	-0.012193	-0.0105765	-0.00897317	-0.00738291	-0.00580563	-0.00424126	-0.00268971	-0.00115094	0.00037513	0.00188853	0.00338929	0.00487743	0.00635296	0.00781585	0.00926609	0.0107036	0.0121284	0.0135403	0.0149393	0.0163253	0.0176981	0.0190576	0.0204036	0.021736	0.0230546	0.0243592	0.0256496	0.0269256	0.0281869	0.0294334	0.0306648
-0.100441	-0.10061	-0.100808	-0.101035	-0.101291	-0.101577	-0.101893	-0.102237	-0.102612	-0.103016	-0.103449	-0.103913	-0.104406	-0.104928	-0.105481	-0.106064	-0.106678	-0.107322	-0.107997	-0.108704	-0.109443	-0.110215	-0.111018	-0.111853	-0.112717	-0.113606	-0.114509	-0.115408	-0.116275	-0.117076	-0.117782	-0.118387	-0.118911	-0.119388	-0.11985	-0.120318	-0.120805	-0.121318	-0.121858	-0.122426	-0.123018	-0.123632	-0.124263	-0.124905	-0.125551	-0.126191	-0.126815	-0.127411	-0.127966	-0.128469
0.0224539	0.0221021	0.0217109	0.0212803	0.0208107	0.0203024	0.0197557	0.0191705	0.0185466	0.0178833	0.0171793	0.0164329	0.0156414	0.0148006	0.0139048	0.012945	0.0119083	0.0107764	0.00952931	0.00817688	0.00691742	0.00637334	0.0067052	0.00727135	0.0077719	0.00817654	0.00850723	0.00878666	0.00903124	0.0092519	0.00945553	0.00964627	0.0098263	0.00999646	0.0101567	0.0103062	0.010444	0.0105689	0.0106797	0.0107755	0.0108556	0.0109197	0.0109678	0.0110008	0.0110199	0.0110268	0.011024	0.0110143	0.0110011	0.010988
0.214556	0.214211	0.213837	0.213432	0.212994	0.212523	0.212017	0.211473	0.21089	0.210264	0.209592	0.208871	0.2081	0.207277	0.206407	0.205506	0.204613	0.203805	0.203203	0.202932	0.203036	0.203437	0.204009	0.204651	0.205308	0.20596	0.206602	0.207241	0.207886	0.208551	0.209244	0.209977	0.210756	0.211584	0.212462	0.213386	0.214349	0.215344	0.216363	0.217397	0.218439	0.219482	0.22052	0.221549	0.222564	0.223563	0.224544	0.225504	0.226443	0.227359
0.164808	0.165247	0.165659	0.166044	0.166401	0.16673	0.167032	0.167305	0.167549	0.167766	0.167953	0.168111	0.16824	0.168338	0.168407	0.168445	0.168452	0.168427	0.16837	0.168279	0.168155	0.167997	0.167803	0.167572	0.167304	0.166998	0.166652	0.166268	0.165844	0.165385	0.164894	0.164383	0.163874	0.163413	0.163092	0.16307	0.163519	0.16449	0.165848	0.167412	0.169055	0.170711	0.172352	0.173963	0.17554	0.17708	0.178584	0.180052	0.181485	0.182884
0.10329	0.102992	0.102679	0.102351	0.10201	0.101654	0.101284	0.1009	0.100502	0.100092	0.099668	0.099232	0.0987843	0.0983257	0.0978571	0.0973796	0.0968944	0.0964029	0.0959068	0.0954078	0.0949079	0.0944093	0.0939142	0.093425	0.0929439	0.0924731	0.0920146	0.0915701	0.0911406	0.090727	0.0903292	0.0899465	0.089578	0.0892219	0.0888762	0.0885385	0.0882063	0.087877	0.087548	0.087217	0.0868815	0.0865396	0.0861891	0.0858285	0.0854561	0.0850707	0.0846709	0.0842558	0.0838244	0.0833759
-0.0442692	-0.0454498	-0.0466599	-0.0479	-0.0491704	-0.0504715	-0.0518034	-0.0531662	-0.0545602	-0.0559854	-0.0574418	-0.0589296	-0.0604487	-0.0619991	-0.0635808	-0.0651938	-0.0668382	-0.0685138	-0.0702206	-0.0719586	-0.0737277	-0.0755279	-0.0773591	-0.0792212	-0.0811142	-0.0830379	-0.0849923	-0.0869773	-0.0889928	-0.0910387	-0.0931147	-0.0952209	-0.0973571	-0.099523	-0.101719	-0.103943	-0.106198	-0.108481	-0.110793	-0.113133	-0.115501	-0.117897	-0.120321	-0.122771	-0.125248	-0.127751	-0.13028	-0.132833	-0.135411	-0.138013
0.200875	0.20061	0.200318	0.199998	0.199652	0.199277	0.198875	0.198444	0.197986	0.1975	0.196986	0.196443	0.195872	0.195273	0.194646	0.19399	0.193305	0.19259	0.191847	0.191073	0.190269	0.189434	0.188567	0.187667	0.186733	0.185764	0.184757	0.183711	0.182622	0.181489	0.180306	0.179071	0.177779	0.176428	0.17502	0.173568	0.172107	0.170707	0.16947	0.168461	0.167648	0.166941	0.16627	0.16564	0.165126	0.164838	0.164818	0.164995	0.165248	0.165489
0.0148267	0.014573	0.0142963	0.0139963	0.0136725	0.0133245	0.0129518	0.0125538	0.0121298	0.0116792	0.011201	0.0106944	0.0101585	0.00959223	0.00899469	0.0083651	0.00770313	0.00700928	0.00628566	0.00553712	0.00477313	0.00401029	0.00327497	0.00260395	0.00203951	0.00161634	0.00134556	0.00120869	0.00116745	0.00118009	0.00121239	0.00124075	0.00125071	0.00123416	0.00118708	0.00110779	0.000995972	0.000851979	0.000676507	0.000470368	0.000234384	-3.06774e-05	-0.000324122	-0.000645342	-0.000993815	-0.00136909	-0.0017708	-0.00219863	-0.00265231	-0.00313162
-0.0250347	-0.023735	-0.0221855	-0.0204723	-0.0186714	-0.0168424	-0.0150259	-0.0132455	-0.0115132	-0.0098338	-0.00820773	-0.00663349	-0.00510864	-0.00363044	-0.00219619	-0.000803413	0.000550138	0.00186642	0.00314712	0.00439371	0.00560742	0.00678933	0.00794032	0.00906117	0.0101525	0.011215	0.0122489	0.0132548	0.014233	0.0151838	0.0161074	0.017004	0.0178739	0.0187172	0.019534	0.0203244	0.0210886	0.0218265	0.0225384	0.0232242	0.0238839	0.0245175	0.0251251	0.0257065	0.0262616	0.0267903	0.0272924	0.0277674	0.0282151	0.0286347
0.185627	0.184366	0.183075	0.181754	0.180403	0.179021	0.177609	0.176166	0.174692	0.173184	0.171644	0.170069	0.168458	0.16681	0.165123	0.163394	0.16162	0.159798	0.157926	0.156	0.154019	0.151987	0.149917	0.147839	0.145816	0.143959	0.142407	0.141274	0.140561	0.140157	0.13992	0.139741	0.139556	0.139335	0.139064	0.138741	0.138366	0.137943	0.137474	0.136963	0.136412	0.135825	0.135203	0.134547	0.133861	0.133144	0.132398	0.131624	0.130822	0.129993
0.253961	0.254482	0.254802	0.254971	0.255023	0.254984	0.25487	0.254694	0.254467	0.254194	0.253882	0.253535	0.253155	0.252746	0.252308	0.251845	0.251356	0.250842	0.250305	0.249745	0.249162	0.248556	0.247928	0.247278	0.246606	0.245912	0.245196	0.244459	0.2437	0.242919	0.242116	0.241292	0.240447	0.239579	0.23869	0.23778	0.236847	0.235893	0.234918	0.23392	0.232901	0.23186	0.230798	0.229714	0.228608	0.22748	0.22633	0.225159	0.223966	0.222751
-0.0180805	-0.0177873	-0.0175343	-0.0173196	-0.017142	-0.0170003	-0.0168936	-0.0168213	-0.0167828	-0.0167778	-0.0168057	-0.0168665	-0.0169599	-0.0170856	-0.0172436	-0.0174338	-0.0176561	-0.0179105	-0.0181969	-0.0185152	-0.0188655	-0.0192477	-0.0196619	-0.0201081	-0.0205862	-0.0210963	-0.0216384	-0.0222125	-0.0228186	-0.0234568	-0.024127	-0.0248293	-0.0255637	-0.0263303	-0.027129	-0.0279598	-0.0288228	-0.029718	-0.0306453	-0.0316048	-0.0325965	-0.0336203	-0.0346763	-0.0357643	-0.0368844	-0.0380364	-0.0392202	-0.0404357	-0.0416827	-0.0429608
0.227847	0.227448	0.227081	0.226723	0.226358	0.225975	0.225565	0.225124	0.224648	0.224135	0.223583	0.222992	0.22236	0.221686	0.22097	0.220211	0.219409	0.218565	0.217682	0.216765	0.215826	0.214889	0.213989	0.213178	0.212519	0.212066	0.211835	0.211801	0.211908	0.212103	0.212343	0.212603	0.212867	0.21313	0.213388	0.21364	0.213885	0.214123	0.214351	0.214569	0.214776	0.214968	0.215145	0.215304	0.215445	0.215566	0.215666	0.215744	0.215799	0.215831
-0.323986	-0.325542	-0.327114	-0.3287	-0.3303	-0.331913	-0.333538	-0.335174	-0.336819	-0.338473	-0.340133	-0.3418	-0.343471	-0.345145	-0.346823	-0.348502	-0.350184	-0.351869	-0.353556	-0.355248	-0.356944	-0.358646	-0.360352	-0.362059	-0.363757	-0.365427	-0.367031	-0.368508	-0.369785	-0.370806	-0.37157	-0.372121	-0.372514	-0.372782	-0.372937	-0.372978	-0.372898	-0.372695	-0.372379	-0.371963	-0.371468	-0.370913	-0.370313	-0.369679	-0.36902	-0.368341	-0.367645	-0.366936	-0.366213	-0.36548
0.0435611	0.0436892	0.0438119	0.0439282	0.0440376	0.0441394	0.0442332	0.0443185	0.0443952	0.0444628	0.0445212	0.0445702	0.0446096	0.0446394	0.0446593	0.0446694	0.0446695	0.0446597	0.0446397	0.0446096	0.0445694	0.044519	0.0444583	0.0443874	0.0443062	0.0442146	0.0441127	0.0440003	0.0438775	0.0437442	0.0436003	0.0434458	0.0432807	0.0431049	0.0429182	0.0427208	0.0425124	0.042293	0.0420625	0.0418209	0.0415681	0.0413039	0.0410284	0.0407414	0.0404429	0.0401327	0.0398109	0.0394774	0.0391321	0.038775
0.10991	0.110286	0.110667	0.111053	0.111443	0.111835	0.112229	0.112623	0.113016	0.113407	0.113795	0.114178	0.114556	0.114928	0.115293	0.115651	0.115999	0.116339	0.11667	0.11699	0.1173	0.1176	0.117889	0.118166	0.118433	0.118687	0.11893	0.119162	0.119381	0.119589	0.119784	0.119968	0.120139	0.120299	0.120446	0.120581	0.120704	0.120815	0.120914	0.121	0.121075	0.121137	0.121188	0.121226	0.121252	0.121266	0.121269	0.121259	0.121237	0.121203
0.292816	0.293623	0.294421	0.295211	0.29599	0.296759	0.297516	0.298261	0.298993	0.299711	0.300414	0.301102	0.301774	0.302428	0.303066	0.303685	0.304285	0.304866	0.305427	0.305968	0.306487	0.306986	0.307462	0.307916	0.308347	0.308754	0.309137	0.309495	0.309827	0.310133	0.310411	0.31066	0.310881	0.311071	0.31123	0.31136	0.311461	0.311539	0.311601	0.311665	0.311755	0.311908	0.31217	0.312583	0.313167	0.313909	0.314773	0.315711	0.316685	0.317666
0.323675	0.325134	0.326585	0.328026	0.329459	0.330884	0.3323	0.333707	0.335107	0.336498	0.337882	0.339258	0.340628	0.341991	0.343348	0.344699	0.346046	0.347389	0.348729	0.350067	0.351405	0.352743	0.354083	0.355427	0.356776	0.358132	0.359496	0.36087	0.362255	0.363652	0.365063	0.366488	0.367927	0.369381	0.370848	0.372328	0.37382	0.375323	0.376835	0.378354	0.379878	0.381407	0.382938	0.38447	0.386001	0.38753	0.389056	0.390577	0.392092	0.393601
-0.0356547	-0.0349199	-0.0342105	-0.0335268	-0.0328694	-0.0322385	-0.0316347	-0.0310584	-0.03051	-0.0299901	-0.0294994	-0.0290383	-0.0286077	-0.0282083	-0.0278409	-0.0275067	-0.0272066	-0.0269419	-0.0267141	-0.026525	-0.0263764	-0.0262707	-0.0262106	-0.0261995	-0.0262412	-0.0263405	-0.0265033	-0.0267369	-0.0270505	-0.0274558	-0.0279678	-0.0286066	-0.0293989	-0.0303818	-0.0316068	-0.033147	-0.0351016	-0.0375719	-0.0404357	-0.0423115	-0.0406273	-0.0367862	-0.0330218	-0.0297791	-0.0269939	-0.0245584	-0.0223885	-0.0204241	-0.0186227	-0.0169535
0.0763563	0.0768259	0.0772669	0.0776792	0.0780623	0.0784158	0.0787394	0.0790325	0.079295	0.0795262	0.0797259	0.0798934	0.0800283	0.08013	0.0801979	0.0802314	0.0802295	0.0801914	0.0801161	0.0800023	0.0798487	0.0796536	0.0794152	0.0791311	0.0787987	0.078415	0.0779765	0.0774792	0.0769191	0.0762924	0.0755969	0.0748351	0.0740195	0.0731841	0.0724009	0.0717927	0.0715062	0.071623	0.0720883	0.0727603	0.0735072	0.0742469	0.0749392	0.0755685	0.0761312	0.0766292	0.0770665	0.0774477	0.0777776	0.0780606
0.0542803	0.0557835	0.0572624	0.0587174	0.0601488	0.0615571	0.0629425	0.0643053	0.0656457	0.0669637	0.0682597	0.0695336	0.0707854	0.0720153	0.073223	0.0744086	0.0755719	0.0767126	0.0778304	0.0789251	0.079996	0.0810427	0.0820645	0.0830607	0.0840304	0.0849728	0.0858872	0.0867731	0.0876307	0.0884611	0.089268	0.0900583	0.0908455	0.0916516	0.092511	0.09347	0.0945796	0.0958796	0.0973802	0.0990565	0.100861	0.102744	0.104662	0.106587	0.108502	0.110396	0.112264	0.114106	0.115921	0.117712
-0.0867958	-0.0870274	-0.0872364	-0.0874311	-0.0876187	-0.087805	-0.0879944	-0.0881905	-0.0883959	-0.0886127	-0.0888423	-0.0890858	-0.089344	-0.0896171	-0.0899055	-0.090209	-0.0905273	-0.0908599	-0.091206	-0.0915643	-0.0919331	-0.0923103	-0.0926927	-0.0930764	-0.0934564	-0.0938264	-0.0941792	-0.0945066	-0.0948006	-0.0950545	-0.0952639	-0.0954278	-0.095549	-0.0956332	-0.0956884	-0.0957232	-0.0957459	-0.0957639	-0.0957831	-0.0958085	-0.0958437	-0.0958915	-0.0959538	-0.0960318	-0.0961263	-0.0962377	-0.0963657	-0.0965102	-0.0966702	-0.0968451
0.0540077	0.0545388	0.0550249	0.0554613	0.0558489	0.0561907	0.0564901	0.0567503	0.0569739	0.0571631	0.0573197	0.057445	0.0575402	0.0576061	0.0576435	0.0576527	0.0576343	0.0575884	0.0575153	0.0574152	0.0572881	0.057134	0.0569531	0.0567452	0.0565104	0.0562486	0.0559598	0.0556439	0.0553007	0.0549302	0.0545324	0.054107	0.0536539	0.053173	0.0526642	0.0521272	0.0515619	0.0509681	0.0503456	0.0496942	0.0490136	0.0483035	0.0475637	0.0467938	0.0459935	0.0451625	0.0443004	0.0434068	0.0424814	0.0415235
0.271554	0.270371	0.269197	0.268037	0.266898	0.265788	0.264716	0.263694	0.262735	0.261854	0.261063	0.260375	0.259801	0.259347	0.259014	0.2588	0.258692	0.258676	0.258733	0.258845	0.258994	0.259166	0.259347	0.25953	0.259705	0.259869	0.260016	0.260145	0.260252	0.260337	0.260397	0.260433	0.260443	0.260426	0.260383	0.260314	0.260217	0.260092	0.25994	0.25976	0.259552	0.259317	0.259053	0.258761	0.258441	0.258093	0.257717	0.257313	0.256881	0.25642
0.342123	0.342969	0.343794	0.344599	0.345384	0.346149	0.346894	0.347619	0.348325	0.349011	0.349677	0.350323	0.350949	0.351556	0.352144	0.352712	0.35326	0.353788	0.354297	0.354786	0.355256	0.355706	0.356137	0.356547	0.356939	0.35731	0.357661	0.357993	0.358305	0.358597	0.358869	0.359121	0.359353	0.359565	0.359757	0.359929	0.36008	0.360211	0.360321	0.360411	0.36048	0.360529	0.360557	0.360564	0.36055	0.360516	0.36046	0.360384	0.360286	0.360167
0.135388	0.135785	0.136152	0.13649	0.136797	0.137072	0.137315	0.137526	0.137704	0.13785	0.137963	0.138043	0.13809	0.138105	0.138086	0.138035	0.137951	0.137835	0.137685	0.137503	0.137288	0.13704	0.136758	0.136444	0.136097	0.135716	0.135301	0.134853	0.13437	0.133853	0.133301	0.132713	0.132089	0.131429	0.13073	0.129992	0.129214	0.128393	0.127528	0.126615	0.125652	0.124634	0.123558	0.122418	0.121209	0.119932	0.118596	0.117239	0.115953	0.114897
-0.0861579	-0.0862427	-0.0863778	-0.0865574	-0.0867805	-0.0870486	-0.0873646	-0.0877324	-0.0881569	-0.088644	-0.0892006	-0.0898341	-0.0905494	-0.0913396	-0.0921602	-0.0928756	-0.0932419	-0.0931143	-0.0926516	-0.0920933	-0.0915665	-0.0911108	-0.0907307	-0.0904197	-0.0901691	-0.0899709	-0.0898177	-0.0897035	-0.0896229	-0.0895709	-0.0895428	-0.0895339	-0.0895393	-0.089554	-0.0895727	-0.0895896	-0.0895995	-0.0895971	-0.0895783	-0.0895403	-0.0894821	-0.0894046	-0.0893106	-0.0892046	-0.0890925	-0.0889817	-0.0888809	-0.088801	-0.0887565	-0.0887676
0.214886	0.21509	0.215378	0.21573	0.216131	0.216568	0.217029	0.217505	0.217989	0.218476	0.218962	0.219443	0.219917	0.220381	0.220835	0.221277	0.221707	0.222123	0.222525	0.222913	0.223286	0.223644	0.223988	0.224316	0.22463	0.224928	0.225211	0.225478	0.22573	0.225967	0.226189	0.226396	0.226587	0.226762	0.226922	0.227067	0.227196	0.227309	0.227407	0.227489	0.227554	0.227604	0.227636	0.227653	0.227652	0.227633	0.227598	0.227544	0.227473	0.227385
0.05005	0.0496829	0.0493017	0.0489062	0.0484965	0.0480724	0.0476339	0.0471809	0.0467134	0.0462313	0.0457346	0.0452231	0.0446967	0.0441555	0.0435993	0.043028	0.0424416	0.04184	0.041223	0.0405907	0.0399429	0.0392794	0.0386003	0.0379055	0.0371947	0.036468	0.0357252	0.0349662	0.034191	0.0333993	0.0325911	0.0317663	0.0309247	0.0300662	0.0291908	0.0282983	0.0273885	0.0264614	0.0255168	0.0245546	0.0235748	0.0225771	0.0215616	0.0205281	0.0194767	0.0184072	0.0173199	0.0162148	0.0150921	0.0139523
0.226389	0.225754	0.225116	0.224475	0.223828	0.223175	0.222515	0.221849	0.221175	0.220495	0.219809	0.219116	0.218416	0.217711	0.217	0.216282	0.215559	0.21483	0.214095	0.213354	0.212607	0.211854	0.211094	0.210327	0.209554	0.208773	0.207985	0.207189	0.206386	0.205574	0.204755	0.203927	0.203091	0.202246	0.201393	0.200531	0.19966	0.198781	0.197893	0.196996	0.196091	0.195177	0.194255	0.193324	0.192386	0.191439	0.190485	0.189523	0.188554	0.187577
[truncated: 5,000 more columns]

## Sheet: Fig1DBottom
condition 1 (taste-neutral), observationsXtime
-0.255198	-0.253307	-0.251549	-0.249896	-0.248329	-0.246834	-0.245401	-0.244023	-0.242694	-0.241411	-0.240169	-0.238967	-0.237801	-0.236672	-0.235577	-0.234516	-0.233487	-0.232492	-0.231528	-0.230598	-0.2297	-0.228835	-0.228004	-0.227207	-0.226446	-0.22572	-0.225031	-0.224378	-0.223758	-0.223165	-0.222585	-0.221994	-0.22135	-0.220595	-0.219669	-0.218537	-0.217209	-0.215727	-0.214139	-0.212479	-0.210766	-0.209008	-0.20721	-0.205374	-0.203504	-0.201604	-0.199678	-0.197733	-0.195774	-0.193808
-0.138231	-0.137716	-0.137219	-0.136738	-0.136269	-0.135811	-0.13536	-0.134912	-0.134463	-0.13401	-0.133548	-0.133072	-0.132577	-0.132061	-0.131518	-0.130948	-0.13035	-0.129725	-0.129076	-0.128406	-0.12772	-0.127024	-0.126323	-0.125622	-0.124927	-0.124241	-0.123568	-0.122908	-0.122259	-0.121613	-0.120951	-0.120245	-0.119455	-0.118542	-0.117489	-0.116311	-0.115047	-0.11374	-0.112423	-0.11112	-0.109843	-0.108597	-0.107386	-0.106211	-0.105072	-0.103966	-0.102894	-0.101855	-0.100847	-0.0998687
-0.0313637	-0.0324252	-0.0336584	-0.0350096	-0.0364446	-0.0379405	-0.0394811	-0.0410548	-0.0426533	-0.0442709	-0.0459041	-0.0475514	-0.0492125	-0.0508881	-0.0525795	-0.0542877	-0.0560134	-0.0577565	-0.0595157	-0.0612884	-0.0630702	-0.0648549	-0.0666345	-0.0683999	-0.0701413	-0.0718508	-0.073523	-0.075157	-0.076756	-0.0783267	-0.0798775	-0.0814171	-0.0829537	-0.084494	-0.0860437	-0.0876073	-0.0891885	-0.09079	-0.0924143	-0.0940632	-0.0957382	-0.0974407	-0.0991718	-0.100932	-0.102723	-0.104545	-0.106399	-0.108285	-0.110204	-0.112158
-0.0123069	-0.0129537	-0.0135774	-0.0141608	-0.014686	-0.0151379	-0.0155076	-0.015794	-0.0160004	-0.01613	-0.0161823	-0.0161517	-0.0160311	-0.0158158	-0.0155088	-0.0151215	-0.0146711	-0.014177	-0.0136565	-0.013124	-0.0125899	-0.0120617	-0.0115445	-0.0110418	-0.0105559	-0.0100884	-0.00964049	-0.00921299	-0.00880655	-0.00842167	-0.00805877	-0.00771823	-0.00740037	-0.00710548	-0.00683384	-0.00658569	-0.00636128	-0.00616081	-0.00598451	-0.00583255	-0.00570514	-0.00560244	-0.00552463	-0.00547186	-0.0054443	-0.00544208	-0.00546536	-0.00551428	-0.00558897	-0.00568958
0.211482	0.212544	0.213592	0.214625	0.215644	0.216648	0.217638	0.218613	0.219574	0.220521	0.221453	0.22237	0.223273	0.224161	0.225035	0.225894	0.226739	0.227568	0.228384	0.229184	0.22997	0.23074	0.231496	0.232237	0.232963	0.233673	0.234369	0.235049	0.235714	0.236364	0.236998	0.237616	0.238219	0.238807	0.239378	0.239934	0.240473	0.240997	0.241504	0.241995	0.242469	0.242928	0.243369	0.243794	0.244202	0.244592	0.244966	0.245323	0.245662	0.245984
-0.034078	-0.0347447	-0.0355076	-0.0364061	-0.0374521	-0.0386612	-0.0400675	-0.0417441	-0.0438365	-0.0463348	-0.0467679	-0.0459846	-0.0456938	-0.0457557	-0.0460387	-0.0464731	-0.0470196	-0.0476545	-0.0483622	-0.0491323	-0.049957	-0.0508308	-0.0517493	-0.0527087	-0.0537057	-0.0547373	-0.0557998	-0.0568895	-0.0580015	-0.0591295	-0.060266	-0.0614012	-0.062524	-0.0636222	-0.064685	-0.0657043	-0.0666773	-0.0676063	-0.0684976	-0.0693598	-0.0702017	-0.0710313	-0.0718555	-0.0726799	-0.0735094	-0.0743482	-0.0752	-0.0760684	-0.0769567	-0.0778683
-0.167146	-0.168307	-0.169507	-0.170691	-0.171719	-0.172398	-0.172709	-0.172833	-0.172922	-0.173038	-0.173196	-0.173397	-0.173637	-0.173911	-0.174219	-0.17456	-0.174935	-0.175347	-0.175803	-0.176312	-0.176888	-0.177554	-0.178353	-0.179364	-0.180776	-0.183178	-0.184424	-0.18171	-0.180335	-0.179477	-0.178875	-0.178428	-0.178086	-0.177821	-0.17762	-0.177472	-0.177373	-0.17732	-0.177313	-0.177356	-0.177451	-0.177602	-0.177813	-0.178077	-0.17836	-0.178559	-0.178494	-0.178076	-0.177438	-0.176745
-0.0622801	-0.0626048	-0.0629079	-0.0631881	-0.0634441	-0.0636749	-0.06388	-0.0640596	-0.0642148	-0.0643477	-0.064461	-0.0645582	-0.0646432	-0.06472	-0.0647928	-0.0648654	-0.0649415	-0.0650242	-0.0651162	-0.06522	-0.0653374	-0.0654701	-0.0656195	-0.0657866	-0.0659722	-0.0661771	-0.0664019	-0.0666469	-0.0669126	-0.0671992	-0.0675069	-0.067836	-0.0681866	-0.0685588	-0.0689527	-0.0693683	-0.0698058	-0.0702652	-0.0707465	-0.0712497	-0.0717749	-0.0723221	-0.0728913	-0.0734825	-0.0740956	-0.0747307	-0.0753878	-0.0760669	-0.0767679	-0.0774908
-0.165148	-0.161418	-0.157968	-0.154704	-0.151572	-0.148542	-0.145592	-0.14271	-0.139885	-0.13711	-0.134381	-0.131692	-0.129041	-0.126425	-0.123843	-0.121293	-0.118775	-0.116286	-0.113827	-0.111398	-0.108997	-0.106625	-0.104281	-0.101966	-0.0996796	-0.0974217	-0.0951924	-0.0929919	-0.0908202	-0.0886775	-0.0865639	-0.0844795	-0.0824244	-0.0803987	-0.0784026	-0.076436	-0.0744991	-0.072592	-0.0707147	-0.0688673	-0.0670497	-0.0652621	-0.0635044	-0.0617767	-0.060079	-0.0584112	-0.0567734	-0.0551655	-0.0535875	-0.0520394
-0.0050456	-0.00576259	-0.00650776	-0.00728356	-0.00809187	-0.0089342	-0.00981178	-0.0107256	-0.0116767	-0.0126657	-0.0136931	-0.0147591	-0.0158629	-0.0170027	-0.0181745	-0.0193716	-0.0205837	-0.0217968	-0.0229953	-0.0241662	-0.0253059	-0.0264223	-0.0275239	-0.0285739	-0.0293878	-0.0295955	-0.0290464	-0.0280777	-0.0270343	-0.0260554	-0.0251697	-0.0243705	-0.0236421	-0.0229685	-0.0223344	-0.0217267	-0.0211336	-0.020545	-0.0199527	-0.0193505	-0.0187346	-0.0181031	-0.0174565	-0.0167967	-0.0161268	-0.0154506	-0.0147722	-0.0140953	-0.0134235	-0.0127596
-0.0271317	-0.0259664	-0.0249006	-0.0239168	-0.0230009	-0.0221418	-0.0213298	-0.0205559	-0.0198112	-0.0190865	-0.0183712	-0.0176537	-0.0169212	-0.0161602	-0.0153579	-0.0145038	-0.0135919	-0.0126214	-0.0115971	-0.0105278	-0.00942473	-0.00829961	-0.00716319	-0.00602462	-0.0048912	-0.00376849	-0.00266058	-0.00157039	-0.000499927	0.000549479	0.00157699	0.00258212	0.00356467	0.00452462	0.0054621	0.00637736	0.00727075	0.00814268	0.00899369	0.00982437	0.0106354	0.0114277	0.012202	0.0129594	0.0137013	0.0144288	0.0151435	0.0158471	0.0165414	0.0172283
0.0771833	0.0764999	0.0757903	0.0750544	0.0742923	0.0735039	0.0726891	0.0718479	0.0709802	0.0700857	0.0691643	0.0682158	0.0672397	0.0662357	0.0652032	0.0641418	0.0630506	0.0619289	0.0607758	0.0595901	0.0583709	0.0571174	0.0558289	0.0545058	0.0531502	0.051767	0.0503664	0.0489669	0.0475993	0.0463097	0.045157	0.0442004	0.0434758	0.0429778	0.0426627	0.0424692	0.0423407	0.0422346	0.0421236	0.0419912	0.0418289	0.0416326	0.0414008	0.0411337	0.0408321	0.0404971	0.04013	0.039732	0.0393043	0.0388479
0.187825	0.189728	0.190846	0.191574	0.192067	0.192401	0.19262	0.19275	0.19281	0.192811	0.192763	0.192671	0.19254	0.192374	0.192176	0.191948	0.191692	0.191408	0.191098	0.190762	0.190401	0.190017	0.189608	0.189175	0.188719	0.188239	0.187737	0.187211	0.186662	0.18609	0.185496	0.184879	0.18424	0.183578	0.182895	0.182191	0.181467	0.180725	0.179967	0.179194	0.178412	0.177625	0.17684	0.176066	0.175314	0.174595	0.173921	0.173305	0.172753	0.172269
-0.0513957	-0.049583	-0.0473957	-0.0449789	-0.0424922	-0.040022	-0.0376004	-0.0352349	-0.032924	-0.0306636	-0.0284492	-0.0262764	-0.0241418	-0.0220424	-0.0199755	-0.0179392	-0.0159315	-0.0139512	-0.0119968	-0.0100674	-0.00816196	-0.00627979	-0.00442017	-0.00258253	-0.000766355	0.0010288	0.00280334	0.00455759	0.00629188	0.00800646	0.00970157	0.0113774	0.0130343	0.0146722	0.0162914	0.017892	0.0194741	0.0210378	0.0225832	0.0241103	0.0256193	0.0271102	0.028583	0.0300378	0.0314745	0.0328932	0.0342939	0.0356765	0.0370412	0.0383877
0.164101	0.163321	0.162548	0.16178	0.161012	0.160241	0.159465	0.158681	0.157886	0.15708	0.15626	0.155426	0.154576	0.15371	0.152826	0.151924	0.151004	0.150066	0.149108	0.148132	0.147136	0.146121	0.145087	0.144034	0.142962	0.141871	0.140762	0.139634	0.138489	0.137327	0.136148	0.134954	0.133745	0.132524	0.131293	0.130055	0.128815	0.127581	0.126363	0.125177	0.12405	0.123012	0.122104	0.12136	0.120798	0.120412	0.120174	0.12005	0.120012	0.120039
0.227648	0.226148	0.224628	0.223089	0.221531	0.219954	0.218358	0.216742	0.215106	0.213452	0.211778	0.210084	0.208371	0.206638	0.204886	0.203114	0.201323	0.199511	0.19768	0.195829	0.193959	0.192068	0.190158	0.188228	0.186277	0.184307	0.182317	0.180306	0.178276	0.176225	0.174155	0.172064	0.169953	0.167822	0.16567	0.163499	0.161307	0.159095	0.156863	0.15461	0.152338	0.150045	0.147733	0.1454	0.143047	0.140675	0.138283	0.135871	0.133439	0.130989
0.0463603	0.0461043	0.0458279	0.0455598	0.0453477	0.0452543	0.0453319	0.0455878	0.0459781	0.0464393	0.0469183	0.0473816	0.0478115	0.0481999	0.0485439	0.0488431	0.0490982	0.0493105	0.049481	0.0496112	0.0497019	0.0497543	0.049769	0.0497468	0.0496882	0.0495938	0.049464	0.0492991	0.0490995	0.0488654	0.0485971	0.0482948	0.0479587	0.0475889	0.0471856	0.046749	0.0462792	0.0457762	0.0452404	0.0446716	0.0440702	0.043436	0.0427694	0.0420703	0.0413389	0.0405753	0.0397795	0.0389517	0.0380919	0.0372002
-0.101885	-0.100245	-0.0986419	-0.0970732	-0.0955377	-0.0940343	-0.0925623	-0.0911208	-0.0897095	-0.0883278	-0.0869755	-0.0856524	-0.0843584	-0.0830933	-0.0818572	-0.08065	-0.0794719	-0.0783231	-0.0772036	-0.0761139	-0.0750541	-0.0740247	-0.0730263	-0.0720592	-0.0711244	-0.0702226	-0.0693548	-0.0685222	-0.0677262	-0.0669685	-0.0662508	-0.0655751	-0.0649436	-0.0643579	-0.063819	-0.0633254	-0.062871	-0.0624399	-0.0619986	-0.0614864	-0.0608131	-0.0598826	-0.0586469	-0.0571411	-0.0554536	-0.0536705	-0.0518485	-0.0500159	-0.0481815	-0.0463431
-0.384314	-0.384119	-0.383972	-0.38386	-0.383772	-0.383698	-0.383623	-0.38353	-0.383402	-0.383214	-0.382944	-0.382571	-0.382081	-0.381477	-0.380772	-0.379985	-0.37914	-0.378258	-0.377356	-0.376448	-0.37554	-0.374641	-0.373753	-0.372879	-0.372019	-0.371175	-0.370345	-0.369529	-0.368724	-0.367929	-0.367141	-0.366356	-0.365572	-0.364784	-0.363989	-0.363184	-0.362366	-0.361532	-0.36068	-0.359811	-0.358923	-0.35802	-0.357102	-0.356173	-0.355236	-0.354292	-0.353339	-0.352365	-0.351339	-0.350198
0.12773	0.128383	0.129044	0.129716	0.130397	0.131089	0.131792	0.132504	0.133227	0.13396	0.134703	0.135456	0.136217	0.136987	0.137766	0.138551	0.139344	0.140143	0.140947	0.141757	0.14257	0.143388	0.144208	0.145031	0.145855	0.146681	0.147507	0.148333	0.149159	0.149984	0.150807	0.151628	0.152447	0.153263	0.154076	0.154885	0.15569	0.156491	0.157287	0.158078	0.158864	0.159645	0.16042	0.161189	0.161951	0.162707	0.163456	0.164199	0.164934	0.165662
condition 2 (sweet-fat), observationsXtime
-0.255198	-0.253307	-0.251549	-0.249896	-0.248329	-0.246834	-0.245401	-0.244023	-0.242694	-0.241411	-0.240169	-0.238967	-0.237801	-0.236672	-0.235577	-0.234516	-0.233487	-0.232492	-0.231528	-0.230598	-0.2297	-0.228835	-0.228004	-0.227207	-0.226446	-0.22572	-0.225031	-0.224378	-0.223758	-0.223165	-0.222585	-0.221994	-0.22135	-0.220595	-0.219669	-0.218537	-0.217209	-0.215727	-0.214139	-0.212479	-0.210766	-0.209008	-0.20721	-0.205374	-0.203504	-0.201604	-0.199678	-0.197733	-0.195774	-0.193808
-0.138231	-0.137716	-0.137219	-0.136738	-0.136269	-0.135811	-0.13536	-0.134912	-0.134463	-0.13401	-0.133548	-0.133072	-0.132577	-0.132061	-0.131518	-0.130948	-0.13035	-0.129725	-0.129076	-0.128406	-0.12772	-0.127024	-0.126323	-0.125622	-0.124927	-0.124241	-0.123568	-0.122908	-0.122259	-0.121613	-0.120951	-0.120245	-0.119455	-0.118542	-0.117489	-0.116311	-0.115047	-0.11374	-0.112423	-0.11112	-0.109843	-0.108597	-0.107386	-0.106211	-0.105072	-0.103966	-0.102894	-0.101855	-0.100847	-0.0998687
-0.0313637	-0.0324252	-0.0336584	-0.0350096	-0.0364446	-0.0379405	-0.0394811	-0.0410548	-0.0426533	-0.0442709	-0.0459041	-0.0475514	-0.0492125	-0.0508881	-0.0525795	-0.0542877	-0.0560134	-0.0577565	-0.0595157	-0.0612884	-0.0630702	-0.0648549	-0.0666345	-0.0683999	-0.0701413	-0.0718508	-0.073523	-0.075157	-0.076756	-0.0783267	-0.0798775	-0.0814171	-0.0829537	-0.084494	-0.0860437	-0.0876073	-0.0891885	-0.09079	-0.0924143	-0.0940632	-0.0957382	-0.0974407	-0.0991718	-0.100932	-0.102723	-0.104545	-0.106399	-0.108285	-0.110204	-0.112158
-0.0123069	-0.0129537	-0.0135774	-0.0141608	-0.014686	-0.0151379	-0.0155076	-0.015794	-0.0160004	-0.01613	-0.0161823	-0.0161517	-0.0160311	-0.0158158	-0.0155088	-0.0151215	-0.0146711	-0.014177	-0.0136565	-0.013124	-0.0125899	-0.0120617	-0.0115445	-0.0110418	-0.0105559	-0.0100884	-0.00964049	-0.00921299	-0.00880655	-0.00842167	-0.00805877	-0.00771823	-0.00740037	-0.00710548	-0.00683384	-0.00658569	-0.00636128	-0.00616081	-0.00598451	-0.00583255	-0.00570514	-0.00560244	-0.00552463	-0.00547186	-0.0054443	-0.00544208	-0.00546536	-0.00551428	-0.00558897	-0.00568958
0.211482	0.212544	0.213592	0.214625	0.215644	0.216648	0.217638	0.218613	0.219574	0.220521	0.221453	0.22237	0.223273	0.224161	0.225035	0.225894	0.226739	0.227568	0.228384	0.229184	0.22997	0.23074	0.231496	0.232237	0.232963	0.233673	0.234369	0.235049	0.235714	0.236364	0.236998	0.237616	0.238219	0.238807	0.239378	0.239934	0.240473	0.240997	0.241504	0.241995	0.242469	0.242928	0.243369	0.243794	0.244202	0.244592	0.244966	0.245323	0.245662	0.245984
-0.034078	-0.0347447	-0.0355076	-0.0364061	-0.0374521	-0.0386612	-0.0400675	-0.0417441	-0.0438365	-0.0463348	-0.0467679	-0.0459846	-0.0456938	-0.0457557	-0.0460387	-0.0464731	-0.0470196	-0.0476545	-0.0483622	-0.0491323	-0.049957	-0.0508308	-0.0517493	-0.0527087	-0.0537057	-0.0547373	-0.0557998	-0.0568895	-0.0580015	-0.0591295	-0.060266	-0.0614012	-0.062524	-0.0636222	-0.064685	-0.0657043	-0.0666773	-0.0676063	-0.0684976	-0.0693598	-0.0702017	-0.0710313	-0.0718555	-0.0726799	-0.0735094	-0.0743482	-0.0752	-0.0760684	-0.0769567	-0.0778683
-0.167146	-0.168307	-0.169507	-0.170691	-0.171719	-0.172398	-0.172709	-0.172833	-0.172922	-0.173038	-0.173196	-0.173397	-0.173637	-0.173911	-0.174219	-0.17456	-0.174935	-0.175347	-0.175803	-0.176312	-0.176888	-0.177554	-0.178353	-0.179364	-0.180776	-0.183178	-0.184424	-0.18171	-0.180335	-0.179477	-0.178875	-0.178428	-0.178086	-0.177821	-0.17762	-0.177472	-0.177373	-0.17732	-0.177313	-0.177356	-0.177451	-0.177602	-0.177813	-0.178077	-0.17836	-0.178559	-0.178494	-0.178076	-0.177438	-0.176745
-0.0622801	-0.0626048	-0.0629079	-0.0631881	-0.0634441	-0.0636749	-0.06388	-0.0640596	-0.0642148	-0.0643477	-0.064461	-0.0645582	-0.0646432	-0.06472	-0.0647928	-0.0648654	-0.0649415	-0.0650242	-0.0651162	-0.06522	-0.0653374	-0.0654701	-0.0656195	-0.0657866	-0.0659722	-0.0661771	-0.0664019	-0.0666469	-0.0669126	-0.0671992	-0.0675069	-0.067836	-0.0681866	-0.0685588	-0.0689527	-0.0693683	-0.0698058	-0.0702652	-0.0707465	-0.0712497	-0.0717749	-0.0723221	-0.0728913	-0.0734825	-0.0740956	-0.0747307	-0.0753878	-0.0760669	-0.0767679	-0.0774908
-0.165148	-0.161418	-0.157968	-0.154704	-0.151572	-0.148542	-0.145592	-0.14271	-0.139885	-0.13711	-0.134381	-0.131692	-0.129041	-0.126425	-0.123843	-0.121293	-0.118775	-0.116286	-0.113827	-0.111398	-0.108997	-0.106625	-0.104281	-0.101966	-0.0996796	-0.0974217	-0.0951924	-0.0929919	-0.0908202	-0.0886775	-0.0865639	-0.0844795	-0.0824244	-0.0803987	-0.0784026	-0.076436	-0.0744991	-0.072592	-0.0707147	-0.0688673	-0.0670497	-0.0652621	-0.0635044	-0.0617767	-0.060079	-0.0584112	-0.0567734	-0.0551655	-0.0535875	-0.0520394
-0.0050456	-0.00576259	-0.00650776	-0.00728356	-0.00809187	-0.0089342	-0.00981178	-0.0107256	-0.0116767	-0.0126657	-0.0136931	-0.0147591	-0.0158629	-0.0170027	-0.0181745	-0.0193716	-0.0205837	-0.0217968	-0.0229953	-0.0241662	-0.0253059	-0.0264223	-0.0275239	-0.0285739	-0.0293878	-0.0295955	-0.0290464	-0.0280777	-0.0270343	-0.0260554	-0.0251697	-0.0243705	-0.0236421	-0.0229685	-0.0223344	-0.0217267	-0.0211336	-0.020545	-0.0199527	-0.0193505	-0.0187346	-0.0181031	-0.0174565	-0.0167967	-0.0161268	-0.0154506	-0.0147722	-0.0140953	-0.0134235	-0.0127596
-0.0271317	-0.0259664	-0.0249006	-0.0239168	-0.0230009	-0.0221418	-0.0213298	-0.0205559	-0.0198112	-0.0190865	-0.0183712	-0.0176537	-0.0169212	-0.0161602	-0.0153579	-0.0145038	-0.0135919	-0.0126214	-0.0115971	-0.0105278	-0.00942473	-0.00829961	-0.00716319	-0.00602462	-0.0048912	-0.00376849	-0.00266058	-0.00157039	-0.000499927	0.000549479	0.00157699	0.00258212	0.00356467	0.00452462	0.0054621	0.00637736	0.00727075	0.00814268	0.00899369	0.00982437	0.0106354	0.0114277	0.012202	0.0129594	0.0137013	0.0144288	0.0151435	0.0158471	0.0165414	0.0172283
0.0771833	0.0764999	0.0757903	0.0750544	0.0742923	0.0735039	0.0726891	0.0718479	0.0709802	0.0700857	0.0691643	0.0682158	0.0672397	0.0662357	0.0652032	0.0641418	0.0630506	0.0619289	0.0607758	0.0595901	0.0583709	0.0571174	0.0558289	0.0545058	0.0531502	0.051767	0.0503664	0.0489669	0.0475993	0.0463097	0.045157	0.0442004	0.0434758	0.0429778	0.0426627	0.0424692	0.0423407	0.0422346	0.0421236	0.0419912	0.0418289	0.0416326	0.0414008	0.0411337	0.0408321	0.0404971	0.04013	0.039732	0.0393043	0.0388479
0.187825	0.189728	0.190846	0.191574	0.192067	0.192401	0.19262	0.19275	0.19281	0.192811	0.192763	0.192671	0.19254	0.192374	0.192176	0.191948	0.191692	0.191408	0.191098	0.190762	0.190401	0.190017	0.189608	0.189175	0.188719	0.188239	0.187737	0.187211	0.186662	0.18609	0.185496	0.184879	0.18424	0.183578	0.182895	0.182191	0.181467	0.180725	0.179967	0.179194	0.178412	0.177625	0.17684	0.176066	0.175314	0.174595	0.173921	0.173305	0.172753	0.172269
-0.0513957	-0.049583	-0.0473957	-0.0449789	-0.0424922	-0.040022	-0.0376004	-0.0352349	-0.032924	-0.0306636	-0.0284492	-0.0262764	-0.0241418	-0.0220424	-0.0199755	-0.0179392	-0.0159315	-0.0139512	-0.0119968	-0.0100674	-0.00816196	-0.00627979	-0.00442017	-0.00258253	-0.000766355	0.0010288	0.00280334	0.00455759	0.00629188	0.00800646	0.00970157	0.0113774	0.0130343	0.0146722	0.0162914	0.017892	0.0194741	0.0210378	0.0225832	0.0241103	0.0256193	0.0271102	0.028583	0.0300378	0.0314745	0.0328932	0.0342939	0.0356765	0.0370412	0.0383877
0.164101	0.163321	0.162548	0.16178	0.161012	0.160241	0.159465	0.158681	0.157886	0.15708	0.15626	0.155426	0.154576	0.15371	0.152826	0.151924	0.151004	0.150066	0.149108	0.148132	0.147136	0.146121	0.145087	0.144034	0.142962	0.141871	0.140762	0.139634	0.138489	0.137327	0.136148	0.134954	0.133745	0.132524	0.131293	0.130055	0.128815	0.127581	0.126363	0.125177	0.12405	0.123012	0.122104	0.12136	0.120798	0.120412	0.120174	0.12005	0.120012	0.120039
0.227648	0.226148	0.224628	0.223089	0.221531	0.219954	0.218358	0.216742	0.215106	0.213452	0.211778	0.210084	0.208371	0.206638	0.204886	0.203114	0.201323	0.199511	0.19768	0.195829	0.193959	0.192068	0.190158	0.188228	0.186277	0.184307	0.182317	0.180306	0.178276	0.176225	0.174155	0.172064	0.169953	0.167822	0.16567	0.163499	0.161307	0.159095	0.156863	0.15461	0.152338	0.150045	0.147733	0.1454	0.143047	0.140675	0.138283	0.135871	0.133439	0.130989
0.0463603	0.0461043	0.0458279	0.0455598	0.0453477	0.0452543	0.0453319	0.0455878	0.0459781	0.0464393	0.0469183	0.0473816	0.0478115	0.0481999	0.0485439	0.0488431	0.0490982	0.0493105	0.049481	0.0496112	0.0497019	0.0497543	0.049769	0.0497468	0.0496882	0.0495938	0.049464	0.0492991	0.0490995	0.0488654	0.0485971	0.0482948	0.0479587	0.0475889	0.0471856	0.046749	0.0462792	0.0457762	0.0452404	0.0446716	0.0440702	0.043436	0.0427694	0.0420703	0.0413389	0.0405753	0.0397795	0.0389517	0.0380919	0.0372002
-0.101885	-0.100245	-0.0986419	-0.0970732	-0.0955377	-0.0940343	-0.0925623	-0.0911208	-0.0897095	-0.0883278	-0.0869755	-0.0856524	-0.0843584	-0.0830933	-0.0818572	-0.08065	-0.0794719	-0.0783231	-0.0772036	-0.0761139	-0.0750541	-0.0740247	-0.0730263	-0.0720592	-0.0711244	-0.0702226	-0.0693548	-0.0685222	-0.0677262	-0.0669685	-0.0662508	-0.0655751	-0.0649436	-0.0643579	-0.063819	-0.0633254	-0.062871	-0.0624399	-0.0619986	-0.0614864	-0.0608131	-0.0598826	-0.0586469	-0.0571411	-0.0554536	-0.0536705	-0.0518485	-0.0500159	-0.0481815	-0.0463431
-0.384314	-0.384119	-0.383972	-0.38386	-0.383772	-0.383698	-0.383623	-0.38353	-0.383402	-0.383214	-0.382944	-0.382571	-0.382081	-0.381477	-0.380772	-0.379985	-0.37914	-0.378258	-0.377356	-0.376448	-0.37554	-0.374641	-0.373753	-0.372879	-0.372019	-0.371175	-0.370345	-0.369529	-0.368724	-0.367929	-0.367141	-0.366356	-0.365572	-0.364784	-0.363989	-0.363184	-0.362366	-0.361532	-0.36068	-0.359811	-0.358923	-0.35802	-0.357102	-0.356173	-0.355236	-0.354292	-0.353339	-0.352365	-0.351339	-0.350198
0.12773	0.128383	0.129044	0.129716	0.130397	0.131089	0.131792	0.132504	0.133227	0.13396	0.134703	0.135456	0.136217	0.136987	0.137766	0.138551	0.139344	0.140143	0.140947	0.141757	0.14257	0.143388	0.144208	0.145031	0.145855	0.146681	0.147507	0.148333	0.149159	0.149984	0.150807	0.151628	0.152447	0.153263	0.154076	0.154885	0.15569	0.156491	0.157287	0.158078	0.158864	0.159645	0.16042	0.161189	0.161951	0.162707	0.163456	0.164199	0.164934	0.165662
[truncated: 5,000 more columns]
