# Supplementary material for: An orexigenic subnetwork within the human hippocampus
Source: Nature. 2023 Aug 30;621(7978):381–8. doi: 10.1038/s41586-023-06459-w (PMC10499606; doi:10.1038/s41586-023-06459-w)
Supplement: Supplementary file 6 — Source Data Fig. 2 [file 41586_2023_6459_MOESM6_ESM.xlsx]

## Sheet: Fig2ATop
condition 1 (taste-neutral) trials	condition 2 (sweet-fat) trials
0.0509479	-0.738568
-0.0214805	0.35184
0.771805	-0.305395
-0.60015	0.0128952
-0.119678	-0.669693
-0.244819	-0.561961
-0.34055	-0.131515
0.00621718	0.0230591
0.520083	-0.213612
0.325635	0.239787
-0.823749	-0.146038
-1.03363	1.19852
0.162531	0.306206
-0.289529	0.503454
0.0518452	-0.201757
0.299621	0.465317
0.516172	-0.112339
0.554238	0.557888
0.130809	0.629846
0.123846	0.734436
-0.00657547	-0.703523
0.834263	0.585635
-0.244812	0.0997535
0.293092	0.133496
-0.536501	-0.176651
-0.305947	0.880645
-1.01823	0.973611
-0.643891	0.935534
0.180986	-0.556446
-0.0815121	0.356928
-0.166779	0.559053
-0.783483	-0.0566261
0.609117	0.380958

## Sheet: Fig2ABottom
condition 1 (taste-neutral) trials	condition 2 (sweet-fat) trials
0.153479	0.466154
0.114773	-0.580414
0.413682	0.282905
-0.946998	-0.544008
-0.154778	0.110741
0.87665	0.179553
-1.20449	0.330172
-0.271313	-0.231795
0.940024	0.571629
-0.624898	0.731762
-0.554441	0.707213
0.176117	0.470151
0.0452909	0.237764
-0.128211	0.370566
-1.02734	0.661779
-0.477342	0.074499
0.379453	0.832869
0.271632	0.798461
1.09897	0.145395
0.126944	0.253329
-0.0434673	0.225355
0.205916	0.824836
0.367832	1.25909
-0.899328	0.712248
-0.861476	0.637088
0.0755868	-1.39234
0.0849242	0.240503
0.335898	0.302741
-0.566762	0.10537
0.54171	0.619472
0.461956
-0.338737
0.844679

## Sheet: Fig2C
-32.253	-56.015	11.997	8.9474	17.609	-31.915	20.528	-24.743	-4.2368	50.1	6.3294	-19.789	-1.6351	-72.851	-42.694	-39.591	21.749	-6.2148	10.182	36.165	-38.105	-40.521	18.601	-65.082	-2.9228	-4.7777	-4.5143	41.448	-36.644	12.363	-64.53	44.517	-55.064	-24.148	-10.487	41.345	27.156	13.592	-9.1799	43.387	-48.084	31.402	-48.45	-4.9092	-43.463	-24.365	-22.599	37.09	16.728
-32.535	-55.581	9.4164	10.334	19.129	-33.022	18.758	-26.845	-4.4585	50.094	5.7148	-19.645	-2.3395	-72.615	-42.076	-39.67	21.668	-5.8747	10.329	33.81	-38.552	-40.139	19.031	-65.326	-4.9121	-5.1836	-2.5199	39.818	-37.075	11.477	-65.377	44.956	-54.249	-24.863	-10.048	40.972	27.676	13.381	-10.189	41.935	-47.586	31.43	-48.525	-3.6037	-46.004	-24.396	-22.506	37.458	15.676
-33.062	-56.567	9.8723	10.981	19.963	-31.914	19.102	-27.308	-5.1009	50.407	5.0888	-20.003	-3.6218	-73.499	-41.494	-40.202	22.206	-7.247	9.7796	33.044	-38.009	-40.401	17.813	-67.695	-5.093	-5.1313	-1.9288	40.404	-37.343	11.462	-66.442	44.838	-52.936	-24.394	-10.59	40.061	27.765	13.224	-11.405	41.966	-46.958	31.64	-47.299	-1.9279	-45.848	-25.903	-21.348	38.261	15.368
-33.802	-57.225	8.5577	11.014	19.143	-32.106	18.881	-26.709	-5.7398	49.188	5.1809	-20.166	-3.4274	-73.717	-41.067	-41.453	21.564	-6.9592	10.068	32.21	-38.448	-41.037	17.947	-69.889	-4.6753	-3.3193	-2.3903	39.732	-36.746	12.069	-66.447	44.889	-51.563	-23.2	-11.49	40.536	27.528	12.237	-12.677	41.889	-45.849	30.303	-47.208	-2.6632	-46.514	-26.602	-21.28	37.706	14.538
-32.754	-56.401	7.9683	11.17	19.047	-33.329	17.718	-27.007	-7.16	48.928	6.4353	-19.807	-3.51	-71.714	-41.066	-41.69	20.165	-6.4609	10.433	33.23	-39.495	-41.46	17.845	-71.077	-4.791	-1.9261	-2.5895	36.31	-36.708	10.772	-66.827	46.146	-50.486	-22.108	-11.576	38.766	25.858	10.276	-12.15	41.048	-43.455	28.43	-47.058	-2.5077	-46.683	-25.839	-21.434	37.928	13.298
-32.06	-56.309	9.7262	11.47	18.531	-33.659	14.754	-26.907	-9.5744	47.908	5.7576	-19.487	-3.485	-70.798	-40.849	-42.877	20.347	-6.1612	10.638	34.668	-39.304	-40.333	17.694	-71.698	-5.055	-0.55353	-2.6441	35.375	-37.656	11.48	-68.377	45.91	-49.851	-23.215	-10.105	38.835	25.775	9.9661	-12.692	40.471	-43.186	29.124	-46.687	-2.5342	-44.899	-25.518	-22.574	39.146	12.111
-32.788	-56.786	9.4425	11.873	19.114	-34.17	15.27	-26.24	-9.2829	47.941	5.1315	-19.472	-2.1127	-70.477	-40.383	-43.946	21.278	-6.227	10.701	33.44	-38.69	-38.96	18.465	-72.409	-7.1239	-0.08617	-2.554	34.439	-37.7	10.519	-69.733	45.716	-49.407	-24.597	-10.38	37.916	27.671	9.8277	-13.046	39.393	-42.99	29.537	-46.51	-2.1245	-44.041	-25.047	-22.399	40.874	11.702
-31.775	-55.58	8.448	12.207	19.756	-34.386	15.525	-25.545	-9.185	47.473	5.3596	-19.3	-1.9243	-69.933	-41.116	-43.451	22.092	-6.9982	11.645	33.407	-37.837	-37.588	17.93	-73.388	-6.8056	0.46382	-2.8491	34.38	-37.771	9.4124	-69.859	47.258	-46.493	-23.226	-11.024	37.746	27.22	10.463	-13.29	39.081	-42.275	26.554	-45.125	-1.602	-44.276	-23.476	-22.559	39.322	11.503
-32.419	-58.596	7.3088	11.57	19.223	-34.552	14.896	-25.128	-9.8274	48.986	5.5282	-17.71	-2.7841	-70.898	-40.346	-43.386	21.304	-6.7743	11.893	34.019	-38.949	-38.818	19.104	-73.071	-6.0569	0.90489	-3.5945	35.301	-36.503	9.4435	-70.72	47.286	-45.673	-22.391	-11.098	35.908	27.546	9.853	-13.766	39.58	-40.387	26.571	-45.323	-2.0595	-44.271	-23.378	-22.125	38.897	11.39
-33.156	-58.884	7.4247	11.907	19.757	-35.308	14.798	-25.696	-11.683	48.246	4.8065	-17.01	-3.7954	-70.988	-39.434	-43.536	21.099	-7.1431	11.169	33.739	-39.03	-39.134	19.079	-73.88	-5.9629	1.5338	-3.4013	36.262	-37.127	9.5362	-71.165	47.849	-45.258	-23.306	-11.511	34.414	27.465	8.3677	-14.815	39.785	-39.922	27.368	-44.962	-1.8434	-43.245	-22.446	-22.881	39.279	11.4
-31.792	-57.414	7.8118	11.778	19.416	-36.548	13.024	-23.5	-11.991	48.102	5.6223	-16.246	-3.89	-70.839	-38.76	-43.38	21.204	-6.8973	11.741	33.22	-37.663	-38.521	17.98	-73.72	-6.3318	2.1025	-3.1629	36.301	-37.948	9.3907	-71.529	47.923	-43.908	-23.819	-11.357	34.254	28.067	7.7502	-14.822	39.822	-40.966	25.597	-45.593	-1.1071	-42.707	-22.086	-23.19	40.739	11.362
-32.25	-57.457	8.6637	11.382	18.739	-36.638	13.181	-21.849	-12.05	48.239	5.0193	-14.893	-4.1958	-70.691	-38.302	-42.927	21.048	-6.3973	13.207	32.85	-36.787	-37.734	17.816	-74.207	-6.6393	2.1567	-3.1957	35.553	-36.777	8.4898	-72.133	48.129	-43.844	-25.425	-11.36	35.549	30.272	6.8858	-15.359	38.699	-39.226	25.713	-43.838	-0.982	-42.896	-23.878	-22.433	41.341	9.9569
-30.946	-57.893	7.7796	11.335	16.479	-37.634	13.411	-20.926	-13.567	47.004	6.1971	-14.443	-3.3158	-69.982	-37.902	-41.563	19.492	-6.5523	13.155	32.89	-36.759	-36.659	17.476	-74.302	-6.2342	3.1199	-3.2575	34.513	-34.882	9.1941	-71.761	48.846	-43.542	-24.891	-10.627	33.833	29.843	7.009	-16.17	36.982	-39.464	25.624	-44.173	-1.8048	-41.808	-22.911	-20.28	41.365	9.3738
-32.198	-58.345	6.7905	10.78	15.814	-38.823	12.587	-20.942	-15.412	45.868	5.5519	-15.343	-4.1936	-70.587	-37.807	-42.52	18.528	-7.2797	12.394	33.817	-37.743	-36.566	17.085	-73.613	-5.084	4.1375	-1.377	34.957	-34.38	8.5021	-72.48	47.26	-42.393	-24.025	-10.234	31.435	29.156	7.147	-15.685	37.946	-38.755	24.594	-44.467	-0.90856	-41.247	-21.715	-20.481	40.681	9.6962
-32.08	-59.012	6.8756	10.375	16.236	-39.656	13.56	-20.063	-16.223	46.203	5.3798	-13.823	-4.4057	-70.203	-37.63	-43.691	16.171	-6.9127	12.384	34.404	-38.032	-36.315	18.214	-73.777	-5.1817	4.5842	0.24846	34.503	-34.643	6.7086	-71.922	45.951	-42.253	-25.959	-9.6055	31.008	28.484	6.605	-16.594	38.913	-37.672	26.307	-44.172	0.64942	-41.202	-21.578	-21.727	40.729	9.1948
-32.382	-59.391	7.1633	10.587	16.242	-38.813	14.155	-19.491	-15.681	44.516	6.2703	-13.112	-4.4624	-69.322	-38.778	-43.319	14.691	-5.3099	12.735	33.574	-37.2	-36.848	18.227	-72.58	-5.7297	5.1079	0.80335	33.884	-33.875	5.5677	-72.32	47.003	-42.235	-25.844	-10.227	31.414	28.193	6.544	-17.24	38.229	-36.967	25.478	-42.522	0.26268	-40.639	-21.188	-21.754	41.009	8.1518
-33.585	-59.439	5.5901	10.074	14.076	-38.656	14.028	-19.755	-18.112	43.37	6.7262	-11.21	-4.3776	-69.492	-39.311	-42.826	15.137	-5.7612	13.109	34.06	-35.97	-37.09	16.708	-72.006	-5.5127	6.0936	2.1521	32.238	-33.686	5.3041	-73.213	47.133	-41.472	-26.213	-11.376	30.173	28.046	6.6912	-17.683	38.117	-35.297	23.86	-43.38	0.49893	-40.406	-21.866	-21.75	41.113	8.4387
-33.883	-56.999	5.404	8.4481	13.054	-39.744	13.518	-19.311	-20.171	42.513	7.0327	-11.758	-5.4188	-69.744	-38.066	-43.932	15.761	-5.4986	12.358	35.021	-34.948	-36.963	17.454	-72.516	-4.2558	6.0783	2.2567	32.207	-33.195	5.6658	-72.46	47.023	-40.145	-27.875	-11.529	28.092	26.703	6.6228	-18.856	38.118	-34.087	23.014	-42.506	0.086943	-41.17	-21.683	-22.419	40.269	8.0669
-34.14	-57.417	5.4403	7.8141	13.395	-41.036	11.643	-17.336	-22.41	42.866	6.3761	-12.733	-5.0809	-69.711	-36.541	-47.215	15.749	-5.4296	11.232	34.813	-36.272	-36.972	17.888	-71.731	-4.6935	5.9315	1.9146	31.245	-32.223	6.144	-72.003	48.206	-40.123	-28.496	-11.03	27.153	27.386	6.219	-18.92	38.143	-33.77	23.217	-41.755	-0.38734	-42.303	-20.974	-23.429	40.989	8.597
-36.102	-57.271	6.3501	7.1666	13.135	-41.35	11.577	-16.987	-25.094	42.289	5.6371	-12.271	-4.6294	-69.325	-35.007	-46.322	14.727	-5.1266	12.07	34.878	-35.982	-36.616	17.821	-70.608	-3.7386	5.704	2.106	31.082	-32.312	4.7084	-71.096	49.048	-40.213	-27.615	-11.579	28.077	28.582	5.8024	-20.685	37.8	-33.135	21.346	-41.517	-1.3263	-43.341	-18.899	-22.358	41.567	8.7011
-35.919	-56.742	7.401	6.3103	12.537	-40.172	11.269	-16.053	-25.912	42.097	6.6483	-11.926	-4.3752	-67.297	-35.331	-45.253	13.607	-5.2799	12.908	35.99	-34.43	-36.401	19.1	-70.235	-2.7186	4.8831	1.1544	31.333	-31.953	3.2438	-70.053	47.287	-40.856	-28.393	-12.325	26.735	30.306	4.7095	-21.843	37.058	-32.317	19.135	-40.781	-0.051242	-43.094	-19.377	-22.404	40.443	8.2706
-33.756	-55.195	6.9364	6.6916	11.539	-39.203	10.535	-14.436	-26.897	41.031	6.1525	-10.857	-5.1234	-67.215	-34.317	-45.928	12.583	-5.8424	13.734	36.202	-33.918	-36.049	19.773	-70.818	-3.7115	4.7138	2.6099	31.327	-31.173	1.8648	-69.464	46.581	-40.712	-27.464	-12.333	25.132	32.318	3.8267	-22.019	36.425	-32.046	18.093	-38.922	0.00821	-44.946	-20.154	-23.836	39.611	7.4034
-33.995	-55.249	6.6417	6.7495	11.516	-39.579	9.4281	-15.166	-28.112	40.941	5.6873	-11.352	-6.4576	-67.017	-32.898	-46.287	13.588	-3.9348	14.852	35.259	-34.003	-34.621	19.434	-70.968	-4.755	6.2066	3.5084	30.566	-32.07	1.2859	-68.609	47.089	-39.042	-28.822	-13.535	24.217	32.68	4.2908	-21.585	36.006	-30.822	17.471	-38.129	0.42966	-46.273	-20.841	-25.755	39.081	7.4276
-35.114	-54.343	6.1427	6.656	11.145	-40.845	9.826	-13.896	-30.118	41.209	5.5247	-10.818	-5.6434	-66.794	-31.634	-46.721	12.865	-3.1536	15.587	35.08	-34.57	-34.851	19.297	-70.277	-3.8381	7.2674	2.7594	31.285	-31.384	1.1354	-69.429	47.794	-38.798	-29.194	-12.885	24.734	32.988	3.9589	-20.793	36.182	-30.243	17.016	-36.628	0.41672	-48.068	-19.854	-26.579	38.643	7.0841
-34.737	-55.131	5.1428	5.7896	8.5247	-40.679	10.447	-12.299	-31.122	40.232	5.4253	-10.919	-4.3867	-65.427	-31.04	-47.166	14.062	-4.6185	14.848	36.282	-34.544	-34.443	19.302	-71.281	-3.6953	6.8746	3.0232	31.721	-30.207	0.75007	-70.17	48.835	-37.637	-28.96	-12.606	24.921	33.181	2.0387	-22.573	35.549	-30.252	17.018	-36.451	2.0505	-49.031	-19.992	-25.811	38.118	6.027
-32.226	-53.74	3.7107	5.1101	7.7331	-40.976	12.019	-13.221	-33.233	39.906	5.4695	-12.931	-4.9456	-64.763	-32.652	-48.724	15.028	-3.3911	14.832	36.739	-33.119	-35.44	19.206	-72.188	-3.8906	6.2114	4.3249	32.5	-30.198	1.3362	-69.308	50	-37.065	-30.127	-11.475	23.368	33.161	2.2762	-23.11	36.969	-30.662	15.89	-36.553	1.63	-48.559	-21.54	-26.457	39.184	5.664
-30.915	-53.17	2.8428	4.3481	6.7861	-40.473	11.016	-12.794	-34.391	40.227	7.1662	-14.361	-7.0411	-63.902	-32.768	-49.549	13.348	-2.8962	15.506	37.517	-33.001	-34.974	17.866	-72.83	-2.8236	4.4758	4.9974	32.943	-30.369	0.85154	-69.035	50.819	-36.915	-31.471	-11.726	22.226	32.504	3.0903	-23.989	38.447	-30.124	14.703	-36.396	0.43344	-50.544	-21.569	-27.822	39.207	5.1892
-29.75	-52.266	2.0978	4.6115	6.7812	-41.392	10.272	-12.401	-34.255	40.311	6.5708	-15.423	-7.5721	-62.871	-31.442	-50.515	11.876	-3.0158	15.985	38.52	-32.607	-33.317	19.411	-73.903	-2.7531	4.3422	4.8234	34.305	-30.02	0.30521	-67.598	50.518	-37.017	-31.18	-11.43	21.488	31.445	2.8635	-23.882	37.737	-30.42	14.969	-34.989	0.23697	-52.746	-20.357	-27.601	39.007	4.5138
-30.263	-51.512	0.77057	4.9035	6.2194	-40.963	9.498	-12.068	-34.912	40.239	6.6629	-14.62	-8.2606	-61.157	-30.041	-51.527	11.951	-2.0443	16.402	39.346	-32.591	-33.294	19.748	-75.514	-2.8525	6.5543	3.3004	32.296	-30.185	0.58124	-66.84	50.211	-38.221	-30.873	-10.829	21.035	30.546	1.1939	-22.254	37.83	-29.903	14.539	-33.273	0.88741	-53.837	-20.134	-27.716	39.595	4.7083
-30.513	-51.621	1.0601	3.9816	5.0897	-39.613	8.5549	-10.643	-35.72	41.523	7.4366	-15.045	-7.9047	-61.019	-29.534	-51.714	12.431	-0.72772	16.802	39.756	-32.988	-34.817	20.002	-76.378	-3.5976	6.6723	3.4629	29.542	-30.333	-0.22209	-65.668	49.983	-38.77	-31.466	-11.688	19.635	30.88	1.3503	-22.658	38.573	-30.422	14.406	-31.36	1.4537	-57.295	-20.171	-28.962	40.81	4.3507
-27.88	-51.47	0.49779	2.701	5.4158	-39.641	8.7174	-9.8067	-37.06	42.553	6.9906	-14.985	-8.4915	-60.139	-30.349	-51.059	13.167	-2.1387	15.248	40.33	-34.015	-34.264	18.444	-76.522	-3.1293	5.9547	3.5675	29.785	-30.119	-0.67933	-65.328	49.753	-38.801	-32.097	-13.39	21.199	32.104	-0.55517	-22.702	39.268	-31.225	13.619	-29.957	1.993	-59.727	-20.75	-28.687	40.972	3.4941
-27.15	-50.132	-0.64862	2.2572	4.1432	-40.898	8.6428	-10.249	-37.631	41.362	7.165	-14.913	-8.2732	-59.728	-31.328	-51.454	13.542	-2.5412	14.184	39.871	-33.675	-33.246	17.972	-75.107	-2.867	5.9375	5.1984	28.729	-30.208	-1.3627	-67.164	50.226	-38.987	-32.097	-13.059	20.315	31.893	-0.68253	-25.032	38.709	-31.17	12.804	-28.75	2.4144	-62.442	-21.382	-28.709	39.333	3.7065
-28.318	-50.275	0.44925	2.9567	3.9882	-41.421	8.3833	-10.323	-39.749	40.271	5.0359	-15.145	-8.2621	-58.918	-32.018	-52.173	12.897	-1.1909	14.53	39.258	-33.642	-32.973	18.034	-76.978	-3.8454	5.4152	4.8997	27.889	-29.271	-1.7737	-66.906	50.172	-38.299	-32.582	-11.977	18.037	30.132	-0.55747	-25.027	39.294	-30.234	12.314	-27.75	2.9352	-65.594	-22.556	-28.109	39.216	5.3286
-29.269	-50.382	2.0716	4.0923	4.2782	-41.177	6.3119	-10.672	-41.024	40.409	5.0628	-16.564	-8.7712	-58.052	-32.005	-52.297	12.734	0.044848	15.073	39.257	-33.594	-32.755	18.918	-79.587	-5.1927	4.3989	3.59	28.817	-28.454	-1.7821	-65.684	49.383	-38.732	-32.753	-9.5581	16.89	29.354	-0.77329	-25.341	38.83	-30.721	11.119	-27.835	2.3919	-68.854	-23.069	-27.643	40.475	4.6691
-30.245	-49.023	1.1422	3.0862	2.4685	-41.001	4.7078	-10.91	-39.937	41.785	5.1568	-17.098	-9.1966	-56.975	-32.244	-51.938	12.715	-1.1692	15.596	40.14	-34.922	-33.429	19.704	-81.658	-5.8148	5.6832	3.6928	29.812	-28.947	-3.9612	-66.581	49.66	-39.182	-32.469	-9.8287	18.369	30.044	-1.0444	-27.517	39.488	-30.709	10.179	-26.496	2.1466	-70.921	-23.218	-27.241	41.33	3.6581
-29.458	-49.194	1.9001	3.1576	3.149	-39.978	5.2801	-10.371	-40.904	42.344	5.6261	-16.714	-8.2129	-56.934	-32.1	-52.424	13.61	-1.3848	14.357	39.795	-34.885	-34.249	18.357	-82.968	-5.4315	5.8989	3.2585	29.859	-29.815	-5.03	-68.138	49.075	-38.428	-32.263	-9.6888	18.171	31.149	-1.4168	-27.259	38.602	-30.736	9.679	-26.781	2.5192	-72.262	-23.933	-26.369	40.979	3.9255
-28.892	-50.122	1.2021	3.0085	4.3559	-39.183	5.2718	-10.613	-42.459	42.178	6.4611	-17.342	-6.5616	-56.148	-31.927	-53.388	14.241	-0.96222	13.852	40.163	-35.016	-32.877	18.167	-84.236	-5.7045	4.8526	3.9852	29.276	-28.622	-5.9088	-68.2	48.853	-37.842	-31.227	-9.2324	17.961	30.332	-2.5521	-26.99	38.843	-31.113	9.4144	-26.969	2.875	-75.31	-23.889	-26.029	40.853	2.5167
-28.788	-49.504	-0.24989	3.2921	3.5915	-39.502	4.1455	-10.468	-43.16	42.075	5.05	-18.506	-6.3373	-55.313	-32.686	-52.143	15.975	0.82752	12.788	40.056	-34.628	-31.351	18.469	-85.008	-5.9939	5.2617	5.0772	28.861	-26.801	-5.816	-68.198	48.939	-37.637	-30.72	-9.6603	18.514	30.263	-2.6868	-27.876	39.07	-30.143	8.4562	-25.157	2.7509	-78.039	-23.953	-27.194	40.304	2.8729
-29.344	-48.605	0.68523	3.899	1.0078	-39.631	3.1833	-10.289	-43.717	41.526	3.5279	-17.781	-7.4343	-54.221	-33.212	-51.139	17.231	0.16743	11.575	39.686	-34.828	-31.69	18.715	-87.139	-6.1766	5.0605	6.0172	28.702	-27.376	-5.8707	-68.466	51.119	-38.684	-30.959	-8.0483	17.778	28.706	-2.921	-29.726	39.215	-30.884	7.1812	-24.592	1.7715	-81.24	-24.616	-25.688	40.214	2.3999
-28.64	-47.914	1.7162	3.2751	1.5346	-39.697	3.0755	-10.359	-44.134	42.436	4.0757	-17.703	-6.6839	-53.179	-32.874	-52.691	15.157	-0.51624	9.73	40.463	-35.78	-32.532	17.824	-88.258	-6.9361	5.6011	6.3153	29.726	-26.832	-7.3627	-69.389	52.14	-39.293	-31.715	-8.2646	15.867	27.692	-4.3106	-30.059	39.22	-30.575	6.2968	-25.124	0.11023	-83.35	-23.764	-24.551	40.471	1.522
-28.185	-48.375	0.60415	2.1123	1.5659	-39.524	2.012	-9.5192	-45.746	41.857	5.9811	-17.694	-5.9095	-54.224	-33.851	-51.618	15.756	-0.124	9.816	39.157	-35.559	-31.783	16.381	-89.393	-8.1731	5.0449	7.3332	30.91	-25.89	-6.6669	-69.632	51.503	-38.612	-33.149	-9.0669	14.632	27.456	-5.3611	-31.629	40.113	-30.287	7.0287	-24.993	1.1479	-83.039	-22.506	-24.279	41.648	2.1072
-27.913	-48.511	0.20825	1.7376	1.93	-39.842	0.82653	-9.3055	-46.843	41.584	5.6366	-16.525	-5.9821	-54.69	-34.475	-51.173	17.197	-0.41199	10.683	39.177	-34.021	-31.602	16.456	-89.839	-7.3973	3.6061	7.1647	31.039	-24.773	-6.3344	-70.283	49.214	-39.004	-31.991	-8.388	12.752	28.83	-4.3258	-32.036	38.83	-31.648	7.6251	-23.144	1.4599	-84.858	-21.986	-23.866	41.573	2.2805
-26.223	-47.382	-0.097234	1.5683	0.34091	-38.878	-2.0645	-8.3068	-46.163	41.217	5.4721	-15.452	-7.2346	-53.635	-33.75	-49.864	17.567	-0.62758	10.049	40.197	-33.845	-32.795	16.78	-91.317	-8.5059	4.1486	6.8515	30.92	-23.644	-6.1834	-71.522	48.001	-38.131	-30.955	-8.1215	13.657	28.84	-4.7811	-31.239	38.3	-30.918	6.7127	-22.191	1.3005	-86.526	-22.622	-23.246	40.776	1.5358
-25.507	-46.298	0.35864	1.5454	-2.0728	-39.098	-2.6187	-7.6554	-46.605	40.607	5.0873	-15.885	-6.5778	-53.751	-34.839	-49.339	16.925	-0.97112	8.5762	40.475	-35.319	-33.507	15.702	-91.726	-9.8875	3.8666	7.0791	30.228	-22.519	-5.8971	-73.282	50.019	-37.72	-31.307	-8.6109	13.65	28.536	-5.5921	-33.259	39.486	-30.104	7.0221	-22.002	1.5452	-88.438	-23.809	-22.667	41.098	2.7122
-25.693	-44.801	1.216	1.1556	-3.9277	-40.543	-3.1119	-7.8468	-48.213	38.644	4.8826	-16.314	-6.0465	-52.465	-35.68	-48.469	16.284	-1.8686	8.9828	39.026	-36.049	-34.353	14.914	-91.314	-10.45	3.2973	7.1999	31.241	-21.88	-6.3115	-75.293	52.216	-38.271	-31.377	-8.2937	13.207	27.958	-5.6494	-35.288	39.412	-29.568	7.746	-22.797	1.1349	-89.584	-22.947	-21.88	40.431	3.8283
-25.412	-44.108	2.3772	1.062	-5.0194	-39.268	-3.4132	-7.9151	-47.97	38.602	2.6941	-16.021	-5.603	-51.384	-35.526	-47.748	16.342	-1.5538	9.6604	39.046	-34.407	-34.702	14.356	-91.949	-9.9183	2.8726	6.1181	30.906	-21.683	-5.9036	-75.646	51.691	-38.178	-29.917	-9.3546	11.297	27.564	-7.0002	-37.82	39.54	-30.133	7.041	-23.075	1.0125	-91.29	-23.997	-20.679	40.863	5.4433
-23.981	-43.781	3.4154	-0.69339	-5.7024	-38.359	-3.4635	-7.7556	-47.444	38.682	3.7225	-16.707	-6.1519	-50.811	-35.033	-47.278	17.644	-0.49988	9.4092	37.408	-35.045	-33.31	14.003	-91.138	-8.8061	2.57	6.4072	30.726	-21.218	-5.1941	-77.189	49.558	-39.689	-29.722	-8.598	9.8777	26.313	-7.7707	-39.036	39.299	-30.083	6.0808	-21.761	2.4475	-92.087	-22.899	-18.49	42.044	6.2469
-22.47	-44.93	2.8892	-0.26162	-6.9895	-38.313	-3.4457	-8.2635	-47.889	38.916	3.9563	-17.609	-5.806	-50.994	-35.775	-47.79	17.811	-2.2881	7.3155	38.62	-35.85	-32.155	13.269	-91.215	-8.524	3.6421	6.4557	31.147	-19.455	-5.6565	-78.492	47.714	-39.121	-30.256	-8.4074	8.6654	25.611	-7.1389	-39.415	38.663	-30.054	5.4077	-21.972	2.672	-92.131	-20.83	-17.408	40.844	6.232
-22.293	-44.58	1.2292	1.076	-8.2494	-36.327	-3.4716	-7.2504	-48.185	38.136	4.1901	-17.124	-6.1278	-49.831	-36.236	-47.968	17.339	-3.7547	7.8456	40.382	-36.152	-33.861	13.597	-90.336	-9.4861	4.1094	7.573	31.179	-17.88	-6.0966	-78.519	46.844	-38.725	-30.899	-7.6978	9.0176	25.39	-6.9328	-39.703	37.566	-30.838	5.4839	-22.132	1.3036	-92.284	-21.958	-17.848	40.031	5.3985
-22.597	-43.646	0.73206	-0.13219	-8.7208	-36.528	-3.6073	-5.6785	-48.918	36.877	4.0217	-17.221	-5.2896	-49.189	-35.661	-46.521	17.535	-3.1334	7.3937	40.76	-36.639	-35.255	15.133	-89.613	-10.323	4.9975	8.3956	30.551	-16.962	-5.4899	-79.566	45.814	-39.007	-31.255	-6.9086	7.883	26.24	-7.1983	-40.214	36.53	-31.562	5.6737	-21.569	1.4001	-92.699	-23.514	-18.802	39.717	5.0995
-20.821	-44.191	0.58391	0.092479	-9.0928	-36.637	-3.7813	-4.1862	-49.16	35.78	3.5336	-17.599	-5.4599	-48.266	-35.66	-46.35	16.151	-3.2733	6.8422	41.144	-35.843	-35.963	15.363	-90.184	-9.9201	4.1089	7.9811	29.971	-16.831	-5.5411	-80.931	46.128	-38.51	-31.175	-7.7687	6.6787	26.446	-9.0577	-41.751	37.076	-30.559	4.6537	-20.805	1.2222	-93.928	-24.199	-20.228	39.318	4.4525
-19.333	-45.033	0.11206	0.06291	-10.123	-33.721	-4.7454	-2.5763	-48.848	35.772	4.6348	-17.471	-5.7478	-47.29	-35.276	-46.546	16.134	-2.5678	5.948	41.042	-35.285	-36.014	13.455	-90.131	-8.9581	2.394	9.055	30.932	-15.578	-6.8258	-81.801	44.56	-36.748	-31.197	-6.7481	5.3289	25.365	-10.72	-42.802	37.876	-31.627	4.5585	-22.765	1.1672	-96.627	-24.13	-20.011	38.704	3.6119
-17.333	-42.637	-0.37608	-0.47851	-11.625	-33.217	-4.0911	-2.2269	-50.885	35.118	6.6474	-18.145	-6.7332	-46.315	-35.109	-46.865	14.243	-3.0141	6.1667	40.463	-35.638	-35.361	13.589	-89.298	-9.1516	2.3806	10.755	31.759	-14.188	-6.8925	-82.163	43.663	-36.376	-30.43	-7.2809	4.6726	24.986	-11.756	-45.005	37.176	-32.627	3.7937	-23.142	2.0129	-96.582	-23.245	-19.739	38.677	5.527
-17.2	-43.003	0.32032	-0.94922	-13.37	-33.529	-5.4684	-0.55554	-51.234	35.26	7.2182	-17.772	-7.2203	-45.601	-35.202	-47.089	12.96	-2.8576	7.1335	41.358	-35.562	-35.521	13.488	-87.966	-9.5458	3.6198	10.743	33.881	-14.189	-6.0528	-81.556	44.675	-36.863	-32.35	-7.0198	4.118	24.745	-12.712	-45.667	35.769	-32.936	3.278	-22.18	2.5455	-97.596	-23.332	-19.214	38.96	5.7375
-17.004	-44.51	0.38557	0.21665	-13.919	-32.125	-6.7568	0.76137	-51.825	33.299	6.1499	-16.429	-8.3273	-44.869	-37.184	-46.801	12.02	-4.2114	6.0164	41.837	-35.1	-35.111	12.584	-87.714	-8.1461	3.7454	10.58	35.038	-14.16	-6.6762	-79.776	44.489	-35.981	-33.559	-6.9106	3.8902	23.487	-12.458	-47.931	35.89	-33.421	3.0951	-23.371	2.7767	-99.08	-24.318	-18.713	38.997	5.094
-14.685	-43.256	0.48337	0.53225	-13.508	-29.943	-7.6493	1.6045	-51.612	33.531	5.9049	-15.349	-9.5101	-43.624	-39.867	-45.685	12.612	-5.3884	5.662	42.415	-34.79	-35.106	12.582	-88.062	-8.1985	3.2662	11.146	34.373	-14.261	-7.0615	-79.923	43.752	-36.35	-31.986	-6.937	4.4298	22.812	-12.869	-50.483	36.782	-32.551	3.8649	-22.921	3.4136	-99.671	-24.413	-18.159	37.91	3.8078
-14.106	-41.383	1.1255	-1.6407	-13.46	-27.883	-9.4347	-0.4116	-51.91	35.289	5.2847	-16.54	-9.6744	-42.288	-39.725	-45.149	12.388	-4.7318	4.8305	43.048	-36.614	-34.634	11.846	-88.281	-9.9636	2.1467	12.289	35.083	-13.512	-6.9328	-81.045	44.322	-36.706	-29.804	-6.3938	3.1158	22.418	-12.892	-51.809	36.048	-31.722	4.3636	-20.474	4.3705	-100.95	-25.499	-19.241	38.476	3.0826
-13.17	-41.112	1.0533	-1.315	-16.04	-26.881	-11.388	-0.66443	-52.535	36.811	4.1934	-17.205	-9.2886	-41.284	-37.914	-46.446	11.924	-4.2368	4.841	42.355	-37.211	-36.721	12.17	-86.695	-9.0467	1.968	11.598	36.101	-13.237	-7.5819	-79.456	44.398	-35.581	-29.216	-6.111	3.4541	20.729	-12.702	-52.878	37.003	-32.07	4.1329	-20.615	3.12	-103.72	-26.721	-20.287	39.472	4.3425
-11.72	-40.39	-0.6736	-0.5987	-17.252	-26.489	-10.758	0.17143	-53.239	35.851	5.6756	-17.59	-8.3329	-39.838	-37.885	-46.855	11.694	-5.1259	5.4724	41.363	-37.55	-36.355	12.424	-86.197	-8.8098	3.1302	10.489	36.842	-13.178	-7.2631	-78.769	42.69	-34.885	-30.575	-5.6401	3.4495	19.936	-14.368	-54.863	36.592	-32.22	1.9889	-20.297	2.2063	-105.21	-26.621	-19.466	38.812	4.736
-9.3284	-38.979	-2.4222	-0.33025	-18.208	-25.457	-11.097	0.78666	-52.133	33.95	5.9611	-18.256	-7.0243	-38.331	-38.297	-48.317	10.879	-6.1766	5.0444	41.369	-38.315	-35.876	12.949	-86.502	-9.0594	3.7234	10.66	37.715	-13.118	-6.9322	-78.134	42.957	-36.746	-30.069	-5.4097	3.2178	21.288	-15.339	-55.225	34.938	-33.911	-0.52181	-18.546	2.0822	-104.24	-26.704	-18.571	38.12	3.8563
-7.2081	-38.245	-2.6427	-0.2689	-17.871	-24.873	-11.699	0.88106	-51.312	33.583	5.2087	-17.792	-7.5095	-37.302	-40.192	-48.401	9.96	-5.6413	4.2442	42.251	-37.611	-37.058	12.056	-86.65	-11.014	2.3916	8.6291	39.452	-13.764	-8.3283	-77.891	42.903	-37.302	-28.059	-5.3982	3.5042	20.079	-15.618	-54.966	34.755	-34.844	-1.5019	-17.7	2.4717	-106.09	-26.264	-18.4	37.855	2.879
-6.2188	-38.02	-2.8957	-0.53251	-17.324	-22.235	-11.726	0.91939	-53.636	33.018	5.4061	-16.483	-8.3474	-36.3	-40.827	-49.848	11.349	-4.3062	5.0488	42.705	-37.551	-35.859	11.687	-86.227	-11.206	0.43637	8.8837	38.539	-13.339	-9.7073	-77.268	43.342	-36.826	-26.948	-5.3342	3.0253	18.892	-15.861	-54.483	33.843	-36.137	-2.2508	-18.368	1.5142	-109.09	-26.207	-17.572	38.07	2.4397
-4.5761	-37.359	-3.6063	-1.6178	-18.217	-21.946	-13.909	0.37721	-55.063	32.974	6.5724	-17.068	-9.6836	-35.35	-41.26	-50.509	12.328	-4.3466	5.2491	42.853	-36.958	-35.577	10.736	-86.387	-10.881	0.030456	9.6158	38.278	-12.732	-8.2868	-78.011	42.726	-36.683	-26.119	-3.2719	1.7273	18.867	-15.801	-55.97	33.017	-38.39	-3.3803	-17.046	-0.012437	-111.46	-26.396	-16.382	39.204	3.3623
-2.7398	-37.416	-3.608	-1.7029	-18.439	-21.592	-16.014	-0.23189	-54.642	33.516	7.3174	-17.734	-8.8813	-34.482	-40.644	-49.815	10.931	-4.2676	5.361	42.293	-36.706	-35.067	9.7295	-87.071	-11.85	0.31565	9.4492	40.366	-11.663	-7.4934	-78.359	42.473	-37.429	-27.262	-3.32	1.3022	17.576	-15.95	-57.377	34.262	-39.899	-3.8163	-15.629	-1.0154	-111.14	-27.432	-14.973	39.385	3.7504
-1.5677	-36.144	-3.8719	-0.7172	-18.136	-20.723	-17.133	0.12835	-54.411	32.139	6.7488	-18.147	-7.2759	-33.239	-41.231	-49.644	10.491	-4.0521	4.9643	42.058	-36.472	-36.742	7.7058	-85.971	-14.812	0.075002	9.8232	40.724	-10.902	-8.2847	-77.943	41.597	-37.803	-26.944	-4.3574	2.3918	17.561	-16.973	-59.831	35.238	-40.379	-4.2782	-15.284	-0.74044	-111.99	-27.695	-14.419	39.625	3.2507
-2.1249	-34.297	-5.6964	-1.3967	-19.561	-20.483	-17.039	-0.95636	-54.696	32.48	6.1075	-18.614	-7.7072	-32.37	-40.773	-50.063	10.309	-5.0911	4.2562	41.409	-35.785	-37.757	7.206	-85.524	-16.792	-1.4915	9.8428	42.005	-11.036	-9.8967	-77.528	40.359	-38.082	-26.477	-2.8484	3.2562	17.375	-17.242	-61.763	34.624	-41.935	-4.2	-15.005	-0.12873	-113.55	-27.554	-13.712	39.698	3.2144
-1.3238	-33.459	-6.8465	-1.5492	-20.613	-21.081	-17.471	-0.75888	-54.955	33.637	5.2709	-18.791	-7.4131	-32.459	-40.402	-50.581	9.5906	-4.1634	2.9935	41.145	-35.65	-36.453	5.5435	-84.958	-16.351	-0.0062788	8.8478	43.227	-9.8747	-10.431	-77.702	40.136	-38.778	-25.554	-0.75899	2.01	15.594	-17.368	-62.724	35.451	-43.215	-5.4352	-14.748	0.24221	-114.83	-27.387	-13.715	40.323	0.91967
-1.1992	-34.657	-6.7613	-1.4659	-23.006	-20.364	-20.367	1.2272	-55.262	32.49	5.3055	-19.447	-6.0349	-33.01	-42.654	-50.825	9.8433	-3.4024	3.2933	39.955	-35.055	-34.558	5.2925	-86.609	-17.169	-0.42722	8.0247	43.667	-10.137	-10.77	-79.005	39.739	-38.22	-24.832	-0.2447	1.8461	15.831	-18.214	-64.001	34.619	-44.147	-6.6246	-13.445	0.67377	-115.49	-26.963	-12.871	39.845	0.61531
-1.2539	-35.779	-6.0667	-0.98365	-24.116	-19.474	-21.861	0.80976	-55.654	32.71	5.187	-19.282	-5.9959	-32.424	-42.889	-50.361	9.558	-4.2208	2.95	38.276	-34.043	-34.435	5.0285	-88.32	-17.912	-0.30542	7.6482	43.677	-10.037	-9.1029	-80.274	39.187	-38.278	-22.888	-0.092097	1.5167	15.099	-17.265	-64.96	32.405	-44.706	-7.6565	-12.685	0.7349	-116.24	-26.019	-12.389	40.191	0.47253
-0.67834	-37.11	-6.1914	-0.95766	-23.119	-17.901	-23.111	0.15365	-55.769	33.704	4.9573	-18.754	-5.7955	-31.569	-41.683	-51.226	9.6562	-4.502	2.1313	37.797	-35.719	-34.563	3.3568	-88.127	-17.1	1.9667	6.74	43.076	-9.3872	-8.4242	-79.723	37.738	-38.176	-21.338	0.4873	1.4483	15.153	-15.386	-68.334	32.391	-47.582	-8.1742	-12.504	-0.10307	-116.43	-27.208	-12.394	40.41	0.042101
0.23461	-36.846	-5.9218	-0.083075	-24.726	-17.007	-23.646	0.55729	-55.938	34.048	5.0513	-19.746	-6.3046	-32.572	-40.224	-51.579	9.5289	-3.7461	0.79124	38.67	-36.366	-34.197	4.7917	-88.236	-17.178	2.8622	6.407	42.927	-9.2944	-7.1151	-79.281	37.192	-39.494	-21.76	0.60734	0.20415	15.116	-15.714	-69.888	33.57	-50.169	-8.0481	-12.61	-1.2205	-116.97	-25.856	-12.522	40.739	0.10706
-0.77006	-37.112	-5.9777	0.4935	-26.614	-16.458	-25.067	2.6301	-54.787	35.148	5.7236	-20.051	-7.2302	-33.191	-39.801	-51.15	9.2436	-2.6669	0.79438	38.366	-35.403	-34.176	7.5956	-88.365	-18.274	2.7361	6.309	42.739	-9.0219	-6.0236	-81.158	37.49	-40.838	-21.545	0.24996	1.0785	13.86	-16.197	-71.1	32.874	-51.329	-6.9854	-14.889	-0.80245	-116.06	-25.66	-10.971	40.838	0.44545
-1.0592	-38.279	-6.2542	0.29555	-27.282	-15.463	-26.195	2.871	-53.526	35.814	5.8731	-19.674	-6.9321	-32.838	-38.694	-51.951	10.551	-3.5425	-1.397	37.903	-34.797	-34.85	8.3726	-87.955	-19.114	2.3058	5.7517	43.313	-7.8646	-6.7138	-83.075	36.915	-40.645	-19.971	-0.19423	-0.4148	14.562	-16.717	-72.832	31.81	-53.941	-6.979	-15.021	-0.45171	-116.36	-27.15	-9.3888	40.565	-0.6011
-0.17818	-38.113	-6.4711	-0.085919	-27.238	-14.799	-26.06	3.0287	-55.244	33.826	5.6052	-20.255	-6.7636	-32.343	-39.209	-52.783	11.328	-2.1283	-3.2088	38.344	-35.012	-35.505	7.3772	-89.198	-18.72	2.715	6.4386	42.879	-8.0706	-7.7142	-84.485	35.253	-40.792	-19.613	0.95121	0.27022	13.558	-16.894	-75.209	31.48	-56.432	-8.246	-13.756	0.58936	-117.48	-26.897	-8.7349	39.008	-0.77052
-0.35543	-37.842	-6.093	-0.07845	-28.099	-14.266	-26.69	2.8808	-55.509	32.269	5.9902	-19.954	-8.5721	-32.214	-40.457	-51.553	11.895	-2.5526	-3.4341	37.893	-36.794	-33.899	6.8921	-90.29	-18.185	2.0236	6.3334	44.067	-6.9739	-5.5193	-84.683	34.543	-40.986	-18.708	1.5415	0.73203	13.831	-16.773	-77.238	30.775	-58.439	-9.4374	-13.3	1.8358	-116.58	-24.31	-7.8627	37.341	-1.5987
-0.25392	-38.055	-6.5124	0.23041	-28.472	-13.562	-29.303	3.2971	-55.54	32.618	6.6223	-20.067	-9.0732	-31.89	-40.329	-52.521	11.955	-3.4468	-3.4642	36.857	-36.557	-33.87	4.3968	-89.993	-18.527	2.4402	5.3692	44.366	-7.2756	-4.8064	-86.593	35.084	-38.669	-18.286	1.987	0.71951	14.109	-17.79	-79.515	31.467	-59.636	-8.5939	-13.486	2.7708	-116.62	-23.736	-7.4663	37.09	-1.0259
-0.91589	-37.901	-7.0783	1.7212	-28.407	-12.704	-30.716	3.6935	-55.611	32.444	5.9408	-18.535	-8.53	-32.426	-39.538	-51.77	13.007	-2.9198	-4.2552	36.577	-35.884	-33.942	3.9449	-88.776	-18.198	3.3208	3.6436	44.211	-6.6515	-6.307	-87.422	34.557	-37.271	-17.177	2.9516	0.43395	14.2	-18.356	-79.693	31.783	-62.15	-8.4379	-14.213	2.7158	-117.74	-24.993	-7.8422	36.161	0.72405
0.041443	-37.785	-7.5954	2.1076	-28.605	-14.571	-31.057	3.0392	-54.4	31.629	5.3416	-17.511	-8.7242	-31.716	-39.38	-51.869	14.703	-3.3425	-5.6321	35.544	-37.296	-33.708	2.9604	-90.073	-18.709	3.6097	3.6523	43.606	-6.1876	-6.9407	-87.767	34.08	-36.928	-17.001	3.6341	-0.19839	14.536	-18.332	-80.471	31.686	-62.842	-7.6482	-14.654	1.5798	-116.8	-24.606	-9.1504	35.782	1.4442
-0.38439	-37.762	-7.2679	1.9803	-28.821	-15.648	-30.415	3.4446	-53.569	31.611	5.0507	-19.042	-8.8965	-30.438	-40.596	-51.711	14.55	-5.8463	-6.2776	35.068	-38.312	-34.239	1.4785	-90.573	-18.149	3.5719	4.5201	44.683	-5.0205	-6.3512	-89.119	33.083	-38.834	-16.371	2.9928	0.54244	14.905	-18.905	-82.155	30.697	-62.338	-9.0847	-15.822	0.25186	-115.99	-23.709	-9.5672	34.806	1.0759
-1.7477	-38.547	-6.9965	2.5687	-29.248	-13.99	-31.801	4.7886	-54.838	29.921	5.8512	-18.526	-8.2836	-30.506	-40.586	-52.066	13.396	-6.7674	-7.2326	34.38	-38.606	-34.211	1.8797	-89.736	-17.943	3.3707	5.4692	44.547	-5.0547	-5.6657	-90.843	33.123	-39.028	-15.763	2.8199	-0.67384	13.565	-19.044	-84.98	31.257	-62.991	-10.095	-15.035	2.0455	-116.15	-23.981	-6.6531	33.655	0.16784
-2.8021	-37.616	-6.8734	4.3036	-30.101	-13.784	-32.387	5.9193	-54.648	29.282	5.7691	-18.226	-8.1788	-28.19	-40.275	-51.913	13.798	-6.429	-8.4603	34.164	-37.957	-33.636	2.3159	-88.837	-18.952	3.8192	6.0259	45.189	-4.2158	-4.545	-91.122	32.783	-38.592	-15.921	3.3468	-1.6988	13.144	-18.434	-86.344	31.143	-65.14	-8.8108	-14.857	2.4013	-115.97	-23.536	-6.2229	32.356	0.69622
-3.457	-37.702	-6.3723	5.4763	-30.095	-14.696	-31.788	5.0353	-54.493	29.563	5.3767	-18.211	-9.0147	-28.183	-40	-52.457	14.175	-6.6497	-9.0099	33.643	-38.102	-35.076	0.55026	-89.461	-18.737	2.9363	5.4957	45.88	-4.4374	-3.5717	-89.815	32.1	-38.511	-15.656	4.1216	-2.4886	12.381	-18.884	-88.576	31.06	-67.04	-8.9259	-14.558	2.05	-115.05	-23.062	-6.4426	32.35	1.2068
-2.924	-39.618	-6.3975	6.3155	-28.354	-13.879	-31.146	7.3016	-54.507	29.639	5.9283	-19.512	-10.74	-28.138	-39.554	-52.537	15.141	-8.6012	-9.5209	34.161	-38.897	-36.679	0.25128	-89.83	-18.107	2.5323	4.3054	47.83	-4.2137	-4.1763	-88.806	32.113	-36.949	-17.18	4.6286	-1.664	12.462	-19.754	-89.669	31.604	-68.694	-10.315	-14.863	1.9023	-113.91	-24.265	-6.6428	31.598	0.46392
-3.3907	-38.705	-5.9796	6.5065	-29.448	-12.958	-30.141	9.0616	-55.731	29.175	6.9261	-20.011	-11.556	-28.843	-38.915	-52.09	15.683	-9.992	-9.4495	34.183	-39.009	-36.161	0.20473	-88.516	-17.355	4.8495	4.8115	48.581	-4.0213	-4.822	-90.093	31.428	-35.856	-16.9	5.1682	-0.27748	13.815	-21.182	-91.222	31.729	-69.626	-12.118	-14.221	1.4583	-113.68	-26.487	-5.8682	30.547	-1.4509
-3.5289	-37.113	-5.3193	6.4735	-30.211	-11.36	-30.805	9.1072	-55.369	28.098	6.1105	-18.755	-12.29	-29.11	-37.503	-53.137	15.231	-9.066	-10.408	33.9	-38.88	-36.897	-0.79074	-87.115	-17.545	5.1121	4.8835	48.157	-3.8913	-3.2884	-89.736	31.867	-35.121	-17.716	6.1672	0.48726	13.661	-21.79	-92.544	31.382	-71.327	-11.852	-14.488	1.9539	-114.49	-27.41	-5.8944	30.499	-0.85327
-1.9927	-36.913	-5.6899	6.742	-30.264	-9.1444	-30.605	9.5777	-55.852	25.887	5.1131	-16.734	-12.948	-27.956	-37.121	-54.354	15.798	-10.718	-10.694	32.498	-40.135	-36.2	0.041617	-87.246	-18.339	5.3992	3.3967	49.359	-3.6286	-4.4995	-88.101	32.028	-35.904	-17.852	6.6959	1.543	13.295	-23.344	-92.868	31.848	-73.375	-12.822	-15.469	1.7726	-114.91	-26.828	-5.9668	30.385	-0.43498
-0.96787	-38.166	-5.5505	5.3082	-30.794	-7.2443	-30.472	10.915	-56.075	26.2	4.2822	-18.683	-13.294	-25.919	-38.626	-53.654	16.342	-11.659	-10.857	33.461	-39.299	-35.834	1.1301	-86.317	-19.205	5.9999	2.2172	48.314	-3.6412	-6.9733	-87.855	32.483	-36.022	-17.501	8.2555	1.7298	12.957	-23.687	-93.125	31.83	-75.673	-13.033	-15.347	1.6704	-114.34	-25.528	-5.7515	28.659	-0.46946
-2.6508	-37.221	-5.771	5.9218	-30.907	-7.2092	-31.09	10.852	-57.012	26.275	3.5317	-18.29	-12.456	-24.937	-38.254	-53.248	16.14	-10.967	-10.579	33.521	-39.633	-36.608	0.77952	-83.717	-19.737	6.347	2.5623	48.962	-3.5777	-6.3391	-87.147	32.224	-33.651	-17.522	8.9615	0.48159	12.155	-24.291	-94.391	31.452	-78.119	-13.176	-13.275	1.7938	-114.32	-25.674	-5.6712	26.504	0.87212
-3.2453	-36.142	-4.9263	7.5069	-31.324	-7.1045	-31.085	11.067	-57.376	26.16	3.6162	-17.612	-11.524	-25.776	-37.18	-53.371	15.949	-11.959	-10.442	33.682	-40.12	-36.593	0.88407	-82.819	-19.869	5.2444	2.8767	50.528	-3.5689	-4.2128	-86.665	32.088	-32.345	-17.998	8.3166	0.82582	12.558	-25.13	-94.745	32.068	-80.768	-14.132	-13.111	0.19816	-114.35	-25.232	-6.1501	26.201	1.4786
-1.9772	-36.607	-5.995	8.0414	-31.257	-4.4833	-30.518	10.154	-57.841	27.341	3.6144	-19.461	-11.742	-23.917	-36.105	-52.003	15.186	-12.597	-10.229	33.84	-40.663	-36.939	0.21105	-81.671	-21.071	4.9418	1.4839	51.14	-3.3764	-4.8208	-86.702	31.729	-31.66	-19.041	8.0967	0.97872	12.26	-24.898	-94.899	31.884	-79.8	-15.772	-13.639	1.3908	-113.37	-24.925	-5.6436	26.795	2.0656
-1.9681	-35.837	-4.7126	8.0994	-30.674	-4.0763	-30.05	11.102	-58.515	27.41	2.9386	-20.706	-11.081	-24.252	-35.201	-51.577	15.292	-13.079	-10.338	33.667	-43.461	-38.296	0.050266	-80.224	-20.733	5.7697	0.25925	51.068	-3.5356	-7.6252	-86.363	30.894	-32.321	-18.488	6.4607	1.299	13.692	-25.709	-94.013	31.873	-80.78	-16.902	-12.446	1.0865	-114.03	-26.137	-4.9099	25.757	1.0403
-2.1329	-36.48	-4.6709	8.6271	-32.943	-4.1595	-29.766	12.907	-59.552	27	2.3184	-19.253	-10.166	-24.463	-36.112	-52.503	15.848	-13.904	-11.166	34.034	-44.406	-37.954	0.084789	-79.277	-19.286	4.7422	0.39277	50.5	-2.9467	-8.5382	-87.904	31.664	-31.614	-18.387	8.033	2.3548	13.58	-25.396	-93.467	33.297	-81.667	-17.407	-13.238	0.27382	-113.97	-26.832	-5.4457	25.875	1.4693
-2.2054	-36.518	-4.092	10.03	-35.125	-3.3581	-29.596	13.036	-59.596	26.888	2.4832	-18.331	-9.8196	-24.011	-37.292	-54.05	15.806	-15.269	-12.076	33.676	-43.551	-36.703	-0.97333	-78.935	-18.319	4.5766	-0.78485	50.638	-2.1214	-7.9058	-87.662	31.729	-30.511	-17.257	8.8022	1.8181	12.206	-25.383	-92.957	33.541	-83.516	-17.453	-14.184	-0.50522	-111.61	-28.357	-6.6242	27.004	1.8148
-1.905	-37.097	-2.8169	10.657	-36.558	-2.0271	-29.285	15.04	-59.358	25.588	2.9946	-18.741	-9.5155	-23.007	-37.856	-54.696	15.492	-15.847	-10.8	32.442	-44.55	-37.24	-1.3184	-77.527	-17.643	5.2055	-0.42528	51.438	-2.9505	-7.455	-87.254	29.857	-29.923	-18.112	8.7903	1.5704	12.227	-25.439	-91.71	33.218	-85.883	-16.581	-11.976	-0.93068	-111	-28.214	-5.7324	26.6	0.5445
-1.8141	-37.685	-2.4967	11.54	-37.408	-0.44065	-29.133	15.672	-60.123	24.228	3.0044	-18.227	-10.284	-22.32	-37.279	-54.542	15.729	-13.948	-11.197	31.801	-44.776	-38.19	-1.0646	-76.857	-19.042	5.8588	-0.20858	52.89	-4.9533	-7.2767	-88.15	29.251	-30.413	-18.474	9.8091	3.1323	13.918	-25.999	-91.829	32.522	-89.565	-17.209	-11.557	-0.51596	-110.32	-28.031	-5.6982	26.749	0.71599
0.24761	-37.982	-2.1638	12.242	-37.845	1.1908	-28.378	16.019	-60.328	24.609	2.3343	-18.04	-9.613	-22.255	-38.122	-54.417	15.96	-14.283	-12.401	30.208	-43.173	-38.595	-1.1111	-76.379	-18.807	5.866	-0.34996	52.996	-3.5187	-6.9424	-87.974	29.306	-29.503	-19.236	9.553	4.3256	13.613	-26.488	-91.106	34.517	-91.497	-18.013	-10.624	-1.9365	-110.65	-28.242	-7.2621	27.466	1.841
2.6094	-36.862	-2.066	12.126	-39.411	1.0889	-28.296	17.347	-61.049	24.826	3.7017	-16.76	-8.9522	-20.982	-36.001	-54.336	16.698	-14.665	-12.296	29.069	-42.946	-39.211	-1.3751	-75.746	-17.724	5.9052	-0.96152	51.41	-1.9591	-8.2854	-88.546	28.92	-29.034	-19.32	10.029	4.4565	13.408	-25.786	-89.257	35.438	-90.968	-17.839	-10.471	-1.9107	-111.07	-28.356	-7.0947	27.271	2.5238
2.0433	-35.37	-2.0478	11.324	-40.672	1.4865	-29.434	18.908	-60.736	23.53	3.5563	-17.116	-9.2141	-20.651	-35.628	-54.463	17.449	-15.177	-13.058	28.331	-43.01	-40.24	-1.8731	-74.317	-16.816	6.3368	-0.3126	51.351	-1.5635	-9.0596	-88.352	28.202	-29.55	-19.822	9.5635	3.2462	14.214	-25.994	-87.996	35.198	-91.939	-17.779	-11.59	-2.156	-111.24	-27.987	-5.4607	25.73	1.1967
0.87176	-35.924	-0.57915	11.612	-40.999	2.7217	-29.193	18.858	-61.457	23.373	4.0486	-17.318	-9.0655	-20.993	-35.273	-55.047	16.954	-15.878	-12.544	27.544	-42.706	-40.175	-1.5327	-72.237	-16.529	4.9393	-0.70535	51.668	-2.4512	-8.7664	-89.431	26.786	-29.803	-18.957	8.4646	1.4839	14.224	-25.845	-87.08	34.956	-93.202	-18.414	-12.008	-1.2311	-111.16	-27.699	-5.4621	26.456	1.2741
1.0993	-35.413	0.22756	13.223	-41.942	3.2546	-28.242	19.71	-60.574	23.491	3.8879	-17.032	-8.6299	-20.676	-34.515	-55.389	15.254	-15.659	-12.047	25.487	-42.963	-38.877	-1.4613	-70.794	-16.154	4.4283	-2.411	51.595	-1.5576	-9.0524	-90.601	25.905	-29.528	-18.926	7.8251	2.4539	13.057	-27.159	-86.474	34.784	-94.273	-17.487	-10.745	-2.155	-110.71	-28.149	-5.8842	26.407	2.1966
0.8777	-36.241	-1.8701	13.751	-43.832	5.2917	-27.157	20.141	-57.543	23.357	2.5381	-17.891	-7.7121	-20.587	-33.557	-56.098	16.263	-16.839	-13.142	25.103	-42.7	-38.632	-1.7308	-71.099	-15.169	6.2628	-3.0371	50.625	-3.0976	-9.89	-89.962	25.592	-30.329	-18.57	8.1134	3.4359	14.409	-26.373	-86.272	34.225	-95.253	-17.288	-9.0127	-3.2102	-111.48	-27.698	-6.001	26.071	4.3319
0.84072	-37.238	-1.3564	14.724	-43.911	7.2706	-27.103	19.962	-57.162	23.379	3.7255	-17.629	-8.2431	-19.59	-32.513	-55.787	16.615	-17.085	-12.946	23.09	-41.667	-39.125	-3.2404	-71.857	-16.19	6.9236	-1.8094	50.475	-3.6337	-9.2593	-90.32	25.447	-30.371	-18.136	8.5825	2.682	15.569	-25.284	-86.324	34.308	-95.823	-18.216	-8.1055	-2.8241	-111.7	-26.598	-5.2175	26.139	5.2367
1.7004	-38.282	-0.59666	14.547	-42.585	9.0392	-26.918	20.594	-56.85	23.899	2.8161	-16.976	-8.7502	-20.417	-31.743	-56.101	15.057	-16.483	-13.269	21.786	-40.89	-39.754	-4.4883	-72.308	-15.601	5.004	-1.5385	50.822	-2.4901	-8.9953	-89.601	23.058	-31.076	-16.701	8.67	2.7472	15.883	-24.899	-87.034	33.581	-96.586	-17.793	-8.127	-2.347	-112.2	-27.421	-4.766	26.145	4.4778
2.3488	-38.468	-1.7593	13.925	-42.984	9.5157	-26.042	20.663	-56.906	23.023	2.3088	-17.522	-8.5637	-20.431	-30.623	-56.45	13.926	-17.023	-13.868	21.929	-41.301	-41.123	-4.5311	-71.724	-14.534	5.3117	-2.0578	50.249	-1.8035	-7.5559	-89.519	21.083	-32.274	-16.359	8.2873	2.8762	16.165	-25.592	-86.507	33.465	-98.155	-17.701	-8.6957	-2.7051	-111.85	-27.819	-4.6573	25.662	2.824
1.5306	-37.994	-2.3922	13.964	-43.972	10.792	-23.792	21.253	-56.572	22.028	2.0448	-19.061	-8.8835	-20.82	-30.238	-55.797	14.46	-16.24	-13.089	21.374	-39.123	-42.115	-4.0525	-70.431	-13.988	5.6739	-3.239	49.168	-1.9919	-8.0303	-90.046	21.017	-32.583	-16.922	7.4597	2.8597	16.785	-24.767	-86.639	33.168	-98.968	-17.732	-8.2234	-2.7686	-110.85	-28.234	-5.1522	26.121	2.8108
1.7581	-37.9	-3.1895	14.168	-45.06	12.253	-22.995	20.66	-55.343	20.463	1.3652	-18.92	-10.305	-20.903	-29.383	-55.436	14.483	-16.279	-12.813	21.119	-38.357	-41.495	-4.7292	-70.136	-15.006	6.1488	-4.2232	48.247	-1.1413	-9.2791	-89.581	20.444	-33.521	-16	7.3971	3.475	16.905	-24.205	-87.078	33.026	-101.01	-18.084	-7.6073	-3.9231	-111.27	-29.468	-5.3329	26.319	3.6978
1.6768	-37.125	-2.9724	13.539	-45.282	13.687	-24.916	23.045	-55.256	19.803	0.98809	-18.561	-10.171	-21.753	-28.295	-56.375	14.418	-15.4	-15.101	20.309	-39.264	-42.172	-6.7805	-70.633	-13.695	6.7382	-3.2994	48.565	-1.8375	-8.7546	-88.947	19.635	-35.136	-15.93	7.991	3.4525	17.262	-24.434	-85.711	32.811	-103.38	-18.307	-7.8628	-4.7493	-112.23	-29.681	-5.2952	27.122	3.8906
1.8031	-37.409	-2.8908	13.013	-42.598	14.434	-25.195	24.234	-55.616	19.355	1.1031	-18.625	-9.8686	-20.08	-26.507	-54.165	13.922	-16.744	-16.437	20.194	-38.884	-43.097	-7.0813	-70.664	-13.058	7.7633	-1.786	49.299	-1.815	-8.5197	-87.478	18.761	-35.238	-14.399	8.1816	2.1664	17.986	-23.511	-85.82	32.476	-103.36	-18.839	-6.4895	-5.0838	-112.14	-28.961	-5.2468	26.369	3.4708
1.3045	-39.192	-2.3608	13.913	-41.055	14.674	-24.441	24.117	-54.76	17.811	2.526	-17.749	-11.362	-20.209	-24.312	-54.047	13.356	-15.685	-15.419	19.639	-37.291	-43.277	-8.1339	-71.137	-13.443	7.1565	-1.2112	48.946	-1.1362	-7.8342	-85.367	17.704	-35.566	-12.407	6.7482	2.0961	18.588	-22.979	-87.199	33.476	-103.5	-20.273	-6.4133	-4.8156	-111.71	-27.875	-6.056	25.818	2.039
1.0669	-36.802	-0.89403	14.895	-41.414	15.888	-23.4	24.808	-54.66	17.377	1.8828	-17.425	-13.446	-20.438	-24.018	-55.703	13.949	-15.421	-16.515	19.319	-35.726	-41.911	-8.8751	-70.998	-13.004	6.8257	-1.0994	47.131	-0.7153	-7.6918	-84.791	16.63	-35.969	-14.291	6.6331	3.5465	19.607	-23.777	-87.941	33.725	-103.73	-19.645	-6.0533	-5.6485	-111.58	-29.622	-6.8528	24.636	1.8109
0.72452	-36.087	-2.1851	14.869	-42.537	15.775	-23.647	25.911	-54.963	17.234	1.2626	-17.855	-12.632	-19.77	-24.378	-57.159	14.673	-15.557	-17.581	18.027	-37.199	-40.684	-8.1201	-72.504	-10.828	6.94	-1.7435	47.077	0.047444	-8.538	-85.002	15.488	-35.147	-13.216	5.9647	1.9854	19.94	-23.799	-87.105	34.537	-104.73	-19.092	-4.973	-5.4224	-111.09	-30.844	-6.4475	23.276	2.9377
1.1403	-36.675	-2.8812	14.708	-42.919	15.065	-23.35	26.029	-55.169	17.59	0.45469	-16.901	-14.123	-19.5	-23.427	-56.925	15.668	-15.966	-17.661	16.793	-37.522	-42.468	-7.5199	-73.046	-10.774	7.5294	-1.9356	47.376	1.5602	-9.0912	-86.163	13.71	-34.502	-13.093	5.5151	0.96045	19.548	-23.33	-87.058	34.509	-104.77	-19.931	-4.2998	-6.4826	-111.42	-30.291	-6.0334	22.312	3.8371
0.82279	-36.209	-1.6387	14.458	-44.192	16.986	-21.948	27.138	-55.792	17.967	1.3223	-17.135	-14.196	-19.05	-21.448	-56.078	14.281	-16.916	-18.555	15.559	-35.487	-43.139	-6.8055	-72.88	-10.172	7.4089	-3.2126	46.994	2.6042	-7.8523	-84.895	11.321	-34.08	-13.855	3.3873	1.8009	20.452	-23.374	-87.646	34.751	-105.63	-19.815	-3.8698	-6.7835	-110.42	-30.398	-6.072	21.002	4.0583
0.72899	-35.42	-1.946	15.592	-44.336	18.268	-21.327	28.6	-56.614	16.81	1.4622	-15.7	-14.177	-19.137	-21.309	-57.705	13.932	-17.329	-19.56	13.195	-33.707	-41.573	-7.508	-72.544	-10.123	6.9655	-2.4588	46.104	2.8689	-6.3496	-83.933	10.217	-33.858	-12.993	2.4277	1.922	20.903	-23.227	-86.401	34.28	-105.65	-19.797	-3.1893	-7.5962	-109.28	-30.147	-7.4192	19.624	2.7384
-0.44257	-35.761	-2.3256	15.527	-42.768	18.855	-20.535	28.644	-57.414	16.398	1.6979	-16.569	-14.955	-19.583	-19.938	-57.838	14.833	-16.719	-19.022	12.905	-33.88	-42.303	-7.4311	-73.267	-9.6385	7.6131	-2.4374	46.763	4.6394	-5.7754	-83.545	9.9388	-33.43	-12.351	3.2585	0.026069	21.361	-22.621	-86.699	33.93	-104.87	-18.533	-3.3287	-8.584	-107.74	-29.461	-7.7366	19.355	2.0487
-1.8077	-34.764	-3.302	16.903	-40.964	17.7	-20.501	29.349	-58.788	17.055	1.9393	-17.137	-14.621	-20.542	-18.625	-57.697	14.203	-17.157	-18.297	13.671	-35.921	-41.724	-6.9857	-72.802	-9.1991	8.5762	-2.6023	47.139	5.3026	-5.2459	-83.126	8.8714	-32.223	-11.305	4.4672	0.091282	22.584	-21.114	-85.942	33.304	-105.74	-19.385	-3.6652	-9.7385	-106.11	-28.123	-9.2383	20.911	1.2933
-3.6895	-35.181	-3.7287	17.783	-40.974	17.457	-21.886	28.724	-60.409	17.054	2.2784	-16.71	-15.403	-19.336	-18.004	-57.589	13.76	-17.368	-18.025	13.424	-34.659	-42.579	-9.9785	-73.867	-8.0182	7.7421	-2.9842	46.911	6.3407	-4.951	-82.078	6.6904	-30.792	-11.905	2.4985	0.092716	22.264	-23.099	-87.469	33.267	-105.54	-20.485	-3.1911	-9.7532	-106.34	-27.784	-9.5503	20.945	0.43675
-6.7787	-34.4	-2.5747	19.368	-39.939	18.284	-21.993	27.802	-60.192	16.428	1.9607	-16.09	-16.624	-19.564	-18.099	-57.407	14.538	-16.903	-18.02	13.082	-32.96	-43.385	-9.9163	-71.758	-6.9512	7.648	-2.8652	47.224	7.5019	-4.322	-81.485	5.8038	-29.833	-12.765	1.3762	0.34527	20.942	-24.147	-87.804	32.578	-104.62	-20.821	-2.6008	-10.059	-105.97	-28.537	-10.434	19.491	-0.13929
-7.6022	-32.757	-1.8277	19.576	-39.722	18.218	-22.474	29.173	-59.874	16.067	2.1351	-14.819	-16.778	-19.216	-18.312	-58.932	14.99	-16.226	-17.76	13.282	-35.069	-43.047	-8.9845	-69.969	-5.414	8.9229	-2.5725	47.36	9.4775	-4.4777	-80.903	5.8876	-29.286	-13.014	0.45635	0.23111	20.469	-24.429	-87.602	31.251	-105.5	-21.586	-3.468	-11.193	-105.19	-29.709	-11.391	19.226	0.87203
-8.3938	-32.728	-1.9903	19.255	-39.077	16.103	-22.043	31.192	-59.263	16.243	2.2042	-16.67	-14.696	-17.858	-17.68	-58.78	15.035	-16.836	-17.728	13.11	-36.022	-42.641	-10.229	-69.654	-4.9167	8.9902	-2.8875	45.396	10.332	-4.6369	-80.148	5.1589	-29.446	-12.165	-0.3676	0.63712	23.053	-24.796	-87.523	32.24	-105.51	-21.542	-3.6148	-11.848	-102.75	-28.517	-12.063	19.588	1.5744
-9.0398	-31.138	-3.2308	18.651	-39.146	16.713	-21.079	29.49	-60.061	17.292	3.1254	-18.008	-13.677	-18.007	-16.139	-60.127	12.416	-18.152	-18.453	10.801	-33.799	-42.167	-11.948	-68.567	-5.3851	7.5627	-3.4412	44.619	10.8	-4.0268	-79.166	4.2745	-29.494	-10.967	-0.41572	2.0496	23.094	-24.566	-86.537	32.368	-105.27	-21.304	-2.2912	-10.675	-102.09	-28.403	-13.858	18.57	0.91847
-10.194	-31.962	-5.9578	19.095	-38.273	17.811	-20.236	28.896	-60.844	16.255	4.15	-18.141	-13.544	-19.201	-15.585	-59.092	11.627	-18.267	-19.415	9.3445	-32.412	-41.887	-11.584	-66.157	-6.0488	9.461	-4.3982	45.001	11.59	-2.9455	-77.782	5.4927	-27.53	-10.723	-1.4133	3.3823	21.166	-24.749	-85.047	32.818	-104.48	-21.473	-1.5628	-11.48	-101.76	-30.27	-14.255	18.168	0.32823
-11.569	-32.289	-6.4133	19.655	-38.298	19.489	-20.527	29.48	-61.607	17.073	4.9832	-18.032	-14.759	-18.705	-16.134	-57.839	12.654	-16.77	-18.017	9.3543	-34.703	-42.693	-11.218	-65.235	-4.9927	10.644	-3.6805	45.768	11.634	-1.8677	-77.509	5.0716	-25.062	-11.167	-3.1885	3.9199	22.206	-25.344	-84.828	33.686	-103.19	-22.525	-2.6492	-11.579	-100.78	-30.697	-14.207	16.917	0.38785
-11.926	-32.359	-4.9954	19.847	-38.605	19.305	-20.689	28.895	-62.232	17.28	3.3998	-18.804	-17.442	-18.89	-16.626	-57.59	12.981	-16.568	-16.575	8.3858	-35.833	-43.136	-11.589	-65.19	-3.4139	9.7948	-3.7224	45.136	12.412	-1.8555	-77.846	4.9538	-24.131	-9.9483	-3.7719	4.1864	21.519	-24.963	-85.873	33.744	-101.96	-23.134	-2.995	-10.41	-99.971	-30.188	-15.21	16.747	0.31963
-13.053	-33.846	-4.1001	20.757	-39.577	19.693	-20.015	29.117	-61.941	17.302	3.4095	-18.037	-17.519	-19.112	-14.677	-57.532	13.846	-17.26	-17.213	8.3672	-36.357	-43.462	-11.644	-64.526	-3.2023	10.11	-2.7118	44.55	11.859	-1.7165	-76.686	4.6199	-25.605	-10.911	-4.8454	4.3373	20.691	-25.465	-87.103	34.365	-101.26	-24.228	-2.3255	-10.758	-99.862	-30.614	-16.416	17.475	-0.54228
-13.328	-34.425	-4.5737	21.563	-39.589	20.511	-18.714	29.76	-64.099	17.69	3.559	-18.322	-17.304	-19.336	-14.575	-57.054	13.848	-16.484	-16.637	7.4182	-36.666	-43.076	-12.19	-63.302	-3.1101	11.417	-3.7556	44.085	12.407	-2.3228	-76.555	4.4419	-26.245	-10.231	-6.3873	4.3706	20.795	-26.025	-87.678	35.992	-101.53	-24.849	-1.4754	-11.617	-98.787	-31.863	-16.926	17.175	-0.93543
-13.555	-33.246	-6.458	21.047	-40.502	21.638	-18.351	29.369	-64.465	16.347	3.2375	-18.638	-17.465	-19.238	-14.897	-56.833	11.257	-16.838	-16.51	7.1137	-35.256	-43.616	-12.08	-63.261	-3.8498	10.936	-4.8772	44.903	12.152	-1.2347	-75.12	2.6286	-24.983	-10.248	-6.553	6.949	19.676	-26.357	-85.578	36.264	-100.81	-25.893	-2.9286	-11.698	-97.878	-32.997	-15.83	17.147	-2.7224
-13.489	-33.777	-7.9227	22.122	-41.147	21.301	-19.554	29.37	-65.304	15.681	2.9332	-18.43	-16.925	-19.424	-14.249	-57.171	10.542	-17.695	-17.277	7.681	-35.086	-43.149	-10.467	-62.513	-3.1246	11.116	-3.4325	45	12.178	0.40165	-74.253	2.6521	-23.786	-8.3108	-6.6952	6.3466	19.77	-26.667	-84.863	36.676	-101.69	-27.204	-2.2554	-10.542	-96.37	-32.379	-17.163	16.659	-2.78
-13.419	-33.916	-7.8303	22.643	-41.284	21.252	-19.712	29.627	-67.232	16.43	5.2426	-17.975	-18.877	-18.82	-14.424	-57.881	11.395	-17.653	-16.666	5.7626	-35.889	-43.333	-9.7226	-61.572	-3.7159	11.392	-2.0946	43.958	12.326	0.52348	-73.017	1.7822	-24.107	-7.7318	-6.5227	5.5369	20.071	-27.01	-84.546	38.265	-102.88	-28.668	-0.72731	-9.1104	-95.609	-30.836	-18.112	15.588	-3.0897
-15.729	-33.536	-7.8356	23.085	-41.996	20.643	-18.959	29.126	-67.955	16.527	5.1662	-16.758	-18.557	-18.475	-15.025	-58.186	11.626	-17.135	-16.003	4.9609	-36.135	-45.135	-9.0801	-61.277	-5.2332	11.724	-2.245	42.602	12.559	0.33864	-71.887	1.7205	-24.341	-7.8748	-6.5201	5.1736	20.293	-27.334	-83.479	37.934	-101.73	-28.963	-0.79116	-10.12	-96.065	-32.376	-18.669	15.744	-2.2932
-16.61	-33.05	-8.5498	23.494	-44.455	20.488	-19.576	29.49	-69.167	16.512	5.0151	-17.255	-19.335	-18.917	-13.826	-57.108	12.914	-17.722	-15.956	5.262	-36.94	-44.974	-8.104	-61.65	-6.4395	12.46	-1.6395	43.237	13.31	-0.23682	-71.923	3.3273	-24.234	-8.2392	-6.8395	5.5198	19.426	-28.768	-82.202	38.857	-100.37	-28.374	-0.45518	-9.7744	-97.013	-32.78	-19.533	17.23	-3.1356
-16.888	-32.168	-9.2169	23.761	-45.322	20.567	-19.282	29.19	-69.676	16.008	4.8238	-17.485	-18.408	-17.977	-13.957	-56.791	14.227	-16.806	-17.497	3.6667	-38.027	-45.669	-6.3577	-59.871	-6.0814	12.615	-0.92548	41.801	13.739	0.34759	-70.397	2.0002	-23.635	-9.0048	-7.6219	6.7589	19.026	-27.917	-82.541	37.818	-100.65	-29.711	0.83341	-9.8413	-95.622	-32.326	-19.673	17.586	-4.6331
-16.753	-31.995	-9.338	24.434	-44.957	19.653	-18.925	28.185	-68.284	16.732	4.6191	-16.663	-18.112	-16.274	-14.685	-57.975	13.689	-15.744	-16.902	1.8015	-37.493	-45.012	-5.6543	-60.053	-5.2405	12.191	-1.1663	40.913	13.82	0.2073	-69.554	2.059	-23.423	-9.2088	-8.2071	6.5371	19.116	-28.077	-82.663	38.618	-98.992	-30.197	1.9967	-9.7313	-94.698	-31.261	-19.339	18.326	-4.8239
-16.048	-32.222	-10.806	24.97	-47.16	20.055	-18.882	27.128	-68.797	17.385	5.4465	-16.318	-18.061	-16.656	-14.501	-58.549	13.818	-16.631	-16.984	1.3283	-36.589	-45.038	-3.7993	-59.772	-4.4122	12.921	-1.5681	40.606	15.018	0.71976	-68.611	2.3298	-24.08	-8.7432	-8.6567	5.0139	18.246	-28.676	-81.697	38.954	-98.997	-30.246	2.9444	-9.1667	-94.753	-30.499	-18.659	18.043	-5.0661
-17.001	-32.106	-11.938	26.42	-48.748	19.45	-18.917	25.871	-69.127	16.264	5.9119	-17.058	-18.498	-17.331	-16.055	-58.723	13.438	-16.798	-18.097	1.5068	-36.095	-44.008	-3.177	-57.883	-4.9258	13.871	-1.5124	39.716	14.039	2.596	-67.689	3.4296	-23.899	-7.7317	-9.9129	4.2202	17.719	-28.288	-81.262	40.996	-99.738	-31.033	2.7792	-8.7891	-93.253	-30.19	-18.869	18.518	-6.9738
-17.302	-31.929	-10.82	27.327	-48.912	18.407	-17.931	26.103	-69.858	16.65	6.0442	-15.667	-20.187	-18.066	-17.884	-57.973	13.353	-16.6	-20.007	1.973	-36.29	-43.722	-3.8758	-57.628	-5.6203	14.18	-1.802	38.994	13.034	3.8725	-67.973	2.194	-23.379	-5.538	-10.822	2.7448	17.631	-27.164	-79.423	41.771	-99.185	-31.403	3.6643	-7.9753	-92.401	-30.449	-19.352	18.887	-7.6067
-16.783	-32.505	-10.278	27.243	-50.714	18.611	-17.889	25.613	-69.218	18.413	5.9046	-13.163	-20.238	-17.142	-18.413	-57.157	13.026	-15.352	-20.357	1.9259	-35.27	-44.478	-3.4709	-58.294	-6.1122	15.977	-1.4551	38.769	12.435	4.0423	-67.243	0.76093	-23.162	-4.7776	-10.767	3.4597	17.702	-26.857	-78.857	42.009	-99.094	-31.746	4.8921	-8.1415	-91.995	-31.134	-20.255	19.356	-9.2267
-17.307	-31.356	-11.122	28.765	-50.524	17.662	-17.376	26.021	-68.499	18.978	6.5462	-13.291	-18.483	-16.568	-19.239	-57.391	14.04	-15.684	-21.265	1.1652	-35.016	-43.403	-2.5925	-56.556	-6.4865	16.097	-1.2312	38.326	13.286	5.9734	-65.316	0.10708	-23.276	-5.2607	-12.276	1.9664	17.773	-27.111	-79.619	41.529	-99.611	-32.12	7.3083	-8.8178	-91.283	-31.51	-19.791	17.821	-11.337
-17.976	-29.886	-11.471	28.477	-51.176	16.454	-17.153	26.677	-67.701	18.632	5.9586	-14.013	-18.611	-16.066	-19.817	-56.699	13.156	-15.33	-23.205	0.11851	-36.032	-43.218	-0.90521	-54.87	-7.3293	16.099	-2.1592	38.492	13.488	5.8262	-62.969	-0.13953	-23.426	-5.0444	-12.746	0.49505	16.687	-27.662	-78.607	41.444	-98.489	-32.217	6.3877	-10.54	-90.291	-32.65	-20.071	18.694	-12.197
-17.182	-30.972	-10.865	28.948	-53.434	16.476	-16.172	27.822	-68.363	18.947	6.5178	-13.675	-19.08	-16.325	-20.743	-56.563	12.076	-14.613	-25.08	0.6308	-35.762	-43.105	0.76552	-54.113	-8.5717	16.715	-1.9932	37.461	13.722	6.3644	-61.662	-0.23445	-24.491	-5.2118	-11.835	-0.60962	16.417	-27.803	-77.01	42.06	-98.06	-32.486	3.969	-9.9078	-90.927	-32.273	-21.426	17.884	-14.158
-15.907	-30.227	-11.449	27.785	-53.557	15.386	-16.542	27.998	-69.867	18.317	8.0767	-11.594	-20.052	-15.764	-21.872	-55.58	11.274	-14.664	-25.051	0.1399	-34.71	-41.896	0.23253	-54.099	-9.3783	17.883	-0.79992	35.893	14.793	8.1549	-62.356	0.11943	-24.394	-5.231	-12.44	-0.69986	15.636	-28.068	-75.806	42.066	-97.26	-32.908	3.9125	-8.8516	-90.944	-32.79	-22.136	16.438	-16.215
-15.969	-29.752	-11.867	27.373	-53.451	15.185	-15.413	27.02	-69.004	18.247	8.9041	-11.847	-19.652	-15.063	-21.517	-55.146	12.629	-13.807	-26.12	-0.32614	-33.755	-41.98	1.4113	-52.859	-7.8447	17.895	-1.9667	35.57	15.007	7.9975	-62.95	-1.3427	-24.18	-4.2771	-13.872	-0.47122	16.242	-28.179	-75.032	41.752	-95.999	-34.83	5.0316	-8.351	-89.147	-32.332	-22.112	15.756	-18.925
-17.446	-28.884	-13.104	29.066	-54.064	15.695	-14.091	27.691	-67.516	17.55	9.3178	-12.401	-21.345	-14.868	-22.13	-53.594	12.292	-13.329	-26.683	-0.24708	-33.264	-42.252	3.1871	-52.559	-6.3365	17.514	-1.9634	34.244	14.848	7.4306	-62.892	-2.8692	-22.992	-2.9168	-14.316	-1.3527	16.345	-29.537	-76.258	42.836	-95.091	-35.904	6.5892	-7.6029	-89.025	-31.201	-22.216	15.125	-19.895
-18.958	-28.938	-13.492	28.952	-54.454	14.904	-13.149	29.149	-67.503	18.375	8.6478	-12.432	-22.47	-14.957	-23.425	-52.787	12.373	-14.332	-27.691	-1.0594	-33.181	-40.967	3.3745	-51.781	-5.8482	18.156	-1.8859	32.775	15.964	8.7791	-60.991	-3.1345	-22.527	-4.992	-16.05	0.097666	16.527	-30.339	-76.167	43.307	-93.76	-35.601	6.2103	-7.5855	-88.165	-31.915	-23.175	13.997	-18.953
-19.109	-29.213	-12.441	29.212	-55.768	12.593	-13.768	30.425	-68.321	18.253	9.4216	-11.78	-22.706	-14.963	-22.685	-52.321	12.283	-14.321	-28.239	-1.9782	-32.711	-39.394	2.8968	-50.491	-6.2642	18.618	-2.5536	32.884	15.875	9.3122	-59.436	-2.2986	-22.936	-6.2546	-17.12	0.22666	16.862	-31.845	-76.299	42.78	-92.375	-34.389	4.6097	-6.0814	-85.816	-32.528	-24.25	13.028	-17.53
-19.087	-30.164	-12.181	28.545	-57.505	11.915	-12.24	31.691	-67.595	18.928	9.8928	-11.35	-23.161	-15.653	-23.017	-52.843	11.925	-14.769	-29.076	-1.457	-32.968	-39.101	3.3404	-49.198	-5.9658	17.697	-5.2485	31.997	17.062	9.1958	-58.306	-1.6746	-22.714	-5.6076	-17.056	-0.017035	17.028	-32.51	-75.564	42.469	-89.922	-35.482	5.1097	-4.9276	-84.841	-32.947	-22.433	11.774	-18.8
-18.915	-30.454	-12.117	29.418	-58.937	12.363	-10.926	32.487	-66.108	18.421	9.2764	-11.623	-23.021	-15.152	-24.542	-53.134	10.629	-14.511	-29.786	-1.9337	-32.406	-39.656	4.4123	-47.999	-6.2045	18.144	-6.502	30.58	17.104	10.191	-55.79	-1.3083	-20.196	-4.3921	-17.346	2.3282	15.897	-32.387	-75.792	41.077	-87.136	-38.103	6.2361	-4.1727	-84.299	-31.861	-21.685	11.385	-19.85
-19.307	-30.298	-12.513	30.898	-59.289	9.8388	-11.135	33.028	-65.3	17.468	7.3598	-11.237	-23.003	-14.251	-24.649	-51.461	10.425	-14.26	-29.86	-0.17671	-30.902	-39.328	4.5224	-49.345	-5.8772	18.592	-6.1588	28.989	15.849	11.874	-54.579	-1.3886	-20.126	-4.9972	-18.686	1.7875	15.121	-32.638	-74.661	41.12	-85.794	-38.16	7.0991	-4.4972	-83.159	-31.309	-23.248	10.852	-20.334
-19.711	-27.981	-14.001	31.608	-59.05	8.4598	-9.567	34.171	-67.159	16.566	7.6568	-9.7403	-23.457	-14.964	-23.725	-50.179	10.035	-14.774	-29.651	0.45632	-29.597	-38.145	4.5495	-48.728	-6.4975	18.502	-6.5298	27.803	15.442	13.137	-54.16	-2.0861	-19.413	-5.4297	-20.061	2.3689	14.924	-32.927	-73.509	40.917	-85.551	-38.452	7.3356	-5.2341	-81.553	-32.102	-24.252	9.781	-20.995
-18.765	-26.504	-13.909	32.144	-59.313	7.633	-8.2187	35.646	-66.84	16.759	9.2175	-9.3528	-23.494	-15.725	-23.736	-50.51	10.537	-14.853	-29.526	-0.30447	-29.389	-38.695	3.5817	-48.591	-7.8176	18.475	-7.1233	25.096	17.05	12.745	-51.96	-2.1519	-17.621	-4.9815	-20.619	2.2129	16.872	-34.346	-73.33	40.394	-83.025	-40.395	7.5684	-4.9305	-80.816	-32.494	-23.776	9.0197	-21.032
-18.072	-25.2	-13.554	32.803	-59.407	7.0916	-8.3527	37.74	-66.457	17.326	9.8553	-8.2266	-24.042	-15.69	-24.438	-49.967	9.4984	-15.806	-31.319	0.10662	-30.098	-39.711	2.6249	-48.759	-7.6874	18.95	-7.1164	24.266	17.424	13.511	-49.981	-2.1929	-16.365	-5.0913	-20.043	4.1276	17.614	-35.586	-73.052	39.502	-79.039	-40.197	7.0273	-4.6875	-78.535	-32.567	-25.416	9.2299	-21.45
-17.162	-24.217	-13.205	32.949	-61.31	7.031	-7.7559	39.587	-66.414	18.398	9.8919	-7.555	-23.617	-15.063	-23.511	-50.319	7.6311	-15.944	-32.643	1.5919	-31.937	-39.462	3.6747	-46.849	-7.3673	19.898	-8.0046	23.403	17.25	14.959	-47.646	-1.4338	-16.276	-6.3835	-19.614	4.984	18.037	-36.513	-72.72	40.045	-76.243	-40.002	5.8045	-4.5506	-77.186	-32.66	-26.213	8.3693	-20.703
-17.799	-25.952	-13.203	31.333	-62.796	7.4024	-5.6455	40.003	-65.163	18.16	9.6048	-7.4268	-25.326	-13.702	-23.052	-49.931	7.486	-16.86	-32.966	2.0048	-32.65	-37.518	5.7895	-46.271	-7.3438	20.278	-7.8133	21.765	16.223	14.921	-45.274	-0.32154	-16.522	-5.7836	-19.313	6.6516	17.87	-36.882	-71.343	41.25	-75.082	-41.195	7.0286	-6.0907	-76.145	-34.16	-26.479	7.3382	-20.45
-18.2	-25.038	-12.415	28.919	-62.639	7.1352	-5.7551	43.436	-64.107	17.775	9.0535	-7.2523	-26.094	-14.706	-23.086	-49.85	8.2661	-16.647	-33.396	2.7621	-31.684	-36.077	5.6969	-45.129	-7.1829	19.565	-7.6002	20.88	16.787	12.939	-44.814	0.77411	-14.952	-5.6441	-19.866	8.7855	18.395	-37.409	-69.867	40.376	-72.58	-41.031	8.2711	-6.2316	-74.741	-35.497	-27.103	7.7057	-21.177
-17.882	-23.149	-12.429	30.006	-62.517	6.2745	-5.1845	45.645	-64.241	16.347	9.8484	-6.3943	-24.692	-14.836	-23.568	-49.644	8.3252	-14.958	-33.444	3.381	-30.41	-33.892	5.3832	-43.895	-7.6007	20.688	-8.8537	20.838	17.339	13.482	-44.597	1.7015	-13.517	-4.3048	-19.145	10.176	19.865	-37.786	-69.242	40.474	-69.266	-40.064	8.5684	-5.561	-74.756	-35.198	-28.394	6.1846	-22.307
-16.984	-23.734	-12.255	30.576	-62.525	6.1125	-4.1954	47.764	-63.9	17.111	11.499	-6.559	-24.968	-14.365	-24.336	-50.228	8.0542	-15.03	-34.261	3.3197	-29.666	-32.735	6.5048	-42.779	-8.0238	20.352	-12.03	19.397	17.287	14.397	-43.226	1.4507	-13.141	-4.7913	-20.445	11.591	21.434	-38.023	-69.346	41.329	-68.55	-40.111	9.107	-5.8551	-74.016	-34.471	-28.116	5.6881	-23.305
-17.844	-23.028	-12.856	31.513	-63.447	6.1665	-3.1104	47.736	-62.941	17.967	12.639	-7.2067	-26.358	-14.492	-23.219	-48.548	8.2998	-16.177	-34.42	3.532	-31.083	-32.163	7.936	-41.908	-8.2011	20.22	-12.41	20.16	17.891	14.074	-41.671	0.42701	-12.158	-4.1077	-21.164	12.409	22.44	-37.419	-67.832	41.323	-66.832	-40.942	9.8576	-7.2066	-72.714	-33.872	-28.6	5.7874	-24.785
-19.712	-22.962	-11.389	30.766	-65.203	5.8617	-2.4439	48.051	-61.868	19.106	11.291	-6.6789	-26.803	-14.849	-23.301	-48.683	7.6753	-16.598	-33.593	4.3692	-32.587	-30.872	8.3391	-41.059	-8.4308	21.078	-12.553	20.658	17.271	13.253	-38.318	0.80582	-11.141	-2.4074	-21.624	13.042	23.414	-37.727	-67.31	40.012	-64.426	-41.047	9.2889	-7.3643	-71.476	-35.592	-28.58	5.3157	-26.723
-21.347	-22.982	-11.092	30.457	-67.477	4.7325	-1.5647	49.659	-61.252	21.497	11.879	-6.16	-27.493	-13.355	-23.801	-48.111	8.5282	-16.571	-32.365	4.3861	-32.736	-30.744	8.7716	-39.362	-9.7401	20.804	-11.92	20.444	17.909	13.728	-35.749	1.0579	-9.9699	-2.8312	-21.651	12.683	22.079	-38.47	-66.506	40.686	-64.218	-41.399	10.321	-7.5255	-69.964	-37.164	-28.287	5.3522	-26.2
-21.65	-22.904	-12.577	29.205	-69.062	4.8109	-0.38029	51.064	-62.569	21.909	12.79	-6.1756	-27.692	-10.897	-21.774	-47.498	9.0348	-16	-32.703	5.8004	-31.838	-29.923	9.1967	-38.329	-9.5647	20.931	-11.601	19.747	18.111	13.434	-33.628	0.27106	-9.8199	-2.669	-21.173	14.169	22.019	-37.54	-64.798	41.109	-62.618	-40.335	10.552	-7.434	-68.373	-37.761	-28.764	5.6998	-23.742
-20.082	-21.507	-12.463	29.499	-68.659	5.1428	0.67333	52.658	-61.677	21.591	11.781	-5.6141	-28.031	-11.206	-23.257	-47.087	7.8617	-16.277	-32.928	6.2576	-32.088	-29.105	10.748	-37.579	-8.5972	20.426	-10.022	19.195	17.073	14.133	-32.398	0.4982	-9.8789	-3.9612	-22.266	15.484	21.938	-38.2	-64.43	40.58	-61.377	-39.491	10.713	-7.5093	-67.589	-38.181	-28.838	6.4364	-22.933
-19.235	-20.029	-12.278	28.925	-68.701	4.6578	1.0713	53.781	-61.679	22.712	12.031	-5.8338	-27.255	-11.313	-23.943	-48.14	6.6975	-16.721	-32.656	6.6332	-31.633	-27.513	11.608	-36.612	-8.6496	20.823	-8.5684	17.455	15.533	14.914	-30.739	1.0391	-10.279	-3.7815	-23.698	15.155	21.579	-40.033	-63.891	39.711	-61.435	-38.472	10.793	-6.8403	-66.074	-39.258	-28.77	5.7496	-22.688
-18.155	-18.979	-12.077	27.074	-70.625	3.5417	2.4649	53.312	-61.103	23.562	13.561	-5.4889	-28.214	-8.3112	-23.171	-49.198	6.421	-16.188	-31.879	6.3589	-32.193	-25.752	11.41	-35.411	-9.7003	21.148	-8.0334	17.253	14.427	16.05	-30.208	1.395	-10.317	-3.8408	-23.574	15.204	21.273	-39.781	-63.555	40.344	-61.024	-38.215	10.23	-7.1075	-65.452	-38.648	-30.098	5.0114	-23.902
-18.183	-19.208	-12.495	26.278	-70.856	2.805	2.4583	54.2	-61.359	24.258	14.195	-5.1565	-30.918	-7.8817	-20.861	-47.474	6.7554	-16.302	-31.653	6.319	-32.836	-25.517	12.213	-34.429	-10.127	20.583	-8.6577	17.915	13.135	16.069	-28.629	2.7878	-9.4014	-3.71	-22.678	15.423	20.19	-40.38	-62.017	40.676	-59.354	-37.766	9.442	-6.7753	-63.651	-38.101	-29.116	6.3505	-23.92
-17.618	-17.943	-13.728	25.823	-71.443	1.7585	2.4883	56.258	-59.79	23.901	14.118	-5.9089	-29.743	-8.2636	-20.339	-47.937	7.6242	-16.695	-32.02	5.1037	-33.16	-25.624	12.432	-33.291	-8.8865	22.105	-8.6887	16.815	14.021	17.593	-26.427	3.1708	-7.3839	-3.9123	-22.862	15.896	19.693	-41.123	-60.644	39.469	-58.001	-38.8	9.262	-5.8992	-63.792	-37.959	-29.181	6.2612	-22.087
-16.247	-16.453	-14.646	24.576	-71.972	0.2593	3.3274	57.335	-58.913	23.397	13.73	-5.7078	-28.996	-7.5374	-19.651	-49.148	6.9217	-17.683	-32.61	4.8738	-32.083	-25.577	11.744	-32.338	-8.8413	21.645	-9.058	17.253	13.92	17.338	-24.036	1.1497	-7.1654	-4.1669	-22.297	14.642	19.582	-39.874	-59.832	40.961	-58.738	-39.489	9.5188	-4.5483	-63.7	-38.367	-30.306	5.6902	-21.452
-16.829	-14.895	-13.941	24.277	-75.195	-1.191	3.7445	56.642	-57.876	23.785	15.04	-4.3722	-29.296	-7.6657	-19.338	-48.002	6.0416	-17.82	-32.414	5.9614	-31.232	-22.889	12.652	-32.443	-9.0927	21.541	-9.9679	17.451	14.22	17.002	-22.681	0.31304	-8.7047	-3.0804	-21.647	14.399	21.375	-39.495	-59.711	39.725	-59.295	-39.518	8.3733	-3.8996	-61.908	-38.224	-30.02	4.5581	-21.265
-16.184	-12.978	-16.004	23.402	-75.375	-1.1127	3.7466	55.8	-57.24	24.198	14.529	-3.6189	-28.386	-8.2673	-19.983	-47.875	5.8539	-19.029	-30.293	5.6232	-31.51	-21.484	14.094	-32.822	-9.8197	21.774	-9.4076	14.81	14.459	17.088	-21.153	0.76873	-8.0304	-2.9548	-22.782	13.031	22.404	-40.556	-59.374	37.728	-58.545	-39.34	9.1239	-3.1633	-59.799	-38.132	-28.187	5.2235	-21.154
-15.028	-11.912	-16.348	23.463	-74.665	-1.2202	5.0304	55.9	-56.245	24.947	13.677	-4.3305	-27.996	-6.9327	-20.759	-45.896	6.9003	-18.672	-29.21	4.7523	-31.633	-22.246	14.121	-32.502	-10.288	22.424	-7.6031	13.531	15.269	18.356	-20.056	1.453	-8.1614	-2.1736	-23.479	12.231	22.732	-41.058	-59.018	36.77	-56.092	-39.448	10.56	-2.5701	-59.191	-38.199	-27.329	7.6418	-20.181
-14.98	-12.08	-15.051	24.279	-75.247	-1.386	6.2043	57.242	-55.02	24.573	14.041	-5.2125	-27.575	-7.5155	-22.224	-45.173	6.4073	-18.399	-29.471	5.2753	-31.037	-21.928	14.823	-30.327	-10.375	22.1	-7.0971	14.248	14.178	18.565	-18.179	0.98614	-8.1347	-1.9347	-23.735	12.073	22.054	-40.035	-57.697	36.499	-54.942	-38.49	11.248	-2.0442	-59.146	-38.962	-27.604	7.7328	-20.763
-14.941	-11.297	-15.346	26.11	-74.74	-2.6429	6.1697	59.022	-55.607	25.532	13.849	-4.1592	-28.205	-6.872	-21.812	-46.368	4.911	-19.052	-28.893	4.621	-31.39	-20.833	15.298	-27.919	-9.0566	22.8	-7.5404	14.022	13.449	20.455	-16.675	1.6683	-7.8305	-1.9503	-25.105	12.95	21.042	-39.866	-57.196	37.175	-54.464	-37.535	11.051	-2.1818	-58.258	-38.474	-27.408	6.3061	-21.811
-13.93	-10.722	-15.338	25.821	-75.232	-3.7721	5.5144	60.364	-55.987	26.596	12.342	-4.3647	-27.614	-5.342	-20.885	-45.915	5.3022	-19.967	-30.178	3.0843	-31.123	-19.863	13.6	-27.581	-9.0385	21.859	-6.2875	12.873	14.204	20.661	-15.533	1.5547	-7.3652	-3.9331	-25.231	13.336	19.52	-41.091	-56.762	37.566	-53.488	-38.308	11.039	-2.1223	-56.555	-38.061	-27.427	6.3988	-22.575
-13.207	-8.9364	-15.239	23.751	-76.475	-4.4731	7.3388	60.435	-54.516	26.812	11.508	-4.2826	-26.736	-6.2197	-19.881	-46.4	6.5812	-19.91	-31.68	4.1577	-29.952	-17.422	14.092	-26.882	-10.482	21.898	-4.9821	10.602	15.019	21.197	-13.709	0.89253	-7.3694	-4.0743	-24.713	14.353	18.471	-40.721	-55.134	37.029	-53.812	-39.053	10.572	-2.3794	-56.697	-37.217	-27.567	6.2052	-22.894
-13.338	-6.4516	-13.734	23.359	-77.487	-5.8107	7.8379	60.021	-53.165	25.523	12.433	-3.9271	-26.165	-6.8607	-20.419	-46.001	7.4873	-20.528	-30.685	4.9097	-28.892	-17.128	14.51	-25.667	-12.373	23.076	-4.1705	10.415	14.862	22.818	-12.406	-0.23298	-7.252	-4.1737	-25.109	13.679	17.721	-41.219	-54.734	37.579	-54.168	-37.014	10.318	-2.724	-55.057	-36.355	-26.753	7.5758	-23.184
-11.61	-6.9646	-12.108	24.259	-76.523	-6.6751	7.9097	60.698	-53.628	25.937	13.503	-4.2622	-26.455	-7.5205	-21.441	-47.098	7.3671	-21.243	-30.528	5.9191	-27.857	-15.173	15.924	-24.452	-13.207	23.111	-3.5848	9.6897	14.775	23.123	-11.479	0.90423	-7.8541	-1.7794	-25.777	13.545	19.001	-41.503	-55.219	36.581	-52.177	-36.938	11.494	-2.0887	-53.933	-34.081	-26.457	8.6484	-23.293
-11.099	-6.8031	-12.949	24.179	-75.153	-7.2372	8.1751	61.776	-51.863	27.766	13.816	-3.4042	-26.209	-6.7755	-21.519	-44.37	5.8123	-21.191	-29.867	6.1793	-28.066	-14.05	14.824	-23.814	-13.985	22.405	-3.7606	7.9672	14.782	23.159	-10.01	0.83632	-6.9262	-0.26741	-26.279	12.403	18.457	-41.037	-55.222	35.599	-50.416	-37.463	12.14	-1.2009	-53.824	-33.578	-25.915	8.1816	-24.262
-10.809	-4.3206	-12.701	23.211	-75.174	-7.1588	8.6672	63.569	-50.818	28.551	13.753	-3.0913	-25.861	-7.5086	-20.156	-41.796	5.6371	-20.186	-28.83	6.3081	-27.301	-14.218	15.918	-23.562	-14.075	22.737	-3.8224	7.1031	15.507	24.625	-8.6639	1.612	-6.2691	-0.83414	-25.387	11.543	17.721	-41.644	-53.53	35.624	-49.42	-37.252	12.111	-0.78617	-53.849	-32.847	-25.005	7.5957	-25.791
-10.361	-3.3142	-12.238	22.483	-76.858	-8.1828	10.247	65.602	-50.53	28.593	12.893	-2.9967	-26.069	-8.4463	-19.438	-41.142	6.3088	-20.486	-30.36	5.5633	-28.372	-15.408	15.842	-21.519	-16.115	22.015	-4.0596	5.5451	16.309	24.563	-8.614	0.19974	-5.3207	-1.5683	-25.468	11.969	18.615	-42.729	-52.307	35.118	-47.757	-35.986	12.04	-1.481	-51.889	-30.345	-25.065	7.0132	-27.569
-9.6683	-3.3526	-11.926	20.741	-76.475	-9.8792	11.191	66.291	-48.859	28.082	12.011	-1.7623	-25.259	-6.7962	-19.094	-39.993	5.8513	-22.267	-30.898	4.6605	-27.544	-14.753	16.836	-20.168	-15.813	21.777	-4.6748	3.2573	16.205	25.346	-7.8112	-1.5678	-4.4837	-1.7287	-26.742	12.537	19.506	-41.246	-52.015	34.303	-46.893	-36.559	12.761	-1.5344	-50.044	-28.881	-23.985	7.8011	-28.502
-10.71	-2.646	-10.653	19.154	-76.826	-11.536	12.203	67.221	-48.767	29.432	11.141	-2.6088	-25.315	-6.1696	-20.359	-40.038	5.4719	-22.621	-30.072	4.5726	-26.561	-12.879	18.942	-18.615	-16.081	20.929	-4.1145	2.9517	15.493	25.925	-6.632	-1.1952	-4.0887	-0.40336	-26.653	12.323	19.257	-40.412	-52.472	34.083	-45.538	-37.105	12.684	-0.4428	-48.826	-27.855	-22.314	8.1702	-28.132
-10.879	-1.2877	-9.8374	19.886	-77.366	-12.603	14.125	68.176	-49.001	29.179	10.588	-2.864	-25.328	-7.0979	-22.58	-38.996	3.2406	-22.518	-30.619	5.6762	-26.68	-13.806	18.976	-18.065	-15.934	21.924	-3.2666	2.2041	14.644	27.026	-5.1723	-0.36966	-4.9323	0.29071	-27.491	11.389	19.429	-39.275	-50.872	34.054	-44.031	-36.564	11.714	0.45515	-48.214	-25.995	-21.065	7.0977	-28.069
-11.102	0.65207	-10.016	19.807	-78.034	-12.119	16.026	69.385	-48.231	29.01	11.542	-1.9918	-24.291	-6.5971	-22.083	-37.702	2.5806	-21.464	-31.2	6.9182	-26.817	-12.478	19.845	-18.86	-14.959	23.22	-4.2489	2.0972	14.493	28.028	-3.8884	0.27719	-4.3951	0.91329	-28.19	11.901	18.566	-40.125	-50.464	33.613	-42.09	-34.822	11.266	1.2352	-46.904	-24.788	-20.42	6.2072	-29.591
-11.38	0.82719	-10.099	17.447	-78.915	-12.479	18.871	70.065	-46.967	29.468	11.824	-1.3397	-23.728	-7.7058	-21.781	-35.637	2.8954	-22.369	-29.939	8.1922	-26.28	-10.607	20.12	-16.112	-14.379	24.206	-4.9654	2.2885	15.435	29.411	-1.7521	0.68094	-5.7613	0.11636	-28.86	12.371	18.705	-40.875	-49.454	32.152	-41.635	-33.841	12.236	1.9682	-46.432	-24.91	-21.46	4.5538	-31.561
-10.579	0.88194	-9.3668	17.947	-78.379	-14.156	19.809	70.964	-47.267	29.805	11.872	-0.41602	-23.832	-7.9749	-23.227	-36.069	2.4006	-23.044	-29.265	7.9481	-25.681	-9.7106	18.63	-14.596	-15.685	23.597	-5.3184	1.5272	15.606	30.187	-0.6937	-0.48404	-5.4126	-0.81658	-29.574	10.64	20.25	-41.577	-48.638	31.997	-41.702	-33.667	13.188	1.4148	-45.315	-24.948	-21.046	2.8241	-31.056
-10.165	3.8437	-8.7229	18.154	-78.494	-14.457	19.933	71.482	-47.556	31.765	12.119	0.85039	-23.96	-8.1521	-22.044	-37.419	1.5898	-23.189	-30.292	8.0645	-25.303	-8.8603	18.54	-13.165	-14.605	23.952	-5.5267	-0.52252	15.986	30.679	0.50679	-1.0319	-4.5379	-1.0084	-29.405	9.6474	20.671	-42.183	-49.141	32.24	-40.366	-33.417	12.901	1.2755	-42.236	-25.46	-20.486	3.2015	-30.465
-9.5596	6.3966	-8.7444	17.285	-78.624	-15.115	21.601	71.916	-46.796	31.752	11.073	2.3973	-25.215	-8.6767	-20.548	-37.925	2.4657	-23.645	-32.395	8.2625	-25.233	-7.9781	18.885	-12.98	-13.715	23.414	-6.1834	-1.1913	17.446	30.448	0.74847	0.29852	-2.7722	-0.9421	-28.263	11.122	19.819	-41.694	-48.322	32.287	-38.192	-32.853	12.301	0.76085	-40.777	-24.596	-19.422	4.5952	-31.093
-9.9854	7.4438	-8.0842	15.07	-78.625	-16.77	21.395	72.974	-45.851	31.811	11.587	2.0267	-27.516	-8.4388	-20.598	-37.67	1.843	-22.539	-33.405	7.5798	-23.081	-7.3211	19.202	-11.769	-13.283	21.97	-5.1945	-1.5603	18.01	29.828	1.6436	1.5604	-3.3058	-0.43636	-27.868	12.148	18.73	-40.642	-48.653	33.212	-36.255	-33.986	11.846	-1.4763	-38.946	-23.443	-19.184	4.0756	-31.196
-10.576	8.5455	-7.9177	13.747	-78.93	-18.222	21.186	73.394	-46.539	31.131	12.422	2.8705	-27.261	-7.6431	-21.349	-35.877	0.86525	-22.534	-32.138	8.3265	-23.23	-6.977	18.737	-10.169	-13.316	22.597	-4.8711	-0.7951	18.616	28.886	1.9137	2.787	-3.5242	0.13216	-28.661	11.663	17.373	-40.64	-48.935	32.75	-37.122	-32.637	11.84	-0.708	-36.357	-22.78	-19.675	2.3327	-31.108
-9.5338	9.6791	-8.243	13.746	-78.506	-15.798	21.455	74.695	-45.941	32.64	13.263	4.0659	-27.244	-8.1565	-21.724	-35.382	-0.16579	-22.746	-31.753	10.563	-21.082	-5.4052	19.581	-9.9664	-13.864	22.674	-4.1861	-0.85398	18.789	28.105	1.9476	3.9221	-1.1143	-1.1984	-29.399	11.451	17.799	-41.176	-47.586	32.763	-36.512	-31.582	12.109	-0.094599	-34.172	-20.924	-19.27	2.0216	-30.031
-7.7739	11.121	-8.082	15.147	-77.35	-15.472	23.437	75.724	-46.295	33.671	14.647	3.7929	-27.706	-7.5186	-20.991	-35.188	0.16148	-22.908	-32.425	10.422	-21.948	-4.1084	19.764	-9.5974	-14.289	22.838	-3.548	-2.0522	19.321	29.407	2.3189	4.4796	1.3452	-0.59499	-29.02	12.652	17.777	-41.367	-47.196	33.385	-34.177	-29.598	12.375	-0.15132	-34.267	-20.242	-18.767	3.4682	-30.354
-7.2764	12.6	-7.3078	14.936	-76.626	-16.627	24.04	76.103	-46.375	35.235	14.301	3.1452	-28.366	-7.4497	-20.362	-33.912	0.69294	-22.634	-34.253	11.451	-22.441	-3.2003	20.282	-7.4999	-12.529	22.615	-4.543	-1.813	20.002	30.051	3.4963	5.1327	1.5603	1.271	-29.173	12.219	18.199	-42.533	-45.296	33.598	-33.234	-28.886	12.44	0.56142	-32.666	-21.441	-18.559	3.7232	-29.834
-8.9718	13.1	-7.2498	12.516	-76.112	-16.731	25.274	77.423	-45.858	35.14	13.328	2.5615	-26.88	-7.317	-21.364	-34.11	-0.30082	-22.428	-34.184	13.687	-23.662	-2.7147	20.965	-7.5528	-11.898	22.288	-6.802	-2.1699	19.997	29.925	3.2906	5.7421	1.1809	0.80188	-28.429	13.299	17.499	-43.878	-45.49	34.274	-31.892	-29.779	11.59	-0.37421	-30.57	-22.465	-18.564	4.5276	-29.249
-8.0837	14.034	-6.4358	10.801	-75.012	-17.86	26.999	77.763	-45.211	36.622	14.376	1.3332	-25.026	-8.6848	-22.102	-34.594	0.092146	-22.26	-34.007	14.125	-23.814	-2.6995	21.827	-7.4944	-10.945	22.026	-5.8565	-3.1848	21.58	29.01	3.3316	7.6066	0.64218	-0.30545	-26.224	14.729	17.096	-45.533	-45.016	33.782	-31.482	-32.341	11.082	-0.48649	-28.709	-23.726	-17.802	4.1106	-28.506
-6.7624	14.454	-6.8354	11.805	-73.792	-17.835	28.72	78.639	-45.779	38.456	15.412	0.90397	-24.756	-9.5286	-22.168	-34.492	-0.74713	-22.69	-36.453	14.254	-23.482	-0.98019	22.694	-7.1938	-11.936	22.59	-3.8694	-3.1289	22.275	29.69	3.9231	7.7049	0.27822	-1.5924	-25.995	13.601	16.253	-45.981	-43.396	32.877	-30.632	-31.438	10.379	-0.88164	-27.838	-23.523	-16.1	4.4648	-29.353
-5.837	14.681	-6.8515	13.073	-73.524	-17.441	27.782	80.263	-45.617	38.035	16.255	0.68068	-24.731	-9.6495	-22.995	-34.96	-0.87619	-22.117	-37.729	16.982	-23.182	-0.23947	24.376	-5.9576	-12.757	23.023	-5.4141	-3.6469	20.756	31.873	3.2947	7.664	1.0621	-1.7319	-25.964	14.098	14.933	-45.502	-41.928	31.935	-30.28	-29.522	11.266	-0.52754	-27.001	-24.05	-15.677	4.8356	-28.974
-6.3623	14.321	-7.8785	11.401	-72.788	-18.303	27.19	80.75	-46.127	39.076	15.931	-0.080606	-24.879	-9.5937	-23.655	-34.096	-0.65723	-21.786	-38.179	17.76	-22.639	0.2581	25.906	-5.0183	-13.012	23.336	-5.6206	-5.8851	19.962	33.152	3.1121	8.4293	1.7176	-1.2575	-26.024	14.357	13.579	-44.884	-41.012	31.111	-28.871	-28.948	12.63	-1.1685	-25.069	-24.981	-15.165	5.1717	-28.693
-7.0757	15.838	-8.6163	9.9381	-70.434	-18.754	27.045	81.64	-45.425	40.5	15.665	0.13467	-23.425	-9.0197	-24.126	-35.182	-3.4851	-21.238	-38.413	18.665	-23.017	0.34711	26.063	-5.3193	-10.992	23.394	-5.9573	-6.5693	22.006	31.697	3.7	8.885	1.674	-0.083885	-25.449	14.255	12.762	-45.525	-41.064	31.329	-29.548	-30.069	12.035	-1.4458	-23.781	-26.238	-13.778	4.8969	-29.192
-7.1003	18.866	-7.2218	10.331	-68.598	-17.822	27.009	82.149	-44.974	41.143	15.221	-0.90538	-22.059	-8.6935	-23.479	-35.029	-5.7839	-20.695	-39.053	17.285	-22.367	1.3529	24.979	-4.8546	-11.325	22.183	-5.9684	-6.988	21.738	32.432	4.6608	10.727	2.2198	1.803	-24.884	15.312	12.193	-46.353	-41.254	30.231	-29.803	-29.668	11.116	-0.38116	-24.617	-25.849	-13.623	5.8934	-29.758
-7.0556	19.915	-7.3537	9.9614	-66.87	-17.617	26.563	83.647	-44.544	40.953	15.309	-2.716	-22.703	-8.6416	-23.097	-33.636	-4.2883	-20.565	-40.148	17.144	-21.709	1.5136	25.973	-4.0989	-12.254	21.653	-5.9561	-7.345	21.239	32.424	4.7338	11.766	4.0745	1.2432	-25.621	15.537	11.129	-45.139	-40.366	28.933	-28.722	-29.985	10.325	-0.59615	-24.78	-24.739	-14.273	5.4201	-28.977
-5.7804	19.468	-8.2288	9.447	-64.803	-17.378	26.485	84.68	-43.286	40.883	16.261	-3.7845	-21.815	-8.1276	-22.709	-33.98	-4.9021	-21.641	-40.917	17.785	-22.717	1.4273	27.299	-2.9584	-12.865	22.239	-4.8587	-7.3559	21.214	32.524	5.011	12.419	5.3947	0.3661	-23.314	15.401	10.259	-44.044	-40.297	28.062	-28.768	-29.181	11.175	-1.0115	-24.009	-25.379	-13.296	5.2761	-28.655
-4.5017	19.048	-8.5741	9.0116	-63.728	-16.458	27.326	84.514	-41.539	41.917	15.555	-3.6811	-20.758	-8.3029	-21.901	-35.122	-3.735	-21.574	-41.505	17.373	-20.673	1.7873	28.832	-1.8668	-13.793	22.781	-4.2477	-8.9995	21.706	32.849	5.9043	12.802	6.0433	1.8903	-22.968	16.303	10.068	-43.372	-40.465	26.597	-28.724	-27.558	11.885	-0.45704	-22.56	-26.689	-11.834	4.6041	-30.073
-4.3256	17.495	-8.6065	9.3272	-63.049	-16.962	28.189	83.908	-40.594	41.975	16.13	-2.214	-20.023	-8.574	-22.641	-33.641	-4.0345	-22.081	-40.754	17.459	-19.663	3.0323	29.043	-0.88842	-15.656	23.089	-3.2516	-10.184	22.554	32.846	6.5863	11.61	6.0905	2.8354	-22.148	16.564	10.179	-42.737	-40.756	24.29	-27.549	-27.915	14.113	0.2658	-21.195	-27.84	-9.2021	4.629	-31.052
-6.0263	17.297	-9.4473	9.4525	-61.801	-17.133	27.658	83.934	-40.219	43.21	17.784	-1.9153	-19.257	-8.1708	-23.069	-32.993	-3.6611	-21.374	-40.773	19.397	-20.268	4.0739	29.128	-1.2655	-16.531	23.673	-3.6823	-11.667	21.55	34.664	6.5137	10.028	5.3582	3.0133	-21.243	14.385	9.5244	-42.153	-39.908	23.366	-26.444	-26.425	14.114	-0.23206	-19.559	-28.355	-7.6534	3.3976	-30.479
-6.6936	17.85	-9.3838	8.6013	-60.328	-16.446	28.331	84.128	-39.507	42.308	17.951	-2.4475	-19.656	-9.1142	-22.65	-31.943	-4.1524	-22.071	-42.257	19.162	-21.702	3.7464	29.459	-1.3946	-16.822	24.44	-2.5289	-13.936	21.33	35.377	4.6798	10.689	5.6298	4.8723	-20.613	13.109	10.242	-40.229	-39.346	23.781	-25.783	-25.777	13.877	-1.0397	-19.86	-28.386	-7.6512	2.2605	-30.498
-5.3314	18.236	-9.2083	7.8881	-58.776	-17.553	27.894	85.645	-38.771	43.172	17.66	-2.859	-18.973	-9.4134	-22.434	-31.286	-5.1142	-22.423	-43.592	17.313	-21.35	2.5519	29.186	1.5506	-16.309	24.277	-2.3176	-14.553	22.557	35.466	5.1736	12.915	6.5011	6.8429	-20.023	13.84	10.977	-40.37	-38.639	23.359	-24.253	-26.235	14.465	-1.9871	-20.025	-28.239	-7.0968	2.0487	-31.129
-5.0115	17.5	-8.8338	7.7743	-57.725	-19.659	27.481	87.807	-38.432	42.933	17.743	-2.2691	-19.243	-9.692	-23.969	-30.086	-5.0621	-21.483	-44.77	16.239	-21.41	2.9996	30.716	2.4781	-15.851	25.15	-3.11	-13.901	21.248	35.081	5.6869	12.934	5.7089	6.7174	-18.538	14.931	10.408	-38.415	-37.111	23.223	-24.295	-25.872	13.202	-2.5742	-19.368	-28.707	-7.2473	3.0137	-30.586
-5.7818	17.382	-8.2043	7.9939	-54.834	-19.03	28.513	88.885	-38.16	42.344	18.162	-1.9366	-17.959	-10.921	-23.78	-30.114	-6.4198	-21.812	-44.678	17.282	-21.133	4.8385	31.364	3.3959	-16.735	25.452	-3.7343	-14.541	20.309	35.223	6.6033	12.461	4.0565	6.8778	-17.52	13.667	11.353	-37.52	-37.036	22.321	-24.573	-25.353	13.764	-1.8884	-18.487	-29.392	-7.609	3.7072	-29.779
-6.5272	17.296	-7.2403	5.9776	-54.349	-18.373	27.914	88.462	-37.19	42.141	17.477	-1.2189	-17.16	-10.484	-25.3	-28.673	-5.1178	-22.213	-43.562	17.915	-19.765	5.6868	29.814	3.9387	-17.444	24.712	-4.4272	-15.418	21.633	35.796	6.1614	13.399	4.8764	8.4125	-16.883	12.83	12.301	-37.431	-37.451	21.36	-24.816	-26.164	14.443	-2.7685	-18.027	-28.296	-6.8362	3.9853	-30.05
-6.1399	16.109	-6.8206	6.2241	-53.524	-19.042	28.13	86.819	-37.479	41.718	18.312	-0.32002	-16.902	-10.877	-26.366	-29.257	-3.9968	-21.319	-44.058	18.634	-18.977	6.878	28.006	4.1046	-18.128	24.24	-4.4908	-15.679	21.608	36.55	5.4461	15.12	5.5953	9.7361	-17.521	12.66	11.301	-38.467	-37.398	21.253	-23.174	-25.803	14.388	-2.869	-17.316	-26.487	-7.3152	4.9139	-30.223
-7.1783	14.796	-5.9035	7.4893	-51.066	-21.338	27.895	86.244	-36.749	41.975	18.722	-1.0387	-17.385	-11.522	-25.884	-28.586	-4.0868	-20.709	-44.516	17.649	-20.15	6.1758	27.221	5.3466	-17.813	25.043	-3.9866	-17.236	22.758	36.098	4.1412	15.152	6.6739	9.253	-16.699	14.008	10.996	-39.037	-38.074	21.268	-20.054	-24.282	15.622	-3.8181	-17.351	-25.795	-6.3151	6.0792	-29.897
-8.9162	14.717	-5.0588	8.1939	-50.618	-21.179	28.389	86.816	-35.316	42.926	19.471	-0.38485	-15.401	-11.932	-26.212	-26.865	-3.4169	-21.551	-44.69	16.059	-19.802	4.6385	27.495	6.4051	-17.884	24.987	-3.5728	-16.954	24.161	35.563	3.5253	15.539	6.315	9.4222	-17.261	14.385	10.977	-37.384	-37.952	19.609	-18.798	-23.313	15.528	-3.8058	-16.922	-24.888	-6.1904	5.9452	-29.519
-9.2835	16.112	-3.706	6.2617	-50.681	-21.226	29.066	86.99	-34.074	42.714	18.531	-0.089671	-14.521	-13.161	-25.603	-26.248	-2.3971	-22.71	-44.637	16.33	-18.683	4.8351	27.334	5.6569	-17.49	23.678	-4.7377	-16.058	23.606	35.455	3.213	14.172	6.9705	10.399	-16.963	13.894	10.681	-35.341	-37.44	18.229	-17.423	-23.223	14.973	-3.5897	-16.643	-25.417	-5.9591	5.6341	-28.538
-9.7679	16.746	-4.6444	5.3347	-48.61	-22.552	30.289	87.681	-35.319	43.139	18.401	-0.34314	-14.255	-14.491	-26.264	-24.409	-1.3845	-23.063	-45.8	15.944	-19.923	4.4677	26.646	6.4106	-17.408	23.858	-4.8972	-16.95	23.198	36.604	3.2079	13.62	7.3295	10.857	-14.829	14.21	11.258	-34.987	-38.497	19.926	-15.835	-23.764	14.822	-3.963	-14.19	-25.307	-5.9516	6.3971	-26.989
-9.551	16.735	-3.6153	5.3404	-47.097	-22.705	31.583	87.026	-35.182	42.705	19.305	0.16333	-13.63	-15.765	-27.031	-23.518	-1.684	-22.713	-45.076	15.343	-19.891	4.465	28.686	7.3909	-18.068	23.993	-4.9536	-18.527	23.736	38.423	3.2507	13.889	7.9524	11.928	-15.172	15.818	11.107	-33.479	-37.634	19.331	-13.763	-23.05	15.088	-4.6848	-13.313	-23.097	-5.5232	7.1784	-27.004
-9.4779	15.331	-1.7054	5.4978	-47.184	-22.311	31.456	85.41	-34.056	41.897	18.424	0.79764	-12.035	-17.36	-26.998	-23.148	-2.3014	-22.829	-44.826	15.189	-19.545	5.2297	29.299	6.838	-18.974	24.28	-5.1781	-18.75	23.714	37.788	2.0489	13.807	8.9248	11.649	-15.594	15.975	12.648	-33.923	-36.74	17.84	-14.277	-21.798	14.383	-4.0546	-13.454	-22.8	-3.8573	7.6535	-27.921
-10.035	15.37	-0.81551	6.4077	-45.932	-21.735	32.85	84.217	-33.386	41.823	18.503	1.4106	-11.671	-17.522	-27.32	-21.923	-1.7859	-24.153	-44.838	15.569	-19.713	5.219	29.366	7.2558	-20.772	26.084	-5.6957	-19.52	24.692	39.414	0.59844	13.986	8.7305	12.968	-15.158	15.356	11.565	-33.641	-36.518	18.027	-14.927	-21.06	15.795	-3.8789	-12.441	-22.115	-3.9368	8.4149	-27.517
-10.559	13.717	-1.6256	6.1188	-42.897	-22.038	34.167	83.881	-32.821	43.045	20.797	1.7804	-12.299	-16.88	-26.444	-21.693	-1.5083	-24.936	-44.881	15.852	-19.688	4.1083	28.857	7.6639	-21.315	26.454	-6.2747	-20.978	25.558	39.997	0.70341	13.966	7.2152	13.508	-15.77	15.932	11.465	-32.167	-37.351	18.042	-14.014	-19.968	15.482	-4.7708	-13.135	-20.652	-4.6359	7.882	-26.647
-10.53	13.147	-2.3868	5.7626	-41.872	-22.812	34.795	84.257	-30.186	42.643	21.379	2.1129	-13.297	-17.715	-26.113	-21.248	-1.0106	-25.355	-44.386	14.81	-19.661	3.6592	28.221	8.8942	-19.425	26.521	-6.577	-21.815	26.289	40.081	1.1741	14.185	7.4063	12.865	-16.534	17.071	12.294	-31.996	-37.914	17.702	-13.093	-19.178	13.615	-4.1338	-14.214	-21.71	-5.5872	7.7	-25.494
-9.4464	13.536	-1.8097	5.8896	-40.957	-21.31	34.936	84.104	-29.552	41.595	20.135	2.9691	-14.653	-17.528	-24.365	-21.335	-2.0133	-25.495	-45.494	15.412	-19.592	3.4652	27.762	10.671	-20.454	26.127	-7.2591	-23.604	26.181	40.021	-0.22303	13.872	8.6203	12.867	-15.694	18.037	13.186	-33.614	-36.878	17.822	-13.034	-17.575	13.343	-3.091	-14.227	-20.915	-5.8833	7.7165	-24.469
-9.5225	13.311	-2.2201	5.9223	-38.663	-22.271	33.899	83.046	-31.401	40.094	21.699	2.6517	-12.986	-18.033	-22.763	-20.555	-1.8103	-24.638	-44.663	16.597	-19.048	2.6454	27.725	11.245	-21.761	25.227	-7.7731	-25.044	27.928	41.215	-0.64186	13.421	8.1433	12.938	-14.571	18.158	12.679	-34.897	-35.647	17.011	-13.352	-18.872	12.431	-3.008	-14.094	-19.572	-5.9379	7.652	-23.253
-10.584	14.402	-0.84554	5.2479	-37.409	-23.37	34.778	82.311	-31.137	40.589	24.344	3.5417	-12.827	-18.857	-21.878	-21.238	-1.9535	-25.133	-44.384	15.639	-19.385	3.2785	27.289	10.95	-21.944	24.655	-7.9199	-23.681	28.372	42.583	0.16979	13.557	8.4149	12.626	-14.402	18.536	11.927	-34.649	-34.486	15.626	-12.24	-18.591	11.741	-2.4855	-12.937	-21.202	-6.3582	8.6468	-23.797
-10.401	13.973	0.64295	3.4622	-36.514	-21.686	34.365	82.506	-29.972	41.328	23.961	3.3149	-13.36	-19.669	-23.547	-21.308	-1.3368	-25.831	-43.76	14.29	-19.668	4.3998	27.189	12.616	-22.955	24.058	-7.4428	-24.854	28.811	43.081	-0.78703	13.554	9.1834	13.287	-13.43	19.062	12.215	-33.821	-33.241	14.681	-10.552	-17.839	12.163	-0.7272	-12.433	-20.684	-5.6795	8.6767	-24.284
-9.8198	12.592	0.6666	3.239	-34.455	-21.202	33.534	81.291	-28.67	40.344	23.413	3.1058	-13.247	-20.664	-23.908	-19.421	-0.56392	-25.56	-41.634	14.668	-21.026	4.5207	26.645	13.999	-23.04	23.348	-7.4376	-26.165	28.781	42.143	-2.7879	13.317	10.769	13.297	-13.078	19.211	12.524	-34.151	-34.202	14.19	-7.8717	-17.462	11.186	1.1692	-12.64	-20.461	-6.5047	10.949	-24.014
-9.7308	11.777	-0.16153	3.9081	-33.594	-20.907	32.737	80.612	-27.11	40.687	22.048	2.6499	-13.266	-21.732	-22.593	-19.076	-1.3748	-25.073	-41.885	15.407	-21.693	3.3422	26.547	13.071	-22.778	23.569	-7.0311	-26.741	28.891	41.339	-3.576	13.673	10.152	12.924	-13.141	18.182	12.732	-34.498	-33.124	13.294	-6.7498	-17.89	11.477	1.1209	-13.744	-19.279	-8.0917	9.7079	-24.142
-8.4591	12.232	-1.1253	3.594	-33.609	-21.689	32.839	80.019	-25.976	41.811	22.623	2.1496	-12.091	-22.377	-20.74	-19.056	-3.2492	-27.604	-42.013	16.317	-21.918	2.1577	25.66	13.401	-23.007	24.562	-7.8307	-27.312	29.601	41.948	-2.34	13.558	9.0167	13.299	-13.561	19.347	12.169	-36.868	-32.274	12.137	-7.5415	-18.453	10.795	0.90759	-16.144	-19.329	-10.387	10.819	-24.059
-7.4272	12.625	-0.33486	3.0088	-32.929	-21.785	33.5	81.238	-24.523	41.409	23.717	1.7896	-13.274	-23.352	-19.44	-19.478	-3.0782	-29.771	-41.741	14.415	-22.775	2.8287	26.43	13.776	-22.841	25.197	-6.9485	-28.977	28.694	43.312	-3.4425	14.306	7.9932	14.128	-13.944	22.135	12.46	-36.035	-31.611	11.199	-7.2834	-18.12	11.392	1.7803	-17.969	-19.866	-9.5912	11.853	-23.002
-6.0615	12.791	-1.1576	2.3849	-30.519	-22.252	33.891	82.09	-24.61	41.624	24.37	2.2748	-13.779	-23.178	-20.885	-20.454	-2.9019	-30.082	-41.76	12.816	-22.113	2.9814	27.22	12.717	-23.065	24.605	-6.3159	-28.194	28.382	43.159	-4.5182	13.385	8.1912	14.428	-13.632	22.671	11.73	-36.214	-31.259	11.321	-6.3211	-17.235	12.257	2.5621	-18.956	-19.078	-8.1241	13.181	-22.586
-5.5356	12.764	-2.0363	1.8939	-27.35	-21.356	34.514	80.374	-24.799	41.686	25.013	0.67012	-13.132	-23.558	-19.726	-21.667	-4.0696	-29.276	-42.003	14.711	-21.455	2.6639	26.658	14.365	-23.364	24.552	-7.1644	-29.01	29.253	42.526	-5.3827	12.641	7.9214	13.897	-12.328	22.511	11.866	-36.384	-30.303	11.377	-6.4311	-16.656	12.27	2.6552	-18.919	-18.546	-9.6986	14.659	-22.16
-6.4746	11.896	-3.0218	1.6977	-25.621	-21.436	34.138	79.454	-24.367	41.188	25.123	-0.62561	-12.617	-23.023	-18.414	-22.532	-4.3177	-28.518	-40.65	14.988	-21.994	4.0663	26.407	15.101	-23.834	24.819	-8.5174	-29.232	29.277	42.48	-7.0072	13.178	7.3759	14.485	-12.475	22.686	10.857	-35.712	-29.5	10.967	-4.971	-15.655	12.968	3.1272	-19.895	-17.958	-10.948	13.874	-20.808
-6.9004	11.44	-2.9837	2.1749	-22.993	-23.183	32.675	79.56	-25.218	40.682	25.153	0.6124	-13.192	-22.151	-17.422	-22.748	-3.5092	-28.148	-40.171	13.976	-23.483	4.6356	26.29	14.4	-23.389	25.827	-8.7166	-28.462	29.741	42.264	-6.7442	14.049	7.3083	14.841	-13.249	22.514	11.913	-34.407	-29.132	11.2	-3.712	-16.544	12.848	2.9593	-21.081	-18.062	-12.056	15.079	-19.177
-6.4988	13.807	-2.3307	2.0325	-20.037	-22.12	33.495	80.148	-23.898	41.298	25.399	0.34827	-13.639	-22.033	-17.596	-22.054	-1.8876	-27.899	-41.016	13.004	-23.424	4.1686	25.521	13.796	-24.201	26.707	-8.717	-27.458	30.547	41.719	-5.7692	14.285	7.6605	14.368	-12.094	23.514	13.368	-34.907	-28.377	11.192	-2.3515	-16.4	13.159	2.4918	-20.641	-18.369	-10.644	16.324	-17.72
-5.7581	14.429	-2.9002	2.3683	-18.203	-22.126	34.602	78.732	-22.428	41.336	25.644	-1.7269	-12.908	-24.266	-15.558	-21.988	-3.1583	-27.663	-40.79	13.707	-23.213	4.6382	25.2	14.286	-25.767	26.515	-7.9035	-27.653	30.485	42.026	-5.3677	13.128	6.4793	15.34	-11.133	24.242	13.312	-35.104	-27.86	11.174	-1.6239	-15.594	12.909	1.8407	-21.288	-17.69	-10.611	18.158	-17.33
-5.5962	13.294	-2.8096	2.3455	-17.163	-22.747	36.27	77.908	-21.579	42.089	25.761	-2.2467	-12.421	-23.491	-14.906	-21.434	-4.6972	-28.332	-40.927	12.111	-22.088	5.2036	25.43	14.954	-26.203	25.035	-6.5529	-26.764	30.359	42.347	-6.2553	12.148	6.8778	15.547	-11.376	25.571	12.499	-35.447	-27.199	10.581	-0.30288	-15.57	13.799	2.6258	-22.707	-16.315	-11.051	20.462	-17.402
-4.0299	14.339	-1.936	2.9372	-13.751	-22.169	37.623	77.526	-20.483	41.247	24.065	-1.7243	-12.139	-22.561	-14.944	-21.414	-4.9398	-29.637	-41.185	10.704	-20.993	4.1625	25.009	14.423	-27.662	23.839	-7.0849	-26.893	30.745	42.695	-5.9035	11.823	7.2282	16.588	-11.001	26.165	13.172	-34.357	-26.904	10.44	0.77402	-14.573	14.865	1.0251	-24.023	-16.14	-10.749	20.023	-16.929
-2.8772	15.452	-3.3609	1.9866	-12.072	-20.312	37.986	78.605	-20.587	40.777	23.215	-1.1823	-11.51	-22.678	-16.108	-21.212	-5.3175	-28.548	-40.412	11.146	-20.391	5.1982	24.605	13.882	-27.33	23.874	-7.7091	-26.82	30.381	43.325	-5.7737	11.738	7.5702	18.569	-9.6389	25.712	14.769	-34.648	-25.342	9.3151	1.4547	-14.261	14.714	-0.11256	-23.995	-15.978	-11.182	18.595	-16.59
-1.1457	14.358	-2.6826	1.4115	-11.11	-19.802	39.084	77.411	-20.555	41.246	23.247	-0.80722	-11.732	-22.592	-16.145	-20.395	-4.9139	-27.65	-38.564	9.8432	-20.338	4.5139	25.919	13.841	-25.926	25.266	-7.0277	-26.894	31.21	43.216	-5.7664	10.718	6.9218	19.722	-9.8679	24.131	15.887	-34.781	-23.561	9.2528	0.55214	-13.41	13.925	0.29374	-24.977	-14.1	-10.789	17.991	-15.087
1.0598	13.547	-1.8831	2.2406	-10.476	-20.995	38.791	76.537	-19.637	41.373	25.036	-1.4566	-12.444	-23.456	-14.158	-20.728	-4.5618	-27.787	-37.769	10.542	-21.467	4.318	26.878	14.489	-26.608	25.913	-7.5615	-27.597	31.553	44.018	-6.1657	9.5057	6.6144	19.537	-9.6158	23.837	15.557	-35.332	-23.209	8.9815	0.66562	-13.288	13.424	-0.2883	-26.15	-14.935	-10.531	18.243	-12.503
1.0477	13.425	-2.2049	1.3422	-9.0832	-20.828	38.861	76.739	-18.468	41.927	26.018	-2.4239	-13.523	-23.652	-12.941	-20.993	-3.2686	-28.413	-39.555	10.159	-20.265	4.8414	25.433	15.379	-26.787	25.109	-6.7263	-29.294	30.94	43.487	-7.2255	9.5022	7.3932	18.018	-8.521	25.495	13.603	-34.577	-23.072	9.7021	1.8383	-12.905	14.81	-1.7105	-27.16	-14.575	-10.341	18.89	-12.067
-0.16649	12.803	-3.25	-0.2246	-7.6196	-21.877	39.146	75.966	-19.004	40.758	25.481	-0.82543	-13.373	-22.158	-13.125	-20.839	-3.8841	-27.27	-39.824	9.5299	-21.386	4.3525	24.489	15.074	-26.639	25.221	-7.7303	-29.996	30.166	43.323	-7.7952	9.5445	7.7145	17.919	-7.1115	25.945	13.864	-33.322	-22.991	9.6278	3.5387	-12.645	16.344	-3.5402	-29.308	-14.235	-11.306	19.699	-12.52
-0.51597	12.626	-2.2987	-0.19693	-6.4526	-22.151	38.724	75.957	-18.812	40.78	26.258	0.11428	-11.945	-22.566	-12.204	-21.195	-5.2454	-27.405	-39.735	10.344	-20.86	3.2796	25.373	14.356	-26.169	25.144	-7.6854	-28.586	30.739	44.959	-6.6391	8.7493	6.1479	18.728	-7.1342	25.067	13.416	-32.785	-22.155	8.9727	3.209	-12.535	16.345	-3.868	-31.524	-13.266	-12.515	21.755	-11.987
0.69883	12.519	-3.5554	-0.27366	-3.8298	-21.992	38.686	77.952	-17.865	41.354	27.696	-1.0163	-11.459	-23.756	-11.045	-20.914	-5.117	-27.381	-39.328	10.927	-19.904	1.9237	25.837	14.414	-25.899	24.915	-6.2679	-28.947	31.453	45.816	-6.1702	7.5615	6.6234	19.11	-8.2349	25.804	12.598	-32.794	-22.325	9.2599	4.423	-11.779	17.983	-4.6925	-32.68	-11.947	-12.063	21.772	-11.982
1.3721	11.868	-5.5246	-0.40258	-1.7332	-23.057	39.19	76.312	-17.124	40.441	27.662	-1.4065	-11.087	-24.866	-10.897	-20.383	-4.7472	-27.466	-38.601	10.081	-20.14	0.90259	24.895	14.814	-25.127	23.998	-5.5991	-30.549	31.322	44.906	-6.8749	6.2802	6.4239	20.493	-8.254	25.943	13.179	-32.35	-20.344	8.5825	5.3834	-10.802	17.87	-4.7038	-33.257	-10.173	-11.551	20.653	-10.724
1.3582	11.8	-5.1881	-0.76048	0.11373	-23.21	38.054	73.759	-15.498	39.102	26.157	-1.6582	-11.565	-25.558	-11.454	-18.669	-4.0612	-28.673	-38.955	10.349	-20.61	1.6114	24.657	13.769	-24.98	24.124	-5.5868	-31.271	29.846	44.583	-8.6946	5.83	7.5659	21.123	-7.9784	26.638	15.225	-32.876	-18.332	8.6435	6.4772	-10.728	18.432	-4.2369	-33.679	-10.205	-11.998	20.707	-9.9186
1.362	10.683	-2.3126	-0.91802	1.769	-24.2	39.018	73.392	-14.924	38.913	24.807	-0.48944	-11.478	-26.148	-9.3328	-18.632	-1.598	-27.446	-39.007	12.649	-20.509	0.90323	23.838	12.919	-24.747	24.146	-6.4479	-32.219	30.292	46.293	-10.527	5.6291	7.5566	19.599	-8.9036	26.809	15.211	-34.096	-18.476	9.1911	7.4489	-8.8661	17.265	-5.1371	-33.914	-10.142	-12.078	20.433	-9.2464
1.5701	9.266	-0.23089	-1.0133	3.0084	-25.961	39.2	73.695	-13.407	37.75	24.266	-2.0426	-9.1967	-25.484	-8.0378	-17.371	-1.2015	-27.995	-39.903	11.918	-20.673	0.52787	23.075	14.218	-24.498	24.422	-6.9239	-33.366	30.409	46.072	-12.057	4.4786	7.9294	19.888	-7.9083	26.647	14.876	-34.103	-21.061	9.0654	7.9361	-8.5507	16.895	-6.428	-33.979	-10.288	-13.411	21.513	-8.3736
1.9397	9.0006	-1.003	-0.61518	3.886	-25.392	39.307	73.409	-12.436	36.905	24.963	-4.4854	-7.8005	-26.534	-7.4126	-17.508	-1.2595	-27.944	-40.991	12.019	-21.488	-0.95957	22.833	14.716	-23.913	23.469	-7.8374	-33.548	30.601	44.905	-11.892	3.1225	9.7464	20.324	-7.7882	27.354	15.028	-34.614	-20.564	9.3954	9.6384	-10.525	16.221	-5.488	-33.768	-8.6352	-14.604	21.659	-8.3939
1.9897	10.211	-2.115	-1.2711	4.8631	-25.223	40.69	72.147	-12.934	36.155	26.034	-4.0375	-9.4057	-25.949	-8.2853	-16.736	-0.5274	-28.412	-39.674	11.118	-22.069	-1.9767	22.262	14.507	-24.178	23.077	-8.2718	-34.094	31.618	43.439	-13.621	3.1377	9.0193	20.905	-8.0316	28.119	15.521	-33.964	-19.691	7.8905	11.337	-12.604	15.05	-3.0848	-34.419	-8.7362	-12.627	21.957	-8.1958
2.6346	8.59	-1.6429	-1.2603	6.0699	-24.741	41.721	71.56	-13.477	35.356	25.051	-4.5928	-8.6233	-23.662	-8.5999	-16.277	0.77465	-27.796	-38.133	12.791	-20.965	-2.1009	21.073	13.749	-24.476	23.399	-7.5596	-35.05	32.412	42.418	-15.519	2.0205	8.3692	19.928	-7.68	28.547	16.154	-33.378	-19.136	7.0487	13.302	-12.936	17.078	-3.9935	-34.457	-10.036	-11.764	21.808	-6.6057
4.0571	6.7734	-0.25022	0.033545	7.7777	-24.227	41.243	70.848	-13.028	35.039	23.928	-4.1715	-8.128	-22.968	-6.726	-17.113	0.45915	-27.944	-37.925	14.665	-22.057	-3.0184	19.524	13.049	-24.774	22.712	-7.0228	-36.403	32.192	42.094	-16.259	0.34236	8.9373	19.096	-9.0085	29.363	17.009	-34.838	-19.264	7.2725	14.212	-12.298	17.777	-3.8566	-34.362	-10.278	-13.651	22.149	-7.2545
4.6984	6.4875	-1.3116	-0.72509	9.2557	-25.826	42.191	71.098	-12.12	35.663	24.309	-3.4041	-7.9235	-23.502	-5.5759	-16.791	1.5339	-27.195	-36.945	14.721	-22.762	-4.0275	18.693	12.221	-24.935	22.062	-6.8441	-36.739	33.322	42.716	-16.655	-0.68548	8.7755	18.727	-8.5792	27.854	16.652	-36.563	-18.888	8.2021	14.098	-9.9614	16.576	-4.1018	-32.976	-9.6329	-14.76	22.8	-6.7866
5.6344	5.9177	-0.69301	-1.7868	11.423	-27.242	43.256	69.792	-12.711	35.866	25.127	-4.3322	-9.7281	-24.913	-4.7727	-15.798	2.3175	-27.357	-36.981	15.56	-22.825	-4.5603	18.442	12.164	-25.923	23.237	-7.4267	-35.832	33.569	44.668	-16.6	-0.69105	8.7919	17.96	-8.4139	29.115	16.491	-36.185	-19.626	7.7869	14.677	-9.6002	16.506	-5.6369	-32.748	-8.6206	-16.784	22.988	-5.4983
7.2576	6.9104	0.93655	-2.1144	12.067	-26.464	44.005	68.538	-12.547	35.597	24.765	-4.7313	-9.2925	-25.779	-3.9678	-16.634	2.0464	-27.874	-38.006	16.058	-23.407	-6.4443	18.1	11.498	-25.326	23.274	-7.89	-35.743	32.462	44.195	-17.192	-0.40781	8.5496	17.088	-9.4404	31.564	15.403	-36.884	-19.561	7.3836	14.564	-10.935	15.58	-6.953	-32.167	-7.4032	-18.017	23.149	-5.1652
7.787	8.7525	1.698	-3.2232	13.127	-26.652	44.108	68.708	-11.626	34.556	23.722	-3.5235	-7.9261	-25.08	-1.862	-16.624	1.7007	-28.271	-36.728	16.771	-24.613	-7.858	17.531	12.766	-24.431	22.891	-6.7058	-36.224	31.903	42.667	-18.46	-0.85594	8.3227	17.628	-10.472	31.29	15.443	-38.651	-19.095	8.9335	14.686	-11.907	17.573	-6.1342	-30.893	-7.305	-19.439	22.086	-5.3578
7.4092	9.0457	0.73609	-4.4281	15.09	-26.435	45.32	69.101	-10.231	34.591	23.764	-2.9939	-8.5169	-25.067	-0.85133	-16.217	0.76734	-28.189	-35.613	15.639	-23.867	-6.364	15.688	13.303	-23.306	23.129	-6.216	-35.978	32.191	41.759	-19.388	-0.42725	10.088	18.486	-10.338	30.626	15.061	-38.165	-19.554	10.014	15.765	-10.954	18.526	-5.4888	-30.801	-5.5212	-20.508	21.86	-4.7691
7.342	9.8908	-0.29458	-5.0352	15.226	-26.689	45.012	68.828	-10.222	33.924	23.278	-3.1995	-8.6673	-24.752	-2.0205	-15.259	0.76257	-28.219	-35.203	15.468	-23.508	-6.5261	15.239	13.875	-25.802	23.512	-6.8023	-35.046	32.514	40.382	-19.52	0.0014439	10.757	18.364	-9.9771	32.417	15.406	-38.34	-19.959	9.2902	17.229	-10.997	17.379	-5.1482	-31.427	-2.7648	-20.907	22.557	-3.0582
8.1076	10.799	0.5284	-4.9183	16.507	-26.362	44.765	68.217	-10.563	35.461	24.584	-3.84	-8.6542	-24.963	-1.6777	-15.745	0.077762	-28.518	-34.8	16.577	-24.33	-8.2427	14.036	14.845	-28.013	24.21	-7.4301	-36.116	32.679	39.942	-19.516	-1.5292	11.221	16.62	-10.815	33.435	17.05	-38.313	-19.693	9.3975	17.857	-9.8749	17.842	-5.5383	-30.282	-0.67629	-20.855	22.348	-3.6041
8.3387	10.575	0.66779	-4.8283	17.761	-26.648	44.889	66.888	-10.032	35.701	25.26	-2.7156	-8.4398	-25.563	0.3287	-15.325	-0.42061	-30.301	-35.339	16.09	-26.037	-8.4028	14.597	16.081	-26.633	24.09	-8.0218	-36.336	33.598	39.399	-19.814	-1.8942	11.34	16.641	-11.431	32.293	16.571	-38.305	-18.504	9.0114	19.184	-10.343	17.726	-5.3576	-28.245	-0.064376	-23.079	22.879	-4.6595
8.3639	11.493	0.37857	-5.0229	17.892	-27.943	46.307	66.04	-9.2287	35.406	24.157	-0.93074	-9.0425	-25.066	2.2915	-16.436	-0.28334	-31.799	-33.333	14.929	-26.254	-7.1439	13.779	16.935	-25.476	23.259	-7.1505	-34.782	35.226	38.32	-20.442	-1.6962	11.441	18.017	-10.763	33.292	14.644	-39.196	-18.269	7.9982	20.835	-13.232	16.599	-6.1686	-28.48	0.67839	-24.103	23.828	-3.9927
8.4743	11.652	1.5723	-6.2563	17.046	-29.626	45.88	65.865	-8.4152	34.857	23.426	-1.3298	-8.0031	-24.492	2.0972	-15.834	-1.1865	-31.084	-34.529	15.005	-26.513	-6.8716	13.944	17.927	-25.465	21.845	-6.0929	-35.275	35.016	37.883	-20.847	-3.3661	12.769	17.004	-9.2219	35.211	14.837	-40.937	-17.688	7.8811	21.766	-13.923	17.416	-5.6041	-27.715	0.84108	-24.179	24.621	-2.083
9.8897	11.491	2.5508	-6.2724	18.824	-29.997	45.239	63.853	-7.1329	34.18	23.436	-2.5048	-7.418	-24.795	0.30896	-14.974	-1.605	-29.961	-33.752	16.531	-27.188	-7.1732	14.109	19.132	-25.214	21.417	-4.8598	-35.484	35.014	37.906	-20.316	-3.3654	11.208	16.148	-9.7564	35.671	15.245	-41.802	-17.403	8.6154	20.257	-12.625	17.487	-5.0109	-26.993	0.76939	-24.518	24.233	-0.78758
11.085	12.552	0.51283	-5.972	20.796	-29.65	45.642	62.193	-6.694	33.061	22.519	-2.4333	-6.7971	-25.116	0.34132	-16.024	-2.4709	-29.712	-33.043	16.887	-26.946	-6.7234	14.767	19.567	-25.498	21.48	-4.6268	-34.613	34.022	36.448	-20.582	-2.598	10.385	14.962	-9.4338	35.549	14.585	-42.174	-16.772	8.4486	20.815	-12.974	16.496	-5.0002	-28.013	0.72505	-26.422	26.903	0.017748
12.3	12.434	1.4407	-7.6786	20.836	-29.397	46.043	64.006	-6.8482	33.299	22.572	-0.28267	-6.0446	-25.104	1.0904	-17.251	-1.4246	-30.087	-32.5	16.867	-26.826	-6.756	14.215	20.495	-25.122	20.898	-5.3198	-34.824	32.182	35.525	-20.251	-3.3827	10.523	15.855	-8.1581	34.97	14.391	-43.129	-16.974	7.3617	22.587	-14.338	16.246	-2.7789	-27.618	0.43266	-26.889	28.436	0.33835
13.8	11.769	2.025	-9.599	21.47	-30.086	46.246	62.702	-6.1234	34.282	22.44	0.032048	-6.5696	-23.642	1.1158	-17.572	-1.9922	-30.778	-31.655	17.558	-28.441	-7.807	13.97	21.391	-24.859	21.209	-3.698	-34.681	31.462	34.814	-19.541	-3.4735	11.24	17.036	-7.698	33.573	14.783	-44.349	-15.823	6.6946	22.439	-14.153	16.737	-1.4516	-26.946	0.48793	-26.562	27.484	1.0656
13.85	11.392	2.6689	-9.5208	23.727	-30.876	45.515	62.048	-5.8515	32.714	23.178	0.16211	-6.3452	-22.499	1.6382	-17.684	-2.2242	-30.81	-32.109	17.941	-29.12	-8.1644	14.345	20.049	-24.539	22.33	-2.9622	-34.574	31.471	35.451	-19.376	-3.6931	11.674	16.617	-9.2671	33.204	14.189	-43.444	-14.936	6.0617	22.947	-14.838	18.814	-2.5707	-25.279	0.73655	-27.927	28.128	1.7803
13.622	11.851	2.443	-10.207	25.978	-31.017	43.605	60.815	-5.2741	31.528	23.68	1.0752	-5.794	-23.048	2.0088	-17.025	0.19996	-30.345	-30.882	17.496	-28.081	-8.5318	15.117	21.809	-24.836	22.514	-3.1253	-33.661	31.526	34.511	-19.265	-4.0082	11.689	17.055	-9.9373	34.772	12.948	-42.105	-15.65	5.9275	24.589	-16.629	20.748	-2.7419	-26.096	1.4676	-30.21	28.166	3.5871
14.753	11.352	2.501	-12.338	25.778	-31.947	45.019	59.978	-2.4915	31.315	22.91	0.39558	-6.5044	-23.369	2.2784	-17.164	0.55386	-31.111	-29.77	16.608	-27.119	-8.7118	14.77	23.236	-23.165	21.066	-2.3245	-32.38	30.293	31.239	-19.104	-3.5442	10.376	17.47	-11.264	35.598	13.549	-42.702	-16.046	5.896	24.562	-15.337	20.159	-1.743	-26.244	0.94864	-30.273	28.345	5.5891
15.874	11.138	2.6621	-11.559	26.545	-32.614	45.286	60.899	-1.3246	29.914	22.028	-0.61428	-5.6603	-23.24	1.3743	-16.971	0.002218	-30.676	-28.713	15.833	-27.479	-8.3139	15.265	23.277	-21.906	20.308	-3.0446	-31.12	31.163	31.205	-17.394	-4.0173	10.038	16.274	-12.063	34.613	14.202	-43.309	-15.417	5.1621	25.104	-14.717	20.202	-1.1178	-25.248	0.48243	-30.905	28.757	5.2652
15	11.763	2.429	-10.766	28.032	-32.863	43.707	59.689	-0.70817	29.474	22.92	-0.91213	-4.272	-23.624	1.5898	-16.907	-1.3307	-31.363	-27.457	16.109	-29.092	-6.9793	16.403	22.57	-22.604	19.129	-2.9509	-31.96	31.779	31.714	-16.893	-4.5257	10.941	15.815	-11.8	34.525	14.056	-42.528	-15.806	4.9335	25.955	-15.28	22.095	0.54795	-23.861	0.11192	-31.166	29.287	4.3305
14.598	11.082	2.8903	-11.608	29.805	-33.986	41.696	56.649	0.28468	29.01	22.803	-1.6042	-3.6909	-22.667	0.62812	-17.018	-1.3266	-32.169	-26.054	14.968	-29.465	-7.2131	15.106	23.423	-24.149	19.745	-2.2387	-31.642	30.476	30.915	-18.029	-7.2324	11.52	16.825	-11.692	35.453	14.137	-41.667	-15.041	4.8798	27.545	-15.684	22.119	0.63603	-22.58	-0.25273	-30.524	29.057	5.0204
15.807	10.73	2.847	-11.358	30.263	-35.752	41.456	56.078	1.4249	30.14	22.212	-1.9766	-4.5647	-22.159	-0.35269	-18.449	-0.53589	-32.427	-25.509	14.477	-30.569	-8.9437	15.288	23.118	-24.335	20.895	-2.7851	-32.212	30.125	30.772	-19.65	-9.1246	11.814	16.863	-10.447	35.682	13.576	-41.979	-14.33	5.2047	28.721	-15.028	21.092	0.8706	-23.28	-0.51973	-31.001	29.878	6.5892
15.689	12.041	2.4312	-11.42	30.475	-36.988	41.95	54.35	2.1195	29.758	22.543	-1.969	-4.0275	-23.393	0.059831	-18.234	0.25302	-31.745	-25.237	14.203	-32.446	-8.5159	16.385	22.833	-24.762	21.295	-2.0946	-32.301	31.523	30.316	-18.739	-8.2866	11.441	16.077	-11.445	35.338	14.529	-42.897	-12.663	6.5712	29.135	-15.092	22.242	2.2871	-23.103	0.15859	-30.152	29.931	8.2752
15.801	11.044	2.2559	-11.94	31.825	-37.949	43.11	53.077	2.0186	29.622	21.77	-2.4693	-3.9088	-21.677	-0.55478	-18.051	0.18255	-31.312	-24.095	13.536	-30.628	-5.4912	16.587	23.382	-23.993	21.019	-0.69159	-31.043	32.535	29.957	-17.325	-7.3841	11.547	14.411	-10.811	35.007	12.906	-42.755	-11.906	6.6065	28.764	-15.414	21.043	1.3751	-21.442	-0.75295	-30.372	30.183	9.1374
18.086	10.127	3.0626	-12.025	31.992	-37.804	43.019	52.956	2.232	30.056	19.859	-1.6414	-2.6281	-20.549	-1.2357	-19.069	1.6462	-33.032	-23.172	13.503	-30.569	-5.462	16.628	23.77	-23.398	21.828	-0.53459	-31.35	31.808	28.677	-17.884	-8.6467	11.731	14.67	-9.9188	35.519	11.525	-42.591	-9.8936	5.8075	29.572	-16.765	19.491	0.77789	-19.546	0.15583	-30.435	29.158	9.7758
18.834	11.388	2.9398	-13.08	33.891	-37.142	41.583	52.81	2.3193	30.352	20.082	-2.0068	-2.4676	-19.832	-1.9514	-19.197	3.8254	-33.171	-21.973	13.252	-32	-6.7123	16.106	23.255	-24.843	22.988	-1.1552	-30.384	31.707	28.283	-17.85	-9.5645	11.204	15.074	-10.773	35.54	11.05	-43.178	-9.2066	6.7115	31.855	-17.9	18.942	1.8863	-18.114	-0.0056989	-30.222	29.656	9.9863
18.248	11.179	4.5621	-13.481	35.803	-37.847	40.375	53.23	2.1705	29.129	21.116	-1.6406	-2.6239	-20.105	-2.1074	-20.644	4.3177	-32.906	-21.589	14.342	-33.389	-7.7872	16.757	21.166	-25.102	23.437	0.19357	-30.467	31.865	27.362	-17.621	-10.929	9.8759	16.042	-10.496	35.372	11.66	-43.25	-9.1912	7.4629	32.911	-17.912	19.984	3.8618	-18.26	-0.16332	-30.014	29.201	12.171
18.661	11.122	3.6743	-12.585	37.473	-40.013	38.875	53.702	1.3345	28.311	20.672	-0.084726	-3.8146	-20.147	-2.0733	-22.083	2.5889	-33.653	-20.882	14.128	-32.712	-7.3653	17.724	21.159	-24.447	23.792	1.9963	-29.27	32.524	26.257	-19.366	-13.494	10.591	15.922	-11.43	35.306	11.808	-43.845	-7.7489	7.9283	34.597	-17.929	19.933	3.1114	-17.327	-0.13735	-29.546	29.439	13.048
18.657	10.637	3.7432	-11.896	37.998	-40.52	38.014	53.496	0.89445	28.23	20.199	-0.38258	-4.4492	-20.704	-2.4612	-20.901	2.5202	-34.334	-18.916	11.275	-33.115	-7.1269	17.855	22.172	-22.669	24.46	3.2329	-28.574	35.185	26.317	-21.207	-14.227	12.228	15.202	-12.117	33.94	13.257	-43.928	-6.8268	7.155	35.21	-16.916	19.788	0.85744	-16.531	1.4882	-31.176	28.422	12.804
19.091	9.9169	4.8374	-12.1	37.919	-41.287	36.792	53.482	0.48106	27.803	20.128	-1.3889	-4.9383	-21.228	-1.8516	-20.454	3.0073	-34.312	-17.911	9.1384	-34.06	-7.2132	16.266	22.127	-21.338	24.544	2.0969	-28.259	34.573	24.898	-21.022	-14.92	11.512	16.271	-12.385	34.189	13.63	-44.518	-8.5094	5.8728	37.25	-15.471	19.923	1.5769	-15.621	1.3579	-32.622	28.15	13.124
20.235	10.09	5.4723	-11.318	38.896	-42.431	35.763	53.013	2.3244	26.856	17.538	0.35517	-5.0847	-20.63	-1.7495	-20.601	2.12	-35.992	-18.063	9.6347	-34.337	-8.4615	15.926	21.226	-22.698	26.647	1.7078	-27.669	33.285	24.239	-22.812	-16.862	11.089	16.693	-12.296	35.107	13.426	-45.731	-8.2928	5.8567	39.164	-15.016	18.183	1.8182	-15.58	-0.16882	-34.101	30.125	14.025
20.061	11.058	6.9011	-10.178	39.079	-42.428	34.543	53.861	3.6049	26.61	17.128	-0.34751	-4.8603	-21.75	-2.1723	-20.636	2.3354	-37.053	-16.805	9.348	-34.834	-8.0955	16.213	20.978	-21.897	26.07	3.9535	-27.273	34.764	23.179	-22.206	-17.803	11.046	15.878	-13.362	34.536	13.254	-45.556	-6.5316	6.4214	39.588	-16.429	18.502	1.7733	-15.819	0.15012	-33.875	29.941	14.548
19.04	11.571	6.9411	-10.445	40.4	-42.937	33.879	54.411	2.1244	26.882	17.408	-1.1106	-6.1666	-22.365	-2.4956	-20.321	3.4812	-37.22	-16.691	8.9547	-36.389	-9.29	16.454	21.929	-19.897	26.412	5.1486	-27.766	36.005	21.546	-20.782	-18.476	11.502	16.222	-13.888	35.052	13.227	-43.981	-6.2054	5.3894	40.499	-16.629	20.354	1.2047	-13.35	2.0472	-35.224	29.509	15.677
19.254	10.956	7.5651	-9.5886	40.905	-43.623	31.757	54.448	2.0058	26.656	17.464	0.0031625	-6.1077	-22.175	-2.8208	-19.905	3.2545	-37.952	-16.92	8.4212	-36.604	-9.9702	17.211	21.583	-19.002	27.728	5.3255	-28.203	34.801	21.296	-20.633	-19.956	12.816	15.303	-14.526	35.263	11.217	-44.843	-6.2837	4.2357	42.66	-16.573	21.315	-0.55258	-11.623	2.6513	-36.65	29.65	15.605
21.069	11.229	7.2379	-8.8622	42.307	-44.152	30.378	54.631	1.9599	25.468	18.446	0.64991	-6.9197	-22.963	-4.0981	-20.49	4.1801	-37.744	-16.018	8.5233	-37.653	-9.0123	17.415	20.351	-18.076	27.931	3.9598	-27.918	35.711	21.62	-20.393	-21.358	13.799	14.998	-15.208	35.593	9.9202	-43.486	-6.5175	4.1254	44.467	-17.192	21.658	-1.5943	-11.234	2.6069	-37.739	28.627	13.944
22.497	11.204	6.757	-9.7706	42.928	-45.515	30.057	54.861	0.069241	24.542	18.435	2.0548	-7.3371	-22.535	-3.6855	-20.342	4.4701	-37.308	-14.974	7.8886	-36.47	-9.4255	16.425	19.997	-18.662	26.725	2.8943	-27.512	34.456	21.509	-22.062	-22.667	13.942	15.96	-15.513	36.154	9.8023	-43.195	-6.5958	4.2087	45.756	-18.454	22.42	-1.3563	-11.076	1.8517	-38.502	29.963	14.043
22.577	11.331	7.5239	-10.443	43.182	-46.198	30.919	55.17	0.16366	24.525	15.513	1.5972	-7.599	-21.689	-4.7937	-19.84	4.8542	-37.348	-15.564	7.4332	-37.047	-10.182	17.112	21.298	-17.933	24.634	3.6499	-28.221	35.568	20.766	-23.079	-23.119	14.145	15.488	-15.372	36.734	10.622	-44.848	-5.0379	3.4594	45.731	-20.087	22.835	-2.2987	-10.623	2.03	-39.754	31.302	15.535
23.44	12.199	9.1716	-8.8633	43.349	-47.107	30.974	55.315	0.8529	22.793	14.91	1.8125	-8.0523	-22.266	-4.8746	-19.797	6.5966	-38.998	-15.05	5.9782	-36.96	-12.201	18.184	21.782	-18.443	24.17	3.4904	-27.618	37.954	20.293	-23.62	-22.661	14.204	13.821	-16.186	37.445	9.8174	-46.543	-4.6439	3.6129	45.983	-21.362	22.298	-1.9059	-10.451	2.0149	-40.76	31.289	15.756
25.569	11.629	8.7757	-10.275	43.528	-47.459	30.543	55.62	1.2669	21.746	14.858	2.2231	-9.7073	-22.451	-4.2703	-20.055	5.0169	-39.564	-13.663	5.3754	-37.399	-13.005	18.045	21.973	-17.987	24.705	3.6312	-26.055	38.174	19.854	-22.961	-22.226	15.029	13.329	-16.609	37.58	9.4015	-46.768	-4.1721	3.148	48.401	-21.9	22.503	-2.2741	-9.2083	1.6425	-41.979	30.352	16.326
26.193	12.422	8.7415	-11.066	43.88	-48.273	30.183	54.56	0.57654	21.342	13.053	3.0971	-9.7421	-20.645	-2.6283	-20.521	4.4475	-41.657	-12.643	3.8352	-38.746	-12.571	18.714	21.967	-17.553	24.75	4.4591	-25.874	37.485	18.141	-21.326	-22.924	16.209	14.504	-16.733	37.011	9.4386	-45.772	-2.3252	4.5197	49.707	-21.312	23.412	-1.6758	-8.7958	1.8813	-40.525	28.816	15.172
27.812	13.544	9.4306	-10.479	44.5	-48.698	29.963	54.168	0.36734	22.545	12.364	2.8933	-10.61	-21.025	-2.1792	-21.361	4.1675	-41.642	-10.943	3.6301	-39.858	-12.036	19.002	21.453	-17.57	23.38	4.3901	-26.07	36.99	18.296	-20.28	-23.781	16.26	15.148	-16.361	37.531	10.208	-45.63	-1.6502	4.9867	50.32	-21.16	22.956	-1.677	-7.1711	2.9717	-41.506	28.01	15.06
28.883	13.245	8.8104	-10.798	44.143	-49.947	28.439	52.912	0.46531	22.702	13.643	2.1818	-11.36	-20.868	-3.1234	-20.466	5.3754	-40.885	-9.7459	3.434	-41.615	-12.985	18.182	22.047	-17.631	23.04	6.3085	-24.693	37.636	18.875	-22.847	-23.506	17.587	16.78	-15.185	38.206	9.8258	-46.139	-0.96523	4.4944	51.9	-22.158	23.209	-1.8095	-6.1896	2.5817	-42.564	28.071	15.047
29.173	12.069	8.8178	-12.022	43.811	-52.214	27.352	52.44	-0.20199	22.182	14.428	1.4542	-11.353	-20.774	-3.8287	-21.273	6.3809	-40.974	-8.8713	3.4775	-43.023	-14.843	17.828	22.975	-16.105	21.977	6.5234	-23.213	36.949	18.695	-23.005	-22.452	18.821	16.588	-13.767	38.261	9.6439	-46.156	0.36349	4.0534	50.979	-22.544	23.919	-2.1609	-5.2336	1.7698	-43.288	27.599	15.745
28.738	13.527	9.3008	-13.498	42.448	-53.156	26.22	53.883	-1.2972	21.787	13.557	0.74091	-12.167	-22.572	-4.1277	-22.739	7.3847	-41.387	-8.2933	3.9206	-42.943	-15.444	16.897	23.224	-15.66	21.913	6.684	-23.036	36.569	18.589	-21.939	-22.682	18.567	15.556	-14.097	39.187	9.7483	-46.917	-0.58578	3.0694	50.698	-22.434	25.209	-1.9061	-5.5939	1.0321	-42.26	28.419	17.062
28.875	13.42	8.8977	-13.665	44.351	-52.989	26.463	54.848	-0.16762	20.936	12.418	0.043559	-13.312	-22.134	-3.7831	-25.067	7.5291	-41.499	-8.6955	2.4922	-44.074	-14.227	18.146	23.297	-14.662	20.681	6.7958	-23.3	36.67	18.66	-23.404	-21.8	16.901	15.554	-14.089	40.064	8.7515	-46.528	-0.024361	3.0379	50.596	-22.264	25.604	-0.86502	-5.4085	0.9389	-41.558	29.514	18.226
28.783	12.256	8.5904	-12.708	45.058	-54.028	25.999	54.168	0.43107	20.285	12.868	0.18605	-12.968	-22.04	-2.0156	-25.401	6.7501	-42.021	-8.4197	0.39617	-44.324	-13.596	20.189	22.972	-14.532	21.283	6.951	-21.653	36.224	18.401	-25.114	-22.053	17.51	14.179	-13.775	40.004	7.3119	-46.204	0.25605	3.5872	51.551	-22.734	25.338	-0.57658	-4.8071	0.44534	-41.05	29.023	18.018
30.257	13.646	9.8383	-12.952	46.685	-54.406	25.748	53.248	-0.54873	20.52	13.204	-0.2716	-12.451	-21.498	-2.6477	-26.366	7.5515	-41.698	-7.2576	1.4305	-45.142	-14.664	19.95	23.404	-16.244	20.982	6.6812	-21.018	35.828	17.041	-23.735	-22.975	18.116	13.439	-14.597	41.428	8.0073	-45.386	1.7781	4.2941	52.526	-22.285	25.423	-1.5627	-3.9721	1.9987	-40.573	28.695	18.406
30.931	14.223	9.2236	-13.486	47.989	-54.236	25.789	53.156	-1.9138	19.3	12.256	-0.027903	-14.305	-20.672	-3.4995	-26.809	9.8461	-41.991	-6.3461	0.54895	-45.348	-15.175	19.587	24.694	-14.996	21.048	7.5236	-21.282	34.958	16.719	-22.276	-22.289	18.432	12.874	-15.157	42.017	7.8742	-44.992	4.0515	4.4048	52.76	-21.521	27.18	-1.8636	-4.1753	2.2453	-40.871	30.034	19.877
31.668	13.542	10.171	-13.625	48.214	-54.852	25.369	52.652	-2.8972	20.1	11.525	0.10393	-13.909	-19.428	-2.5376	-27.461	11.111	-41.209	-5.0514	0.7878	-45.649	-14.447	20.946	24.343	-13.886	20.854	8.4655	-21.069	34.783	16.437	-23.053	-19.481	19.185	12.564	-15.164	40.907	7.2361	-45.203	2.7853	3.0301	52.267	-21.206	28.391	-0.92353	-4.2617	2.0252	-43.443	29.702	21.035
31.487	14.008	10.929	-13.618	46.336	-55.57	24.279	53.455	-4.0527	19.181	10.721	0.24287	-13.414	-20.392	-1.8165	-26.809	11.605	-41.949	-3.7455	0.64492	-45.382	-13.471	22.114	23.245	-15.546	21.107	9.4942	-20.622	33.515	15.424	-24.102	-19.852	18.609	12.44	-14.781	41.271	7.4196	-47.48	2.7807	4.1054	52.857	-20.55	29.95	-1.4147	-6.1908	0.81289	-43.406	28.223	20.843
30.695	14.607	10.588	-15.306	45.021	-55.856	22.358	54.857	-2.9392	18.76	10.977	-0.76343	-13.692	-20.286	-1.7492	-26.899	10.844	-42.135	-3.49	-0.76573	-46.356	-14.055	22.117	22.532	-15.436	20.11	8.9911	-19.106	33.561	14.557	-25.301	-20.159	18.488	12.461	-14.764	41.516	7.4196	-46.543	4.4941	5.179	53.367	-20.691	30.622	-1.6566	-5.2221	0.47753	-43.116	27.601	21.274
31.012	14.208	11.602	-14.697	45.483	-56.844	21.434	54.709	-1.4012	17.708	10.275	-1.3081	-14.137	-20.388	-2.3255	-27.31	10.074	-41.796	-2.4772	-1.2016	-46.891	-13.775	22.795	21.801	-14.935	20.996	8.8986	-19.015	34.782	14.715	-25.521	-19.485	19.215	10.22	-14.339	42.924	6.5137	-45.793	6.0022	4.8597	53.792	-21.786	30.899	-0.39832	-2.417	-0.72892	-41.576	27.47	21.841
30.971	14.483	12.432	-15.453	45.066	-58.248	20.847	54.4	-1.8093	17.311	10.133	-0.07362	-14.435	-19.151	-2.6837	-29.419	9.7974	-41.943	-1.8328	-0.78872	-46.154	-14.16	24.607	21.192	-14.982	20.626	9.5837	-17.408	34.235	13.677	-24.952	-19.023	19.552	9.9779	-13.047	40.937	5.5135	-47.135	5.5831	4.686	54.443	-21.044	31.452	0.24202	-1.2254	-0.75959	-41.006	26.567	23.024
31.169	14.274	12.485	-16.087	43.782	-60.31	21.091	53.328	-3.153	17.092	9.0977	-0.91479	-14.322	-17.363	-1.6347	-28.158	9.1285	-41.039	-1.0982	0.51903	-45.268	-12.658	25.051	20.131	-14.383	22.087	11.128	-15.929	33.325	12.074	-25.096	-19.056	19.493	11.139	-14.569	40.017	5.2003	-46.829	5.4828	4.5757	55.245	-21.118	31.582	-0.17838	-1.5007	-0.28635	-40.272	25.377	24.121
30.579	12.569	12.4	-15.155	43.937	-60.549	20.785	52.719	-2.3448	16.014	9.8351	-3.2084	-13.865	-17.892	-0.74608	-28.387	9.09	-42.373	-1.3807	0.017474	-44.804	-11.515	25.611	19.547	-13.551	22.5	11.296	-17.012	32.219	12.514	-25.222	-19.028	18.34	11.837	-14.116	39.385	5.8705	-46.73	5.0537	4.4174	55.969	-21.354	31.905	0.34578	-1.4449	0.33142	-41.191	25.549	24.3
29.866	11.997	13.008	-14.314	43.897	-60.867	20.253	52.547	-0.47841	15.764	10.507	-4.0371	-12.325	-17.472	-0.82184	-28.84	10.3	-43.735	-1.6651	-0.60304	-44.906	-10.479	25.776	19.15	-13.412	22.697	11.248	-16.351	32.683	12.384	-26.532	-18.479	18.702	11.675	-14.367	38.922	6.6652	-45.326	4.6406	5.0918	56.832	-19.903	32.333	-0.33897	-0.49736	2.2558	-40.8	25.627	24.672
30.367	12.338	13.326	-13.931	43.289	-61.104	20.436	53.087	-1.792	16.712	9.2362	-4.1183	-12.1	-16.494	-1.8899	-29.33	11.504	-44.828	-0.67432	-0.60211	-44.832	-10.145	27.058	19.513	-13.389	23.543	12.179	-15.972	33.504	11.094	-26.519	-19.976	19.202	11.385	-14.398	37.696	6.4597	-45.044	3.4322	3.8165	57.706	-20.068	31.88	-2.4515	1.6836	1.3951	-40.374	26.236	25.765
30.142	12.463	13.641	-14.39	43.036	-62.744	20.074	53.617	-3.079	15.444	8.8093	-3.9386	-13.277	-15.48	-1.4948	-29.383	9.4255	-45.405	-0.03552	-0.079167	-45.356	-11.7	26.997	18.857	-12.376	23.586	11.457	-15.887	33.326	10.476	-25.827	-19.88	19.355	12.955	-13.242	37.637	5.2087	-45.054	4.6852	4.1259	57.305	-21.61	31.514	-3.212	2.1385	1.1535	-40.987	25.584	25.288
29.67	12.52	13.084	-13.955	42.252	-62.617	20.664	54.717	-2.5708	15.295	10.468	-4.2488	-12.084	-14.777	-0.63233	-31.151	9.3958	-45.796	-1.0145	0.95869	-45.956	-12.297	27.081	16.913	-12.011	24.337	10.636	-16.346	32.532	8.4802	-24.154	-19.297	19.327	12.493	-13.252	38.59	5.4478	-44.383	5.8804	4.5107	58.233	-21.436	30.688	-2.3949	1.7804	1.4665	-40.112	25.162	25.848
30.041	13.047	12.848	-12.378	42.079	-61.585	20.56	54.719	-1.578	14.368	10.562	-5.0474	-13.367	-14.821	-1.5015	-28.581	8.8513	-46.823	1.0615	0.69151	-45.522	-12.459	26.272	15.318	-11.484	24.583	11.992	-16.712	32.283	8.4016	-24.44	-20.809	18.42	12.139	-12.937	38.691	5.5404	-44.083	5.6287	4.1092	59.915	-21.286	31.191	-1.8387	2.4668	1.3441	-38.545	24.66	26.282
29.788	12.107	13.524	-12.96	42.69	-61.51	20.952	54.542	-2.6661	15.818	9.4073	-4.8215	-14.507	-14.519	-2.1162	-27.715	8.9726	-45.678	0.58555	-0.68184	-43.495	-12.834	27.397	14.267	-10.605	24.614	12.464	-15.571	32.321	9.3509	-25.448	-20.684	19.108	12.454	-14.347	39.125	5.9899	-45.598	3.5354	4.1891	60.117	-20.503	31.236	-3.234	3.7709	1.4052	-39.081	23.715	26.67
30.605	11.217	13.754	-12.464	43.201	-61.122	20.71	53.573	-2.3728	15.862	9.3482	-4.5813	-14.632	-14.138	-1.8414	-28.212	10.12	-44.752	0.13539	-1.3734	-42.629	-12.494	27.968	14.665	-9.9924	25.794	12.129	-13.982	33.367	9.2003	-24.739	-20.669	20.676	13.837	-14.859	38.901	6.2727	-45.215	4.0869	5.9993	61.368	-20.436	31.565	-3.5366	4.1049	2.6128	-38.022	21.931	25.439
30.301	11.778	13.861	-12.576	42.221	-60.801	20.423	53.255	-3.1751	14.296	9.7084	-5.49	-15.725	-14.759	-2.7281	-27.531	11.307	-44.946	0.58071	-1.859	-43.039	-12.198	27.363	13.86	-9.7862	26.775	12.091	-14.344	34.924	10.059	-25.213	-21.169	22.226	14.052	-13.609	37.18	5.8653	-44.329	5.1984	6.2899	61.696	-21.644	30.904	-3.989	3.872	2.6759	-37.033	21.595	25.575
30.044	11.277	13.15	-12.018	42.529	-60.364	20.847	53.069	-2.9297	13.996	9.1303	-4.1276	-16.025	-14.541	-1.7366	-26.65	9.1695	-47.012	2.4043	-2.8346	-42.27	-12.356	26.94	12.391	-9.0827	26.527	11.389	-14.052	34.867	8.5651	-25.318	-20.717	24.021	13.66	-12.301	37.413	4.1579	-43.003	5.9471	5.5663	61.909	-20.228	29.773	-4.0036	3.4077	3.2175	-36.299	22.144	24.5
30.964	10.284	11.881	-12.13	42.311	-61.584	20.966	53.713	-2.0416	12.984	8.8528	-3.1169	-16.169	-13.242	-1.1026	-26.343	7.8757	-47.073	0.97203	-2.4768	-40.41	-11.039	26.852	12.907	-9.5584	25.688	11.01	-13.357	34.868	6.5642	-26.118	-20.681	24.39	14.277	-12.121	37.458	4.993	-41.584	5.821	5.7335	62.665	-19.985	31.023	-3.567	3.5655	2.6907	-34.665	20.519	25.147
31.709	10.605	10.837	-11.524	42.026	-62.966	20.657	52.263	-3.1333	10.934	8.2096	-4.8796	-15.377	-12.696	-1.7154	-24.628	7.5744	-47.997	1.4671	-3.44	-39.992	-9.4995	26.713	14.055	-9.4155	25.163	10.268	-12.258	34.582	5.7797	-25.095	-21.524	25.299	15.172	-12.491	36.77	5.0738	-41.352	6.207	4.2698	62.545	-21.373	31.742	-5.1542	3.7763	3.8749	-33.385	19.549	26.176
32.87	10.008	12.203	-11.04	41.813	-62.178	20.3	50.951	-3.4295	11.426	7.779	-4.6288	-17.169	-12.198	-3.7984	-23.75	8.7167	-48.208	3.2188	-4.1244	-39.357	-8.4579	26.736	12.729	-9.7428	25.492	10.695	-12.056	34.247	5.9186	-24.754	-21.613	26.568	14.267	-11.951	37.575	5.5099	-42.152	6.0868	3.8973	61.688	-20.805	32.443	-5.2025	4.9531	4.1157	-32.566	18.801	26.669
32.192	9.0565	12.413	-9.8148	41.24	-61.673	21.903	51.716	-3.8926	11.705	8.6658	-2.6433	-18.308	-12.538	-3.8236	-24.293	9.9352	-48.257	4.2685	-3.7861	-39.597	-6.7007	26.292	11.18	-9.94	25.506	10.546	-10.308	33.974	6.7926	-23.525	-21.976	27.409	13.981	-12.188	37.668	6.1463	-41.082	7.0269	3.3296	61.379	-20.645	32.803	-5.0572	5.5757	4.6397	-32.453	17.248	24.968
30.763	8.4095	13.238	-10.87	41.535	-60.87	21.012	51.642	-5.3269	11.004	9.1121	-3.2447	-19.172	-12.576	-2.6437	-24.002	11.31	-48.843	4.4467	-3.3431	-38.813	-7.5105	26.135	10.781	-9.7356	25.059	10.206	-11.256	35.485	6.1674	-23.553	-22.671	26.347	13.628	-13.561	38.317	5.2775	-39.986	6.2411	3.4249	60.707	-19.658	32.168	-6.1208	5.6868	5.3239	-32.478	16.841	24.214
30.724	10.567	13.636	-10.342	41.415	-61.648	20.095	51.308	-4.9164	11.024	9.5776	-4.7748	-18.999	-11.786	-2.5172	-23.468	12.532	-48.867	4.2674	-3.77	-37.605	-8.982	27.719	11.216	-8.1804	23.726	9.8964	-11.138	36.986	6.392	-23.113	-22.421	26.821	14.103	-13.772	38.889	5.2994	-40.264	5.804	4.1472	61.835	-20.164	32.502	-6.5547	5.9486	6.6214	-31.048	18.122	24.547
31.435	11.739	13.945	-10.478	41.717	-62.623	21.086	51.551	-6.2336	10.368	9.3078	-4.2328	-18.911	-10.932	-1.0218	-22.88	11.855	-49.956	5.4497	-4.1438	-36.128	-9.7042	28.045	12.068	-8.3305	22.745	10.245	-9.5317	37.362	5.1244	-22.017	-22.998	26.394	14.473	-15.048	38.464	4.3447	-39.97	6.0904	3.3773	63.766	-20.193	31.362	-6.5407	8.3779	6.0165	-30.254	17.932	23.925
30.196	11.81	13.627	-10.933	41.966	-62.192	22.721	51.75	-6.7322	9.6769	9.2601	-3.3393	-21.084	-10.655	-1.673	-22.494	11.757	-51.635	4.9793	-5.1336	-35.133	-9.6331	29.05	13.744	-9.6977	23.766	10.171	-8.8265	37.998	4.6157	-20.06	-23.748	26.791	14.453	-15.405	39.316	4.3464	-39.83	4.9418	2.4738	63.853	-22.411	31.188	-6.4947	9.1683	6.1713	-30.854	17.199	24.776
30.544	11.878	12.987	-10.938	41.395	-62.962	21.671	50.593	-6.43	9.7177	9.2661	-2.3516	-19.995	-10.656	-1.9022	-20.393	11.279	-51.507	5.0082	-6.5709	-34.55	-7.3099	30.153	12.954	-9.9472	24.112	9.4361	-7.0916	38.013	2.4366	-19.014	-23.496	27.104	14.026	-14.578	40.214	4.2588	-39.382	6.3024	3.1944	64.164	-21.796	31.421	-5.6742	9.9459	6.3594	-29.814	16.274	25.5
32.292	13.693	12.826	-10.866	41.967	-63.31	20.658	50.537	-7.2216	8.9191	9.9614	-2.7578	-19.9	-11.069	-0.56195	-19.988	11.32	-51.708	5.05	-4.56	-32.237	-6.9359	30.017	11.54	-9.6904	22.765	9.5605	-6.3984	37.119	2.274	-18.714	-24.004	28.318	12.248	-14.558	40.15	4.9794	-39.29	8.829	4.1566	64.631	-20.325	32.739	-5.4447	10.891	8.7155	-30.672	14.9	26.474
33.624	14.813	12.323	-11.286	41.855	-62.843	21.18	50.328	-8.3648	9.1496	10.291	-0.74204	-19.771	-10.965	0.36327	-19.668	10.687	-52.39	6.4958	-3.4476	-31.336	-7.104	28.314	11.376	-10.575	23.42	10.056	-6.3133	38.429	2.2417	-17.815	-26.615	27.89	12.082	-14.369	39.384	5.8111	-39.138	8.6709	5.0897	65.781	-21.309	33.471	-6.5318	11.365	8.386	-30.858	13.731	26.068
32.578	15.586	12.472	-10.482	41.066	-63.783	21.348	48.173	-8.1905	9.7538	9.4696	-0.95643	-20.701	-11.294	0.39912	-19.274	10.989	-52.418	8.0578	-3.9704	-32.683	-5.3728	28.256	12.178	-10.143	24.445	10.942	-5.7143	38.064	2.7901	-16.876	-28.185	28.558	12.23	-15.184	39.462	5.1713	-39.455	8.8915	4.181	66.307	-22.247	33.733	-6.3293	11.005	5.828	-29.817	12.938	28.154
32.861	15.282	11.542	-10.495	40.247	-64.933	21.404	47.947	-8.4955	10.51	8.949	-1.8296	-21.186	-11.674	0.74538	-18.751	11.561	-53.37	8.4441	-3.8576	-33.636	-5.3515	28.143	12.292	-9.081	23.742	11.415	-5.2798	39.313	2.6875	-16.283	-27.904	29.521	12.6	-15.149	39.26	5.1881	-37.861	8.8032	5.6829	68.004	-21.699	33.483	-6.0004	11.324	5.9106	-30.301	13.725	28.654
32.666	15.498	11.865	-10.767	40.627	-64.668	20.039	47.721	-8.5893	10.297	9.2077	-1.3586	-20.965	-9.8588	-0.70977	-18.61	9.733	-53.656	8.2906	-3.8461	-31.482	-5.3223	28.976	13.086	-7.2798	23.502	11.559	-6.4455	39.982	3.1948	-15.109	-27.486	30.151	11.857	-15.119	40.164	5.6781	-39.131	9.1374	6.3179	65.866	-20.746	33.445	-4.9391	10.164	7.3779	-29.505	14.115	28.647
31.565	16.295	13.809	-10.809	40.311	-65.675	19.774	46.06	-10.089	12.064	9.7996	-2.2654	-18.933	-9.9402	0.23463	-19.264	9.7851	-54.389	8.6991	-3.8487	-31.357	-4.4899	30.136	11.561	-7.4715	23.302	12.259	-6.4358	37.304	2.1927	-14.116	-27.121	31.101	11.142	-15.075	40.163	6.3684	-39.581	10.843	5.9009	66.319	-21.208	32.383	-6.0465	10.343	6.5973	-27.616	14.438	28.872
29.866	15.925	12.841	-11.567	39.438	-66.262	18.765	45.042	-9.6203	12.441	8.7696	-4.5146	-17.2	-10.863	2.0789	-18.605	10.301	-54.375	9.4024	-3.7288	-32.447	-5.22	30.222	11.838	-6.7427	22.125	14.152	-4.1801	35.221	1.7525	-13.065	-27.767	31.291	11.065	-14.106	40.089	6.5671	-38.254	11.779	6.4262	68.117	-21.187	32.505	-6.4012	9.7063	5.2951	-25.373	14.536	28.229
30.982	17.849	11.548	-11.732	39.706	-67.406	17.89	45.456	-9.6182	11.44	10.074	-4.7095	-17.072	-9.7818	1.6317	-17.603	10.072	-54.343	10.362	-3.1046	-32.982	-5.1788	29.73	11.822	-7.9453	22.795	14.998	-2.6371	33.9	0.70934	-12.951	-27.062	31.722	9.7768	-12.943	40.948	6.1175	-37.289	12.849	6.8487	68.721	-20.264	33.049	-7.0843	11.168	4.368	-24.66	14.537	29.146
31.399	17.788	11.74	-12.665	40.056	-66.845	16.835	44.869	-9.8203	12.38	11.288	-4.1462	-18.338	-9.8406	-0.81924	-16.823	10.627	-54.119	11.38	-2.3544	-33.378	-5.6558	31.251	11.662	-7.3033	22.483	15.788	-2.1392	35.16	-0.54288	-12.551	-27.379	32.448	8.3015	-12.801	40.62	6.5535	-37.452	12.714	6.3084	68.637	-20.218	33.28	-8.0384	11.448	5.7592	-25.1	15.143	29.527
30.153	17.624	12.791	-14.278	40.746	-66.305	16.136	45.019	-10.66	12.475	10.402	-3.59	-18.877	-10.378	-0.7398	-15.907	11.646	-53.726	12.083	-3.085	-32.337	-5.0028	32.527	11.884	-6.2617	21.838	16.167	-1.7869	37.392	-2.6963	-10.649	-27.069	33.374	5.405	-12.515	40.438	7.1024	-39.011	12.192	7.0016	70.007	-21.535	33.082	-6.7953	10.795	5.1894	-25.037	15.024	28.601
30.237	17.915	14.025	-14.272	41.529	-66.176	16.924	44.54	-10.745	11.701	8.1232	-4.2518	-18.695	-9.363	0.5028	-15.885	12.504	-53.076	12.682	-5.3373	-32.229	-4.7962	32.566	11.984	-5.4099	20.985	15.605	-2.5893	37.492	-4.0616	-8.3942	-27.211	33.388	5.9038	-14.402	39.595	5.9743	-39.07	12.4	6.0467	70.408	-23.346	33.946	-6.1129	10.452	4.6861	-25.103	13.28	29.062
30.583	19.108	13.173	-13.677	40.855	-66.375	16.874	43.342	-10.817	12.024	8.4853	-4.6988	-17.765	-7.1814	1.435	-15.869	11.237	-53.273	11.957	-6.2827	-32.764	-4.5876	32.536	11.755	-5.8512	21.977	15.997	-2.4478	35.835	-4.8718	-8.2129	-27.479	34.239	5.2935	-15.537	40.252	5.2435	-38.105	12.069	5.1637	71.246	-22.785	34.183	-6.6663	10.909	5.1496	-22.853	12.214	29.331
31.66	18.559	11.524	-14.319	40.789	-66.083	16.615	42.223	-10.034	12.331	8.7593	-5.7247	-17.702	-7.2721	0.66692	-15.73	10.272	-52.288	11.962	-5.7509	-31.721	-4.7059	33.648	10.698	-6.7843	22.825	16.948	-2.0886	34.496	-5.4078	-7.8096	-27.725	35.527	4.7634	-15.041	40.329	5.4203	-37.526	13.649	4.0391	71.596	-21.932	35.317	-6.3307	11.75	4.8064	-21.638	13.088	28.803
31.484	18.92	11.406	-14.505	42.055	-66.84	16.141	41.487	-10.426	11.961	9.3761	-5.9195	-18.249	-7.2653	-0.50572	-15.821	10.141	-52.909	14.683	-5.2883	-30.215	-4.3119	33.948	8.708	-6.5727	22.737	17.508	-0.9842	34.017	-6.2437	-6.5523	-27.33	36.227	4.5716	-14.53	40.03	5.6089	-37.348	13.594	2.7021	72.592	-20.554	34.383	-6.6838	12.708	3.0785	-20.632	14.375	29.32
30.076	20.349	10.707	-13.877	42.179	-65.806	15.714	42.303	-10.642	10.244	9.5505	-6.2209	-16.591	-7.7504	-0.7332	-16.048	10.395	-53.511	15.04	-5.5875	-30.447	-3.9878	32.971	7.3856	-5.9868	22.295	17.591	0.21788	32.817	-6.1202	-6.1739	-26.371	35.274	3.7887	-13.84	40.378	5.1189	-35.876	13.111	3.4964	73.453	-19.597	33.748	-6.7186	12.35	2.2021	-20.22	13.958	29.893
29.796	19.924	9.7122	-13.62	41.452	-63.228	14.971	42.01	-9.1931	10.226	8.7676	-6.0571	-14.922	-8.1792	-0.87871	-15.933	11.358	-52.906	16.154	-6.0517	-32.06	-4.0602	32.797	6.821	-4.9922	22.847	16.27	0.79119	32.177	-5.1863	-4.8438	-26.743	36.638	4.7339	-15.496	38.558	4.1659	-36.16	11.164	3.7665	75.082	-18.754	34.165	-6.3847	13.463	2.4742	-21.251	13.03	29.74
30.333	20.429	8.4193	-14.301	41.455	-62.642	15.863	41.414	-8.9602	12.436	8.312	-6.9995	-16.633	-7.4061	-2.3042	-13.914	12.295	-52.714	15.923	-6.587	-31.615	-3.3513	31.898	7.1041	-6.3449	23.557	16.006	-0.026681	33.328	-5.623	-4.2452	-25.485	38.666	4.1916	-16.184	37.569	3.6321	-37.603	11.791	3.3632	77.532	-18.163	34.361	-6.8354	14.398	3.2677	-20.374	13.482	30.968
29.037	21.708	7.8678	-14.604	41.868	-63.184	16.311	40.837	-9.7677	11.72	7.4544	-7.1269	-16.536	-6.5804	-1.5011	-13.724	13.227	-51.61	15.044	-6.6553	-31.26	-3.6111	32.437	5.7895	-6.1297	23.38	16.964	-0.84455	34.859	-5.4566	-3.8047	-25.407	40.236	3.7731	-13.905	37.783	2.765	-36.813	12.476	2.8589	77.369	-17.406	34.338	-7.8603	14.904	3.9773	-18.313	14.645	30.407
29.259	20.547	9.36	-13.914	42.177	-62.578	16.833	40.635	-8.4357	10.822	7.6346	-8.7919	-15.124	-6.1735	0.16529	-14.311	13.601	-50.282	15.507	-6.4733	-30.004	-3.7712	33.806	5.0373	-4.0644	23.051	17.81	-0.51967	33.752	-5.1292	-3.0428	-25.623	39.42	3.8795	-13.049	37.594	2.3087	-37.371	13.286	3.3619	77.271	-16.586	34.729	-8.8986	14.654	3.2181	-18.903	14.923	30.872
29.02	21.02	8.6006	-13.957	42.925	-60.758	16.6	40.357	-7.9649	10.241	7.7841	-8.4896	-15.095	-4.6905	-0.64638	-13.837	13.534	-50.809	15.599	-5.2508	-29.461	-3.0803	35.847	4.0098	-3.0861	23.381	17.273	-1.8138	32.41	-5.5214	-1.1161	-26.775	40.687	4.5841	-14.918	37.312	2.1319	-36.948	13.268	4.1665	78.625	-16.44	35.498	-7.9552	15.336	2.914	-19.884	14.995	31.638
29.063	20.307	7.6531	-14.137	44.197	-59.835	16.373	39.482	-6.7199	9.5817	7.9203	-7.8588	-14.153	-5.2865	0.069568	-14.29	14.005	-50.58	14.924	-5.3493	-30.138	-2.5489	35.341	2.0937	-2.218	24.329	17.654	-0.68885	33.61	-7.2927	-0.046972	-28.314	42.912	4.1761	-15.208	36.961	3.2717	-36.635	12.482	4.2583	78.822	-15.852	35.867	-7.5388	17.116	3.02	-18.406	13.982	32.948
28.266	20.784	6.3801	-14.978	43.626	-59.789	15.643	40.258	-5.6098	10.947	7.3824	-7.1801	-13.837	-6.6336	0.58323	-14.645	14.744	-50.375	15.577	-6.4652	-30.746	-2.8266	34.317	2.2029	-2.8546	23.905	17.807	1.8701	33.88	-7.3422	-0.70728	-28.536	44.69	3.5326	-12.891	37.524	4.0159	-35.892	11.533	3.8979	79.373	-14.606	37.171	-8.5334	18.688	3.7706	-18.234	13.346	32.388
28.129	22.156	6.6912	-15.225	43.764	-59.857	15.007	40.866	-6.2487	11.201	6.9882	-5.3171	-13.286	-7.0812	0.52665	-13.971	14.56	-50.7	15.129	-3.8684	-29.722	-1.8766	34.336	1.9	-2.7407	23.551	16.979	2.0374	33.805	-7.2118	-0.55437	-27.467	45.789	3.156	-13.098	35.848	3.7061	-35.087	11.61	3.2479	81.946	-15.045	38.596	-9.3595	17.06	4.9704	-17.143	13.257	32.08
26.464	21.868	6.9265	-15.145	44.001	-58.071	14.693	40.527	-7.1291	10.698	6.4752	-4.5247	-13.456	-6.1372	-0.046102	-12.917	15.406	-51.893	15.256	-3.8923	-28.41	-1.2933	33.568	0.85494	-3.4369	23.611	17.203	2.0436	34.072	-8.2379	-0.023277	-27.313	47.447	2.2405	-13.824	35.255	3.366	-35.661	11.767	4.1347	83.429	-14.748	37.395	-9.7783	15.511	4.3929	-16.404	13.012	32.217
25.36	22.531	7.2576	-15.39	43.816	-58.43	17.135	40.579	-7.4892	10.776	5.3169	-4.052	-12.199	-5.2796	0.24087	-12.499	16.457	-52.97	15.808	-4.0334	-28.388	-1.7304	34.02	-0.29169	-3.6901	23.331	18.649	2.5535	34.161	-8.1778	0.37288	-27.645	48.661	2.2406	-14.211	35.912	2.4534	-36.451	12.85	2.9228	83.865	-14.323	35.201	-10.791	15.813	4.3016	-15.613	13.687	33.593
24.654	22.502	7.227	-15.731	43.122	-57.58	17.976	40.493	-6.9438	10.436	3.5957	-2.8974	-10.544	-5.7722	-0.77832	-11.234	15.765	-53.588	15.769	-4.0555	-28.513	-0.21844	35.31	-0.088717	-2.7588	23.299	18.748	3.9852	35.314	-7.8555	1.2502	-29.177	49.338	4.0263	-13.472	35.91	1.6317	-34.705	11.038	1.3305	83.043	-14.564	35.13	-10.454	17.312	4.0307	-15.593	14.306	34.922
24.443	21.708	6.4549	-15.762	42.855	-57.35	18.208	40.696	-7.4069	9.3159	3.3872	-2.3039	-9.4788	-6.0245	1.0973	-9.148	15.576	-53.064	14.616	-4.6228	-28.209	-0.3925	35.438	-1.6357	-1.8311	23.599	17.741	3.9605	35.706	-8.2905	2.0139	-30.089	50.09	3.3899	-12.41	34.598	0.91947	-33.17	10.119	0.63601	83.285	-15.416	36.745	-9.679	18.249	5.2657	-15.408	13.007	35.731
24.988	21.599	6.5002	-13.967	42.87	-56.86	18.33	40.702	-7.49	8.3839	4.2376	-1.112	-9.1169	-5.9613	1.4104	-8.4005	15.958	-52.764	14.802	-2.8161	-27.733	-1.1326	35.395	-2.0929	-2.1023	23.123	16.997	2.7709	34.213	-6.9317	2.3018	-29.513	50.732	2.4848	-11.329	34.344	0.68709	-33.041	10.698	0.8735	84.399	-15.316	35.898	-8.3517	20.32	6.9206	-15.294	11.994	34.794
25.251	21.136	7.4516	-15.533	41.398	-56.194	18.228	42.026	-8.7592	7.9139	4.6552	1.0297	-7.9479	-6.6192	-0.29236	-9.675	17.024	-53.074	15.059	-1.4551	-27.866	0.1343	34.024	-3.1595	-2.1457	22.158	16.769	2.3454	32.63	-7.9167	2.4742	-29.395	51.348	2.8982	-10.198	33.905	1.8017	-33.83	10.221	1.786	85.016	-14.18	35.065	-9.5803	21.182	6.8801	-16.054	13.095	34.509
25.079	21.054	7.582	-15.647	39.805	-56.944	18.089	42.29	-9.7319	7.3406	4.2973	1.902	-7.9707	-5.7466	-0.403	-9.3679	17.204	-51.924	15.088	-1.1488	-27.926	1.7001	34.103	-3.4116	-1.5905	22.049	16.779	2.3053	33.676	-7.4659	1.7091	-29.503	52.507	4.03	-8.5954	32.328	1.502	-33.386	9.0127	2.6369	85.61	-14.297	35.201	-10.348	21.357	7.662	-15.897	14.225	35.33
25.234	20.298	7.9565	-15.535	39.187	-55.322	19.416	42.28	-9.9695	5.6575	4.7245	1.3538	-6.7937	-6.0777	2.0865	-9.2293	17.283	-51.763	14.284	0.029354	-28.203	0.10307	34.309	-3.9449	0.40778	21.622	15.562	2.649	34.018	-8.372	2.8972	-29.648	54.346	3.3377	-7.2799	32.567	2.4196	-33.632	8.2668	2.0605	85.158	-14.454	35.284	-11.537	21.071	8.4067	-15.27	14.074	35.172
24.833	19.547	9.0616	-17.168	38.938	-53.824	20.131	43.229	-9.5999	4.7894	5.5136	1.2229	-5.5709	-6.1384	3.8662	-8.8494	17.914	-51.521	13.956	2.7132	-27.934	0.23593	32.816	-3.8728	-0.73335	21.338	15.14	2.4137	33.217	-9.0863	3.3981	-28.822	55.262	3.0727	-6.789	32.818	1.5558	-34.233	7.9792	2.4848	85.55	-14.591	35.908	-13.207	21.04	8.8565	-14.524	15.135	35.418
24.303	19.061	8.5445	-17.564	37.729	-52.605	20.21	43.51	-9.7239	6.2537	6.1687	2.4627	-5.1412	-5.6038	3.4678	-8.6821	17.344	-49.229	14.521	2.881	-25.478	-0.35865	33.086	-4.496	-1.7117	19.524	14.218	2.3497	33.223	-9.302	3.0254	-27.448	54.607	2.0997	-5.989	32.008	1.0928	-33.92	8.2098	4.6668	86.503	-15.356	35.899	-12.501	21.077	8.1188	-13.756	15.005	37.095
25.237	19.363	8.4072	-17.372	35.883	-52.711	21.347	43.024	-8.8677	5.7199	6.1115	3.6297	-4.8392	-5.2476	2.4608	-7.2261	16.636	-47.894	16.442	4.3432	-26.618	-0.29954	33.655	-6.1563	-0.72794	18.547	14.639	0.63917	33.535	-9.9169	2.271	-27.287	56.009	0.89822	-6.1058	31.926	-0.49163	-33.66	7.2884	4.4452	87.279	-15.359	34.779	-11.825	21.723	9.1194	-13.028	16.387	37.058
25.511	18.825	8.6334	-17.691	34.274	-50.679	21.508	42.894	-9.8919	6.033	6.8431	3.4863	-4.1126	-5.3384	2.7914	-5.7184	15.058	-47.394	15.59	5.9422	-27	-0.2743	32.324	-7.6037	1.0009	19.822	16.195	-0.33803	33.645	-10.117	2.2659	-27.528	55.042	0.37337	-6.8754	31.949	-0.64992	-33.191	6.09	4.7323	87.732	-15.411	34.824	-11.547	24.923	9.7117	-13.642	15.47	38.377
25.362	18.946	8.8306	-17.072	34.074	-49.465	21.648	42.216	-10.428	6.3574	6.9486	2.7019	-4.1991	-4.8826	3.2335	-4.0843	14.303	-47.396	16.697	5.5241	-26.926	0.027964	29.801	-7.143	0.40594	19.339	17.767	0.84348	33.664	-9.5893	2.0583	-28.458	56.263	-0.67987	-6.8692	31.795	-0.2812	-32.839	5.7665	5.7305	89.467	-16.727	35.306	-10.755	25.841	9.2963	-13.948	15.051	38.737
24.014	18.362	7.9175	-15.891	31.601	-48.767	20.21	42.195	-10.333	7.1119	7.4678	2.8658	-1.1428	-4.6654	3.6321	-4.5546	13.868	-48.059	17.855	5.5303	-26.322	-0.10425	30.414	-5.4244	-0.35542	19.688	17.132	0.9662	33.386	-9.7741	2.2734	-27.281	57.988	0.58971	-7.9626	30.551	-1.4514	-34.228	5.0903	6.189	89.762	-16.841	34.427	-10.433	25.291	8.4902	-13.877	16.473	38.294
23.736	18.163	8.2504	-16.66	31.637	-47.571	20.629	41.653	-10.768	7.3236	8.2856	1.8559	0.12791	-3.6519	3.9104	-3.8856	13.4	-48.726	18.137	7.1879	-24.582	-0.77855	31.331	-7.0319	-0.59415	19.466	15.949	0.52696	33.74	-10.624	2.7636	-25.379	58.605	0.70485	-8.2187	32.137	-2.0491	-33.567	4.3065	5.6264	88.877	-16.677	34.235	-11.184	24.048	9.5592	-13.797	16.322	37.565
23.342	16.719	8.7587	-17.281	30.965	-46.447	21.572	40.698	-10.734	7.9974	8.0311	2.5684	0.49177	-2.2534	4.2252	-3.3008	12.575	-47.593	18.026	9.307	-24.028	-2.1743	31.755	-9.6727	0.053276	19.385	15.053	0.44922	33.497	-12.124	2.6697	-25.029	57.542	-0.28213	-8.368	32.023	-2.5896	-32.36	3.409	5.8519	90.252	-17.288	33.332	-10.749	24.18	9.9797	-13.567	16.635	38.194
23.697	16.047	6.2777	-15.83	28.68	-44.304	21.846	39.883	-10.764	8.4363	7.9758	3.0962	0.77193	-3.2644	4.4651	-3.6351	11.705	-46.615	19.079	11.49	-24.044	-1.2522	31.401	-11.702	-0.46213	19.011	15.418	-0.26757	35.102	-9.849	2.8155	-26.435	56.308	-1.0598	-7.0778	30.9	-1.9145	-32.676	4.377	5.8855	91.71	-16.425	33.514	-11.169	22.916	10.785	-13.174	17.882	39.003
23.737	16.499	4.9251	-15.707	26.888	-41.86	21.556	39.202	-12.209	8.0415	8.7975	3.299	1.6161	-2.7505	3.8226	-4.8522	11.807	-46.376	19.071	14.222	-23.955	0.4531	31.955	-12.386	-2.4116	20.053	17.689	-1.4092	35.358	-9.4496	2.9631	-25.851	56.011	-0.47908	-5.737	31.318	-2.391	-33.642	4.4422	6.6541	91.217	-14.955	34.139	-10.278	23.211	10	-13.368	18.858	38.656
23.252	17.267	4.5436	-15.33	27.923	-40.745	21.294	38.299	-13.961	8.5424	9.4123	3.5978	2.831	-0.94635	4.4322	-5.0564	11.152	-44.263	19.614	15.652	-23.555	-1.4289	30.406	-12.751	-2.8077	21.071	17.358	-1.7542	33.998	-10.166	2.7183	-25.746	57.42	-0.60808	-4.4921	31.551	-3.6807	-33.185	4.3778	7.7602	90.694	-14.22	34.226	-11.343	24.184	10.142	-13.477	18.714	38.721
24.24	14.287	5.4607	-15.911	27.403	-39.134	20.688	38.302	-15.051	7.5316	9.7572	3.1242	3.7967	-0.50564	4.6215	-3.9029	11.785	-42.741	19.315	16.889	-23.558	-1.9378	30.03	-13.421	-2.7932	21.108	16.233	-2.0273	33.327	-10.938	1.2785	-25.818	58.165	-2.2316	-4.6125	31.566	-4.1404	-33.065	3.5182	8.8389	91.106	-14.153	34.868	-11.866	23.612	11.496	-12.997	19.017	38.505
22.429	14.194	5.4554	-15.723	25.266	-38.881	20.107	38.222	-16.075	8.3743	9.9355	1.9829	4.7505	-0.39546	4.7026	-2.8547	12.127	-43.492	19.261	18.289	-24.353	-3.6445	30.433	-12.818	-2.2616	20.107	16.52	-2.8589	33.242	-10.563	0.83126	-23.887	57.924	-2.6954	-5.3966	30.77	-4.0428	-33.441	4.1275	8.8862	92.281	-14.918	34.69	-10.766	23.126	12.52	-12.454	20.167	38.519
20.725	14.188	4.2891	-15.689	23.903	-37.056	20.094	38.244	-16.297	7.7673	9.8993	2.5054	4.6819	-0.58764	6.3516	-2.8138	11.914	-43.385	19.089	18.013	-23.648	-2.9994	30.143	-12.566	-3.4443	18.514	17.086	-2.3712	33.153	-10.174	0.93445	-24.344	55.864	-3.0284	-5.4718	29.393	-3.5663	-32.861	5.2011	8.877	92.743	-14.336	35.796	-12.087	22.424	11.971	-12.519	19.254	38.653
19.695	14.388	4.4067	-15.735	22.675	-36.178	19.595	36.928	-16.103	6.3451	9.2044	2.9355	4.9381	1.4982	6.6874	-2.499	9.7271	-41.438	19.999	17.925	-22.676	-1.8761	29.795	-13.687	-3.8096	19.385	17.548	-2.1166	33.254	-11.424	2.119	-25.286	55.927	-3.9073	-5.4711	28.571	-3.2599	-31.642	4.0764	9.1231	92.877	-15.515	37.203	-12.297	21.497	10.64	-12.621	18.315	39.474
19.449	11.17	4.7957	-15.692	21.609	-35.577	18.783	35.661	-15.362	5.015	9.5799	1.6842	6.0374	1.6478	4.24	-4.0416	7.8349	-40.33	21.304	19.865	-20.942	-2.5763	28.626	-16.131	-4.4534	19.668	18.23	-2.7786	34.112	-12.918	3.568	-25.444	56.178	-2.9481	-7.5772	28.435	-2.8322	-30.584	2.3081	10.015	91.37	-14.977	38.031	-10.576	22.005	10.572	-12.601	18.845	38.941
18.856	10.067	4.5643	-14.387	21	-33.863	17.535	34.88	-15.618	4.9601	9.8922	1.5107	7.1765	1.2772	2.9295	-2.9437	8.7747	-38.716	21.733	21.888	-21.071	-2.85	28.008	-16.891	-4.1695	18.795	17.728	-5.0236	33.822	-11.638	2.2756	-24.988	56.534	-1.8198	-7.9019	28.638	-2.9148	-29.481	0.9861	9.9973	91.277	-12.644	39.061	-10.453	22.929	10.11	-13.073	18.794	39.595
17.171	8.9427	3.9623	-15.17	19.346	-31.693	17.978	34.269	-15.852	3.9342	9.0901	1.4206	6.5917	3.0682	3.1624	-1.6696	9.1392	-38.814	20.977	23.118	-21.139	-2.761	28.376	-16.59	-3.7228	19.696	16.249	-4.8837	32.306	-10.456	2.2581	-23.766	56.439	-1.7203	-7.3659	28.9	-3.6421	-30.076	0.43144	8.3776	92.438	-12.171	39.504	-9.7904	23.261	8.6222	-13.014	17.794	38.945
18.186	9.5289	4.2084	-16.054	18.142	-31.873	17.896	32.492	-14.967	3.3947	8.828	0.47998	7.2087	5.0545	4.2184	-0.7478	10.065	-38.982	21.566	23.085	-20.274	-2.7098	28.927	-16.991	-4.8242	18.867	16.715	-5.3401	32.992	-10.149	3.9468	-23.272	55.539	-2.3934	-8.1446	28.475	-4.4924	-29.393	1.5927	8.1319	92.929	-12.406	38.989	-10.714	23.495	9.3572	-13.618	17.393	37.751
18.356	8.6412	3.9065	-16.036	16.721	-31.425	18.474	32.526	-13.655	3.2703	9.192	-0.33277	8.9676	5.9103	5.3024	-0.34111	10.697	-37.551	22.148	23.72	-18.887	-1.6084	29.645	-18.149	-5.3613	17.397	16.378	-5.3699	33.818	-9.0624	4.1228	-23.178	55.106	-3.7553	-8.18	28.692	-5.4303	-28.227	0.7511	7.4083	93.236	-12.633	38.33	-12.052	22.407	9.2816	-14.413	17.632	37.304
15.629	7.4968	4.1345	-15.726	15.541	-30.355	18.673	32.436	-14.304	1.7787	9.6843	0.22344	9.5746	5.7631	5.3661	-1.3303	10.274	-36.021	20.631	24.465	-17.643	-1.9957	29.49	-18.794	-4.0809	19.023	15.812	-5.7834	32.141	-8.5722	4.7072	-23.666	55.546	-4.1337	-7.6874	28.586	-6.087	-26.718	0.59902	6.9484	92.687	-13.089	36.843	-13.283	22.187	7.7177	-13.899	17.104	37.848
14.667	7.597	3.093	-14.088	13.622	-29.933	17.749	32.865	-15.655	0.71902	10.669	0.44052	9.9166	5.6367	5.1404	0.25015	11.647	-35.905	18.924	25.911	-16.487	-2.9231	28.905	-19.425	-3.7482	19.31	15.372	-6.4146	30.587	-7.652	4.0504	-23.387	56.061	-4.6672	-9.4101	28.847	-5.8698	-26.348	0.88541	6.8775	93.963	-13.326	36.702	-13.599	22.924	7.7124	-13.838	18.651	37.342
15.16	7.009	3.7333	-13.961	13.556	-28.735	17.282	33.58	-14.202	0.05561	9.2673	-0.65278	10.001	4.7797	4.4141	1.2734	11.207	-35.688	20.001	26.555	-14.77	-2.8739	29.749	-19.835	-3.4299	17.762	14.697	-6.6054	30.078	-6.7318	3.051	-23.338	55.714	-4.7648	-10.482	29.334	-6.1325	-27.004	-0.11169	6.5514	92.157	-15.133	37.145	-13.817	22.789	8.3927	-13.305	19.36	36.994
14.959	6.0531	3.7027	-13.708	13.425	-27.273	16.731	32.027	-13.256	-1.2031	8.2335	0.33844	10.66	4.0598	4.9749	0.86055	11.241	-34.209	19.953	28.257	-14.074	-0.93143	28.943	-19.982	-3.0718	17.091	14.026	-5.7922	30.126	-7.3536	2.9713	-25.727	56.136	-5.3437	-11.81	27.038	-5.4438	-26.249	-1.8402	7.0476	91.994	-14.887	36.033	-13.941	22.331	8.8542	-12.895	19.616	36.404
14.848	5.1177	3.8945	-13.593	12.119	-25.621	16.51	33.174	-14.55	-0.4787	8.4961	1.873	11.893	3.5784	3.9749	1.1179	12.545	-34.103	19.969	30.294	-12.633	0.17201	28.316	-20.312	-1.9542	17.339	15.349	-5.6969	29.616	-6.2535	3.9143	-25.82	56.927	-5.4762	-13.437	26.744	-5.6661	-25.717	-3.9833	7.6774	92.744	-14.06	36.815	-14.114	21.024	10.052	-13.255	18.683	35.191
13.758	4.5683	4.8748	-14.496	9.3874	-26.808	16.547	33.863	-14.977	0.18188	8.209	1.2254	12.795	3.3055	4.1764	2.5892	13.382	-35.065	20.558	29.942	-12.532	0.73535	26.919	-21.191	-3.2111	17.664	15.219	-6.5405	29.705	-5.0694	2.6645	-26.395	57.194	-6.7806	-13.771	27.637	-4.9977	-25.49	-4.3825	6.6916	93.955	-14.761	36.942	-13.836	21.874	9.5487	-13.87	18.491	35.13
13.742	4.3438	5.9854	-15.716	8.7912	-26.257	15.758	32.637	-12.802	-1.2966	6.1432	1.3803	12.493	3.7124	4.5471	2.7527	13.057	-36.294	18.965	30.482	-12.562	1.1731	25.898	-20.928	-3.2671	17.329	14.613	-4.612	30.293	-4.5638	1.4555	-24.948	56.623	-7.0508	-13.209	28.704	-5.5904	-25.286	-4.5804	5.7161	94.374	-15.926	36.897	-12.845	21.127	9.5258	-15.399	19.327	34.237
13.916	5.4137	5.716	-15.205	7.3486	-24.095	15.939	31.817	-13.07	-2.4389	5.5804	1.173	13.419	4.031	3.5401	3.9119	12.998	-36.555	18.631	32.602	-12.364	1.1844	26.214	-21.453	-3.0664	17.798	13.907	-4.0764	30.218	-4.2775	0.97277	-24.656	57.117	-6.8485	-13.668	27.472	-6.3397	-24.975	-4.3319	6.1318	93.43	-15.188	36.384	-13.722	21.913	11.501	-15.737	19.84	35.151
13.139	4.3488	5.7542	-14.285	5.0705	-23.118	17.504	31.929	-12.693	-2.06	5.46	1.96	14.534	5.1384	3.0563	4.0084	13.566	-35.136	18.36	33.414	-11.796	1.6421	25.176	-21.895	-2.2327	15.33	13.426	-5.2695	29.272	-3.8953	-0.094141	-24.371	57.512	-6.1579	-13.763	26.176	-6.3481	-23.481	-3.7824	5.0381	93.698	-15.491	34.726	-14.268	23.464	12.203	-15.293	19.165	33.909
11.85	3.9766	5.6874	-13.96	2.5374	-22.254	18.979	31.273	-12.865	-1.0896	5.0064	1.4491	14.962	5.1153	3.8036	4.2179	11.719	-35.432	18.663	34.707	-11.084	0.47158	24.365	-22.461	-2.3611	15.116	12.165	-6.4043	28.5	-3.9174	-0.95864	-26.544	57.535	-6.2886	-14.375	26.921	-6.5468	-22.934	-4.2653	6.0928	93.006	-15.913	34.502	-13.828	23.309	11.948	-14.584	19.228	32.388
10.517	2.2781	6.2138	-14.893	1.6952	-21.383	18.369	31.331	-12.953	-2.2488	5.807	1.0039	14.578	5.6799	4.2039	3.9008	12.408	-35.311	20.487	35.894	-11.497	0.54266	24.42	-21.434	-2.8982	14.455	9.6328	-5.8567	28.381	-3.799	-1.7788	-26.994	56.877	-6.6635	-15.362	26.66	-6.4205	-22.516	-5.0591	6.2754	94.304	-15.739	35.285	-13.281	23.444	11.399	-14.951	20.538	32.029
11.132	0.89751	6.8776	-15.967	2.0249	-20.655	17.133	30.615	-13.395	-4.1723	6.4582	1.4092	12.614	7.3094	4.4072	2.7852	13.085	-34.401	21.284	35.563	-11.749	0.16134	23.297	-20.672	-3.9453	14.37	9.6921	-3.9899	28.464	-3.3894	-3.2931	-24.859	56.967	-7.4394	-15.855	26.284	-6.2151	-22.538	-6.5684	7.5991	95.978	-16.591	34.369	-13.642	23.952	12.435	-14.099	21.98	31.982
11.299	-0.27412	7.2738	-17.446	0.92951	-20.552	17.026	30.683	-14.261	-4.462	5.0912	2.6597	13.716	6.7867	5.3952	3.4044	11.589	-33.736	20.305	36.61	-10.426	-0.4173	21.972	-20.555	-2.1043	14.296	8.2885	-3.4731	28.825	-1.6914	-2.9129	-22.93	57.048	-8.1561	-15.292	25.809	-7.1984	-21.333	-6.0329	9.2364	96.34	-18.602	33.242	-15.755	23.218	13.607	-14.867	22.149	31.988
9.5734	0.21668	6.9068	-16.96	-1.5059	-20.574	17.493	29.699	-15.108	-4.9245	5.1642	3.3615	14.143	5.6255	4.7213	3.0126	8.4732	-33.665	20.643	37.138	-9.6018	-0.79464	22.007	-19.835	-1.5274	14.472	7.9753	-3.9175	28.636	0.004955	-2.2966	-23.231	56.642	-9.0681	-15.752	25.514	-8.3905	-21.619	-6.6653	8.5692	95.561	-20.782	31.88	-16.291	23.025	13.258	-15.438	22.319	32.147
8.3983	0.22828	7.1131	-17.967	-2.8473	-19.141	19.206	29.275	-13.316	-7.1673	5.7925	2.6517	14.075	5.7281	5.0274	3.2699	8.0281	-33.429	20.864	37.779	-9.6926	-0.18546	22.08	-19.78	-3.0737	13	7.4758	-3.2414	27.667	-1.3775	-4.1963	-23.515	56.785	-10.897	-17.055	25.88	-7.8501	-21.36	-8.5254	8.0409	95.998	-22.328	33.971	-15.89	22.525	15.673	-13.991	23.433	31.291
7.6671	-0.67536	7.2833	-19.616	-3.5918	-18.436	18.518	29.233	-12.946	-7.4401	5.6969	3.0286	14.441	5.1134	4.8958	3.9179	8.334	-33.951	21.355	38.369	-9.86	-1.2384	22.16	-20.179	-4.6072	12.132	6.5767	-3.29	26.195	-1.3345	-4.0576	-23.086	57.003	-12.291	-16.237	25.635	-9.1836	-20.536	-8.0417	9.5017	94.535	-22.008	33.474	-15.283	22.999	16.349	-14.803	23.581	30.075
7.2502	-3.087	6.73	-20.757	-4.1682	-17.152	18.026	29.366	-13.351	-7.0124	5.7239	2.5958	15.608	4.6339	4.0528	4.3265	8.0097	-34.458	22.884	38.194	-10.137	-2.1778	21.519	-20.669	-5.6109	11.593	6.3593	-3.6127	25.698	0.14597	-3.8922	-23.189	56.874	-11.019	-16.005	25.915	-8.5472	-19.492	-7.7951	11.889	93.719	-22.588	31.608	-15.512	22.471	13.877	-14.576	21.788	29.904
5.933	-3.8725	6.4535	-18.153	-5.9435	-15.466	18.079	29.353	-14.405	-7.2006	6.9056	2.6815	15.862	4.7835	3.1469	5.3727	8.8802	-33.692	25.651	38.543	-9.7238	-2.7006	19.204	-20.533	-5.3198	12.417	5.2432	-2.6591	25.718	-0.076584	-4.4016	-23.538	57.615	-11.61	-16.485	25.155	-7.7575	-18.245	-8.0907	12.372	95.944	-23.237	31.892	-15.124	23.087	12.808	-15.11	22.321	29.055
4.5111	-4.2425	7.6309	-16.916	-8.0751	-14.724	18.285	28.242	-13.409	-7.1692	6.3429	1.9096	17.158	4.8242	4.1018	6.2945	7.7888	-33.339	25.68	39.153	-9.9314	-2.6913	18.295	-20.615	-5.1136	12.441	4.109	-1.7243	24.774	-1.5532	-4.1972	-21.927	57.215	-12.719	-17.644	23.801	-6.02	-16.367	-7.2044	11.891	96.703	-23.679	32.764	-13.292	22.823	12.961	-16.88	21.628	28.221
3.5934	-4.6646	7.5496	-17.872	-10.717	-13.898	18.331	27.627	-12.737	-6.6551	4.7786	0.92283	19.025	7.1128	6.6663	6.0176	7.7521	-33.869	24.561	39.45	-11.372	-2.8076	17.895	-20.431	-6.1517	10.711	3.6891	-1.0019	24.453	-0.64847	-3.2986	-19.053	56.394	-14.176	-16.981	24.271	-5.8314	-16.016	-7.5199	11.851	97.592	-24.426	32.5	-12.84	22.564	11.26	-17.357	21.532	27.686
3.4339	-4.3101	5.4827	-18.259	-12.3	-13.747	19.522	28.414	-13.046	-7.6641	4.2906	-1.4364	19.108	7.8315	7.8513	5.2754	8.612	-34.124	26.609	38.326	-11.586	-2.593	16.033	-19.746	-6.177	9.2609	2.6417	-0.091121	25.483	0.42592	-2.2419	-17.361	55.734	-15.658	-17.002	23.541	-6.2759	-17.39	-7.0861	12.791	96.909	-24.406	33.195	-13.587	23.769	10.196	-18.55	22.859	27.777
4.7819	-5.8133	4.5642	-18.707	-13.271	-13.329	21.121	28.961	-13.747	-8.4045	4.4459	-3.1831	19.087	6.7191	5.934	4.9736	8.3586	-34.584	27.202	36.761	-11.531	-2.0974	15.511	-18.906	-6.81	9.0766	3.1513	1.1041	25.318	-0.74407	-1.5262	-17.422	55.214	-17.112	-16.189	23.571	-6.1412	-17.98	-6.1699	15.958	96.065	-23.638	34.047	-12.504	23.483	10.701	-19.398	20.092	27.608
5.7374	-5.5246	4.9549	-18.378	-14.576	-13.47	21.418	29.182	-16.023	-9.7496	3.8774	-3.2288	20.346	4.6001	5.4328	5.1045	7.6738	-34.727	27.607	38.038	-11.325	-0.31239	14.899	-19.149	-9.0814	8.8453	4.7044	0.13717	24.204	-0.73533	0.30994	-18.205	52.678	-17.459	-14.863	24.18	-4.4777	-17.448	-6.3558	15.745	96.746	-23.482	34.626	-12.022	23.135	8.5839	-19.751	19.58	27.055
5.688	-4.1958	3.9749	-17.447	-15.614	-12.727	19.539	29.686	-16.651	-10.009	3.7416	-3.9315	22.266	3.5778	6.3998	5.2106	6.4936	-34.104	27.525	37.6	-9.8283	1.106	14.134	-20.094	-10.968	7.8291	5.3606	0.98631	23.111	-0.59809	-0.055621	-17.934	51.012	-17.154	-13.806	25.013	-4.9222	-17.128	-6.7232	15.644	96.981	-24.793	34.831	-12.437	22.726	7.0044	-21.011	19.353	27.427
5.161	-4.3409	3.1016	-16.722	-15.062	-11.148	17.807	30.186	-17.35	-8.6463	4.4542	-4.3501	23.792	3.7312	7.0513	5.4085	6.3574	-34.106	26.765	36.964	-8.1058	-0.19813	13.867	-20.532	-10.765	7.9152	4.5699	1.2701	23.647	-0.087363	-0.37325	-16.55	50.32	-18.425	-13.525	25.004	-4.6529	-16.973	-5.6715	16.534	96.623	-25.239	36.081	-12.753	23.098	7.2277	-21.758	19.302	27.794
5.9071	-5.1378	3.4037	-15.706	-15.734	-11.218	17.42	31.441	-16.848	-7.4091	4.2916	-4.3248	24.106	4.602	6.2605	5.8439	6.1626	-35.183	27.574	36.828	-7.8769	-1.0319	13.306	-20.321	-12.069	6.9402	4.6311	0.99187	23.096	0.56899	0.09748	-16.79	50.4	-18.179	-13.586	25.161	-3.8464	-18.307	-5.6701	18.414	97.122	-25.88	37.707	-13.665	23.632	6.2966	-22.445	19.127	27.539
6.0636	-5.2738	3.4382	-15.629	-16.923	-12.041	16.566	30.355	-15.192	-7.3758	3.7289	-4.5516	22.286	4.9638	5.8447	5.2377	7.2019	-35.621	28.351	35.821	-7.6901	-0.41072	13.313	-18.88	-14.783	6.1211	4.8134	1.1917	22.626	0.041485	0.94818	-16.615	50.177	-19.803	-13.551	23.365	-3.5332	-17.891	-6.3523	18.564	98.172	-25.178	37.516	-11.684	23	4.7327	-22.837	18.701	26.759
2.907	-4.9397	3.0278	-16.494	-18.899	-11.281	16.959	28.245	-14.221	-7.9059	1.8142	-4.837	21.619	4.5369	5.4533	4.6104	9.1342	-36.088	29.811	34.362	-7.756	-0.20412	11.529	-17.522	-16.266	5.7189	4.2326	1.9706	22.725	0.81948	2.2996	-14.869	49.098	-20.704	-13.427	23.173	-3.0517	-17.934	-6.5721	19.761	97.441	-25.935	37.854	-11.007	21.247	4.5419	-22.753	17.675	25.861
2.7439	-5.6889	3.7586	-16.463	-20.335	-10.196	17.428	28.167	-13.423	-8.6782	0.21173	-5.6586	22.796	4.7748	5.4316	3.7341	9.8361	-36.167	29.859	35.585	-7.6228	0.3931	11.066	-18.37	-15.758	4.6482	4.1436	2.7495	21.78	0.96357	3.7806	-14.679	47.775	-20.102	-11.567	24.607	-3.4322	-16.992	-6.5588	20.035	97.135	-27.072	38.254	-10.909	20.315	4.5659	-23.699	15.667	26.049
3.0177	-7.0286	4.3645	-15.491	-21.117	-9.6593	16.939	26.708	-13.023	-9.5182	-0.98865	-5.7895	24.874	4.6783	5.736	4.5372	9.526	-36.053	30.614	36.267	-7.3115	1.2773	11.067	-18.542	-16.299	4.5221	4.1252	5	20.979	0.51315	2.3639	-14.576	47.831	-18.643	-10.917	24.888	-1.2299	-16.042	-7.1274	20.348	97.166	-24.955	39.084	-10.981	21.853	4.4083	-23.903	14.272	26.316
2.1781	-9.12	4.5148	-14.788	-23.616	-9.4326	16.672	26.37	-13.437	-8.2397	-1.6625	-7.0338	24.283	4.4636	5.0028	2.9773	10.681	-35.277	32.36	36.19	-8.5665	0.88204	11.861	-17.593	-17.899	4.8655	2.7939	5.4414	19.845	-0.37929	2.4635	-16.531	47.287	-18.514	-10.537	23.094	0.39652	-14.762	-7.5724	20.919	96.558	-23.193	38.401	-10.283	22.953	2.6452	-24.763	15.345	25.99
1.5126	-10.31	3.5438	-14.861	-25.809	-10.235	15.848	27.259	-12.38	-9.2919	-1.0667	-7.7915	22.375	3.7343	5.1346	2.0417	12.173	-35.585	32.737	35.99	-9.3275	0.85347	11.982	-18.537	-19.634	4.3356	3.3071	4.6424	19.719	0.60944	1.8529	-16.345	47.43	-19.809	-9.9916	23.699	0.15741	-14.417	-7.4176	21.023	95.519	-23.542	37.285	-9.2606	22.164	2.0286	-24.743	14.613	25.146
1.3868	-10.434	3.7772	-16.322	-26.244	-11.383	15.886	28.628	-11.977	-10.258	-1.5759	-9.0659	23.389	3.3562	4.6629	2.5231	12.978	-36.757	32.515	36.075	-8.2905	0.6814	11.582	-18.369	-22.072	3.5128	4.8259	2.8976	20.722	1.139	0.42026	-14.215	47.435	-20.2	-8.1191	23.218	0.81237	-13.979	-4.9608	20.939	95.85	-23.332	35.587	-8.499	20.257	3.162	-26.446	15.888	25.001
2.0228	-11.334	3.2475	-15.853	-28.034	-12.242	15.719	30.826	-12.545	-10.966	-3.006	-7.7373	25.436	4.92	4.2088	0.96324	11.055	-36.39	33.255	35.985	-8.705	0.96972	10.57	-18.476	-22.596	3.7116	3.3209	3.2756	20.4	2.873	0.20384	-13.383	45.657	-20.372	-6.0332	21.811	1.0531	-13.108	-4.5788	22.32	96.578	-22.14	35.621	-9.6131	19.533	2.7212	-28.896	17.036	24.628
2.8505	-11.738	2.9004	-16.095	-29.281	-12.351	15.674	30.915	-12.226	-11.35	-3.339	-8.3618	25.695	5.7907	4.1766	-1.7589	11.382	-35.521	34.143	38.142	-9.0352	0.8694	10.005	-17.283	-21.724	3.2061	2.25	2.5657	19.837	3.1782	1.3759	-13.125	43.597	-21.677	-5.6382	21.374	1.3865	-12.585	-5.9924	23.346	95.963	-22.071	36.86	-9.653	20.06	1.9893	-29.099	16.263	23.909
2.1885	-12.366	2.8282	-15.965	-30.116	-12.042	15.033	30.929	-12.768	-12.019	-3.2699	-8.2477	24.488	4.9469	4.1497	-0.5633	12.668	-35.333	35.045	38.986	-7.776	0.80097	10.843	-16.334	-23.437	2.3438	3.2895	2.7621	20.178	2.4176	0.87362	-12.837	43.06	-21.968	-4.2992	21.102	2.816	-11.203	-5.6662	24.041	95.295	-22.137	37.091	-9.4589	19.197	3.3395	-29.397	16.351	23.198
1.7769	-13.622	2.6764	-15.04	-31.112	-10.613	13.619	31.152	-12.37	-12.451	-3.1069	-8.0679	23.365	4.2927	4.1489	-0.3864	13.065	-35.35	36.382	38.948	-6.3561	1.0993	10.631	-17.303	-25.511	1.9229	3.376	2.1207	19.632	3.026	0.64833	-12.199	42.638	-21.148	-3.2477	21.345	4.9778	-10.737	-6.3962	22.402	92.82	-20.751	36.321	-8.3285	18.176	3.3714	-29.033	15.581	23.816
0.81665	-14.015	3.4686	-16.367	-31.953	-8.4803	13.117	31.136	-13.39	-12.726	-4.1981	-6.837	23.789	3.1822	4.2981	-1.9731	12.859	-34.366	36.621	39.97	-5.6139	2.3302	8.6571	-16.973	-26.477	1.8625	2.6559	1.8065	17.5	4.1552	-0.083001	-11.556	42.35	-22.215	-3.643	20.768	3.3901	-11.005	-8.0151	22.871	93.743	-18.67	36.591	-7.8835	16.969	1.1083	-29.641	15.227	23.682
-0.58751	-13.426	4.5412	-17.887	-32.974	-7.2939	13.879	30.279	-13.418	-12.328	-4.6441	-6.4264	24.139	2.7102	4.9111	-3.4697	13.185	-34.117	36.799	40.677	-4.9216	2.7561	6.6114	-14.704	-26.717	0.18889	1.8906	2.7944	17.894	4.4227	-1.869	-11.416	41.844	-22.92	-3.6006	19.785	3.8817	-12.061	-8.1293	24.21	95.31	-20.164	35.504	-7.9099	16.751	-0.0024877	-30.122	14.954	23.294
-0.69906	-13.39	3.6154	-16.563	-34.483	-8.4738	14.586	30.164	-14.3	-12.5	-4.8086	-6.4508	23.399	2.0504	5.1859	-2.8179	12.857	-34.459	37.009	40.197	-4.6869	2.574	7.1729	-14.921	-28.633	0.48534	1.4762	2.9188	17.869	4.6678	-1.6273	-10.314	40.344	-23.712	-2.7354	18.607	4.1713	-11.55	-8.9072	23.742	95.991	-20.166	34.825	-8.7008	16.777	0.25004	-30.704	14.832	23.948
-0.4555	-13.53	2.762	-16.555	-35.684	-8.2114	16.482	30.56	-14.591	-12.367	-4.5345	-6.4645	23.888	2.3935	5.1712	-2.1355	12.684	-34.981	36.665	39.804	-5.3751	2.0512	7.4451	-14.101	-28.669	-0.29244	-0.36518	2.6817	17.816	4.7246	0.58877	-10.756	39.416	-24.407	-2.467	17.634	4.3901	-9.616	-9.2087	23.628	96.581	-19.802	35.793	-7.8297	16.001	0.38148	-30.535	15.31	25.158
-1.5418	-12.937	2.9248	-16.353	-37.144	-6.779	16.181	31.516	-14.483	-13.793	-4.7296	-8.2858	24.138	1.3994	3.7788	-1.8648	11.947	-35.502	35.727	40.803	-4.1218	2.0206	7.3396	-13.708	-28.734	-1.1773	-1.6495	3.2139	17.813	5.3312	1.5673	-9.7642	38.855	-25.169	-3.083	17.51	3.4775	-8.9382	-9.4784	22.795	96.139	-19.692	34.275	-7.9673	16.059	1.7258	-32.088	14.757	25.285
-3.3029	-13.932	4.9378	-16.241	-38.316	-7.2528	16.57	31.203	-14.637	-13.69	-5.1526	-9.2601	24.345	0.2156	3.86	-1.416	12.995	-36.704	35.216	41.585	-3.6956	1.9303	5.9867	-14.378	-30.316	-1.5456	-1.1489	4.6764	17.29	6.4227	0.19677	-10.607	37.311	-24.348	-2.4999	16.293	2.0009	-10.545	-9.7839	23.283	96.136	-18.104	33.054	-8.4264	16.147	1.0565	-32.454	12.989	25.203
-2.8285	-14.424	6.504	-15.115	-38.594	-6.057	16.249	31.916	-14.585	-13.234	-6.1423	-8.3168	23.81	0.047827	4.6003	-2.0778	13.145	-37.012	36.089	42.081	-4.6768	0.4887	6.4745	-13.402	-31.005	-1.5947	-1.0064	4.9173	18.33	7.7199	0.15613	-11.039	37.058	-25.222	-3.0145	15.896	4.678	-10.895	-9.372	22.667	96.499	-16.897	33.333	-9.0556	15.005	0.40276	-32.061	13.665	23.423
-3.3467	-14.703	6.6235	-15.158	-39.034	-5.1317	16.19	31.383	-15.938	-13.736	-7.3102	-9.284	22.733	0.060347	5.2256	-3.3006	12.089	-37.011	36.379	43.398	-4.5206	-0.48056	6.7836	-12.972	-30.454	-0.81566	-0.53469	4.2588	19.253	7.9719	0.85768	-10.83	35.526	-26.36	-3.6865	16.237	6.1142	-11.541	-8.9282	23.168	96.432	-16.132	31.676	-10.257	14.588	0.69631	-33.181	13.191	23.411
-4.504	-14.805	5.6959	-15.848	-40.072	-4.7847	16.018	28.859	-17.051	-12.489	-6.8925	-9.1806	22.57	0.54988	4.6877	-3.5047	10.857	-37.024	33.956	44.222	-3.2117	-1.5096	6.1033	-12.369	-30.917	-2.4066	-0.81533	3.9875	19.043	8.0492	1.2201	-9.6264	34.878	-27.757	-3.1324	16.067	5.7135	-10.531	-8.5979	23.882	96.717	-16.215	30.983	-12.062	13.635	1.9215	-34.817	12.85	23.709
-5.649	-13.649	5.8534	-16.187	-40.093	-5.1815	14.888	30.071	-17.702	-12.493	-7.1144	-8.3971	22.635	0.69198	4.7515	-3.3278	10.895	-37.321	33.695	44.302	-2.506	-2.2297	4.5311	-10.443	-31.761	-3.4473	-1.7723	4.9599	19.091	7.7684	1.9962	-9.1811	34.135	-29.011	-2.8911	16.746	5.4828	-11.158	-8.1182	24.681	98.483	-17.237	31.069	-10.778	12.487	1.9611	-34.235	11.929	23.538
-6.1636	-12.488	5.0777	-16.498	-41.051	-5.9332	15.412	29.648	-17.281	-12.394	-7.3402	-9.6395	23.041	2.2219	3.4916	-2.2337	10.894	-37.105	33.509	44.134	-2.1985	-2.6589	4.8696	-9.1719	-32.237	-2.9255	-2.6299	5.8588	17.754	9.4784	2.1562	-8.1207	32.861	-28.889	-3.3895	16.691	5.3582	-9.9365	-9.0536	25.325	97.804	-18.587	32.761	-9.9273	12.469	2.4129	-34.172	11.488	24.156
-6.6782	-12.254	4.8554	-17.221	-41.944	-3.759	15.66	29.599	-18	-13.251	-7.2691	-9.7048	23.437	3.5622	4.2268	-3.0717	10.277	-36.151	34.312	44.279	-2.0385	-3.4647	5.2709	-7.8478	-31.734	-3.2488	-3.7948	6.8193	19.322	9.3192	1.5509	-8.7912	31.884	-28.446	-2.7196	15.83	6.1731	-10.366	-8.7991	25.311	97.759	-19.582	33.121	-8.7162	11.985	2.0931	-34.907	11.071	24.379
-6.9673	-13.028	5.4288	-16.879	-42.837	-2.6722	14.779	28.157	-18.184	-12.658	-6.8859	-8.6567	22.963	1.9033	5.016	-4.5262	9.8368	-37.607	34.98	45.434	-2.8684	-3.6029	5.2667	-7.1332	-33.365	-3.3862	-4.4842	8.095	19.284	8.1304	1.837	-10.143	30.374	-29.895	-2.6682	14.689	6.3785	-11.428	-7.4145	25.243	99.319	-18.965	31.404	-8.6029	11.404	2.3183	-35.798	9.6361	23.462
-7.4659	-12.658	6.7962	-16.523	-43.064	-1.9684	15.195	27.452	-18.338	-12.262	-7.2189	-7.8146	21.872	2.3065	4.5722	-4.7284	8.6034	-37.387	34.979	46.74	-1.6265	-4.1596	4.8683	-7.6978	-35.387	-3.8484	-5.5768	10.414	18.429	9.066	2.8493	-8.7378	29.066	-30.822	-2.6186	14.51	6.4626	-11.133	-7.6603	25.266	100.11	-18.451	30.692	-7.7891	10.883	1.2642	-36.108	9.6295	21.402
-8.19	-10.85	7.5504	-18.587	-43.308	-1.6685	15.479	27.946	-17.904	-11.767	-7.4772	-7.9331	21.937	1.8983	4.1791	-4.4711	8.0659	-36.148	33.862	46.009	-1.3382	-5.944	3.5928	-8.2819	-34.317	-3.2571	-5.6531	11.104	18.26	10.459	3.2366	-7.9351	28.228	-30.85	-3.7933	15.37	7.4897	-10.593	-6.2538	25.584	100.32	-18.723	31.52	-6.7565	9.7708	0.47965	-36.439	9.0618	20.863
-8.0956	-10.42	6.1743	-19.768	-43.202	-1.1187	16.287	28.805	-18.682	-10.181	-6.0772	-8.9891	23.467	1.4845	2.989	-4.4895	8.5743	-35.892	33.661	45.971	-2.486	-5.8869	2.2951	-8.3445	-34.308	-4.388	-4.8414	11.167	17.249	10.689	3.0077	-8.6637	28.174	-31.593	-3.3658	15.812	7.1866	-10.069	-5.2918	26.547	99.868	-17.997	31.117	-6.0269	8.4319	-0.84203	-36.775	9.7255	21.327
-7.6123	-10.241	6.037	-19.402	-44.052	-0.11077	17.836	28.53	-19.562	-10.239	-4.436	-9.9084	24.2	1.9966	3.4155	-3.8703	8.4114	-36.077	34.854	46.307	-3.0709	-5.754	2.9598	-7.2138	-33.293	-6.101	-4.5651	10.203	17.532	10.867	4.8652	-8.449	26.414	-31.467	-0.45344	15.309	7.0957	-10.268	-4.8301	27.195	100.32	-16.566	30.821	-4.7198	8.942	-1.1305	-37.594	9.7736	21.328
-7.5694	-9.4343	6.7732	-20.426	-45.89	0.018296	17.554	29.395	-18.793	-11.337	-5.33	-10.622	23.838	3.2786	3.3362	-4.0132	7.6574	-36.468	35.485	46.425	-3.5006	-6.4443	3.2192	-5.9894	-34.083	-6.907	-5.6794	11.469	16.582	10.657	6.1349	-8.093	23.468	-31.572	0.71376	15.703	6.178	-9.625	-3.5871	24.697	98.716	-15.617	31.724	-5.1486	10.501	-1.5088	-37.887	10.224	21.191
-9.5276	-8.3053	6.4713	-20.703	-46.953	0.47038	18.274	31.309	-19.883	-11.927	-7.1968	-9.6536	23.13	3.263	3.8272	-5.2379	7.2442	-35.872	35.592	47.298	-2.0117	-7.1186	4.0976	-4.1985	-36.405	-6.2612	-4.9166	13.608	15.553	11.596	6.2363	-8.7094	21.968	-30.597	3.6948	16.205	6.0197	-7.6592	-3.1911	25.482	96.353	-15.602	32.033	-5.372	9.5717	-1.809	-37.714	10.144	21.22
-9.7616	-9.7904	4.8656	-19.59	-47.249	0.45484	17.924	31.544	-21.264	-11.51	-7.2234	-9.4028	24.028	4.053	4.2205	-6.1237	7.5821	-36.014	35.267	48.247	-1.9762	-6.2463	3.7028	-4.2123	-37.89	-5.1722	-4.5914	13.862	14.627	12.017	7.4066	-8.4968	21.859	-30.801	5.4914	15.116	6.6225	-7.864	-2.6615	26.489	96.35	-15.787	33.203	-4.1777	9.22	-1.371	-38.541	11.027	19.637
-8.8167	-9.42	3.8186	-18.658	-45.27	2.2873	18.015	30.443	-21.853	-10.94	-7.3649	-9.9882	24.218	3.2768	4.2302	-6.0924	7.5382	-34.886	36.617	47.44	-1.9272	-6.8807	2.3665	-4.1734	-38.424	-4.8514	-4.8088	14.576	14.756	11.24	7.991	-7.5694	19.488	-31.169	5.7978	14.149	6.7588	-6.7329	-1.5262	25.937	96.426	-15.217	33.41	-3.1333	8.2419	0.096409	-38.207	11.505	18.179
-7.6197	-8.0798	3.2436	-18.726	-46.899	4.6681	17.782	30.127	-22.171	-11.277	-7.2459	-10.703	23.972	2.5043	4.2608	-5.8293	6.7735	-35.251	36.754	47.125	-1.8208	-6.9551	2.8543	-3.5778	-38.74	-4.7352	-5.4511	13.834	14.83	11.24	7.3111	-7.282	18.214	-31.607	6.0318	13.8	7.2522	-6.1122	-2.3399	26.058	96.9	-14.594	33.518	-4.042	7.4274	-1.3737	-38.093	10.315	18.682
-8.5729	-7.4709	3.5675	-18.808	-48.244	4.3577	18.764	30.166	-20.334	-12.331	-7.7838	-10.745	24.452	3.3356	3.3166	-5.413	6.8042	-35.713	36.052	47.149	-0.64403	-7.7709	1.1495	-3.3573	-37.565	-5.3196	-5.3194	13.879	12.876	11.889	8.4583	-7.9067	17.901	-31.772	5.8572	13.698	6.7706	-5.5725	-1.2085	26.924	97.267	-15.688	33.959	-3.7131	7.0098	-2.0392	-38.474	9.5336	18.905
-9.1816	-7.0255	4.0469	-19.745	-46.844	6.2182	18.696	30.974	-20.568	-12.526	-7.19	-10.278	26.167	4.3979	3.5408	-4.4242	5.4891	-34.312	34.745	46.147	-0.039777	-8.4632	0.98689	-2.7227	-38.485	-5.8231	-6.2203	15.28	11.83	12.145	8.3218	-8.4795	17.075	-31.394	7.037	14.785	8.1496	-6.9234	0.75001	27.706	96.494	-16.188	34.039	-2.6922	4.6412	-1.8608	-38.096	10.05	18.608
-8.9433	-8.6741	3.3688	-20.697	-46.713	8.0187	18.473	31.816	-20.316	-11.785	-6.2783	-10.853	26.515	3.6855	3.1965	-5.0248	5.1807	-33.477	34.083	45.834	0.32704	-8.41	1.1725	-2.1154	-39.433	-7.2995	-7.5625	15.458	11.305	11.662	7.7503	-8.5266	15.428	-30.909	8.0144	13.755	8.7237	-7.2424	1.7858	27.073	95.469	-16.183	33.98	-2.3516	2.9605	-0.7587	-37.476	9.2224	19.005
-8.0339	-9.798	1.6907	-19.282	-47.316	8.9065	18.339	31.047	-20.305	-12.454	-6.9023	-11.511	25.822	2.4548	1.4414	-5.8072	4.4177	-33.8	33.852	47.012	0.58663	-7.5039	0.37055	-2.8128	-39.713	-7.4463	-7.4019	15.538	10.724	11.216	8.727	-7.9815	14.262	-31.418	10.062	13.142	8.557	-5.3338	0.99593	27.15	96.839	-15.402	33.662	-2.7922	2.1247	-0.099912	-36.999	8.3055	19.265
-8.7385	-9.0256	1.0561	-19.16	-47.383	9.8976	18.179	29.509	-21.873	-12.586	-7.8155	-10.87	25.497	1.8119	1.615	-5.5901	4.8	-32.684	31.723	47.341	0.95537	-6.817	-0.70966	-2.8852	-38.771	-6.2559	-7.5885	14.93	9.4694	12.651	8.3633	-7.931	14.369	-31.043	11.884	12.508	8.7085	-4.772	0.99333	27.351	96.284	-16.605	33.779	-1.97	1.378	-0.029017	-37.233	7.4481	17.869
-8.4328	-9.8338	0.086908	-17.996	-46.417	9.8651	17.916	28.133	-22.32	-14.774	-9.0005	-11.082	25.209	0.5474	1.0196	-5.3232	5.4912	-33.1	30.593	48.938	2.0498	-7.9716	-0.61062	-2.4576	-39.109	-6.9699	-7.4659	15.098	8.6638	12.776	7.7296	-7.5022	12.583	-30.619	12.263	11.373	7.4423	-6.215	1.1522	27.81	94.343	-16.296	32.864	-1.1024	0.49978	-0.12609	-38.367	7.1005	17.138
-8.4645	-10.699	-0.43198	-16.354	-46.868	10.571	18.588	28.94	-22.989	-15.274	-9.6207	-12.735	25.864	-0.51805	1.3205	-6.0654	5.4545	-34.446	30.795	49.346	2.4243	-7.4919	-1.7222	-2.9343	-39.447	-8.3524	-7.676	16.437	10.03	13.386	6.5455	-6.3317	11.651	-29.674	13.558	11.526	8.2774	-5.4819	1.7674	27.996	93.639	-14.671	33.931	-2.528	-0.44854	0.25926	-38.875	8.0042	17.444
-9.1868	-10.705	-0.33961	-15.858	-48.267	10.585	18.662	29.016	-24.1	-14.49	-8.9599	-13.514	27.963	-0.64075	1.4522	-5.7736	6.2416	-36.04	29.969	49.162	2.3277	-7.3631	-2.9535	-2.2216	-38.129	-7.8043	-7.868	17.135	9.9627	13.809	7.3198	-5.7472	10.925	-29.538	14.809	12.331	7.1257	-5.8931	0.58692	28.957	94.669	-12.57	32.992	-2.7211	-1.6983	1.1036	-38.977	9.4939	15.602
-8.0697	-11.277	-0.95796	-16.358	-48.413	11.764	18.503	29.619	-23.902	-14.389	-9.9037	-14.865	28.523	-1.1015	1.1951	-4.2812	6.7127	-35.414	27.785	50.569	1.8156	-7.6547	-2.836	-2.1378	-39.089	-7.3726	-7.7056	17.071	9.0769	13.354	8.277	-3.9451	8.9937	-29.569	15.795	12.069	8.0888	-6.5824	2.5793	28.594	94.152	-11.888	31.792	-2.8839	-3.0054	1.5163	-38.792	8.4346	15.142
-7.226	-11.441	-1.891	-15.912	-48.366	12.034	18.833	30.664	-23.904	-15.204	-10.25	-14.678	29.008	-0.99506	0.61014	-3.7213	6.2196	-33.858	26.937	51.003	3.0001	-5.778	-2.6946	-1.591	-41.681	-6.509	-7.9501	17.285	9.5076	12.699	8.3412	-5.6752	7.3654	-29.337	15.805	10.951	9.7102	-7.6624	2.7202	28.847	94.656	-11.134	32.612	-2.7116	-3.51	2.3235	-37.766	8.4578	13.77
-5.1838	-10.923	-2.0536	-15.263	-47.437	14.287	17.679	31.292	-25.766	-17.457	-10.351	-14.203	30.113	-2.5488	1.0366	-3.8833	6.9623	-33.8	26.533	49.525	5.0137	-4.8718	-3.9646	-0.78454	-41.525	-6.1675	-7.7352	17.716	9.909	13.572	9.1173	-6.5284	5.026	-29.008	17.565	8.9932	8.961	-8.0183	3.3773	29.445	93.567	-10.452	32.449	-1.2429	-3.2695	3.2987	-37.098	8.4032	12.67
-5.654	-12.871	-3.5075	-13.828	-46.808	15.22	15.54	30.262	-27.531	-17.763	-9.9643	-12.411	30.238	-4.1194	2.3995	-3.2239	7.0108	-33.833	25.664	48.322	4.762	-5.5162	-6.0047	-1.2925	-41.129	-6.2936	-6.5709	18.827	8.8241	13.457	7.4343	-5.9605	5.1213	-28.868	18.975	8.8033	8.9997	-7.6924	3.3806	28.981	93.288	-9.3313	33.03	-0.86855	-3.2625	3.3637	-37.28	9.4757	11.938
-7.8092	-13.584	-3.9215	-12.47	-46.051	16.577	16.611	30	-27.749	-17.157	-9.8186	-11.851	29.456	-4.0956	3.3143	-2.3653	6.4503	-32.896	25.61	48.49	4.045	-5.3674	-5.5464	-0.089523	-40.8	-5.7136	-6.224	18.652	8.6376	13.354	7.2995	-6.1925	6.0971	-28.622	17.916	8.4281	10.244	-7.0404	3.3761	29.445	93.599	-8.1311	30.965	-3.1949	-5.648	3.1455	-37.292	9.2705	12.743
-7.9492	-13.016	-4.3101	-12.692	-45.182	16.712	17.65	28.228	-27.759	-17.89	-9.8337	-11.032	30.157	-2.1469	3.7634	-1.9989	7.6422	-32.217	27.15	47.813	4.6167	-6.3945	-6.879	0.23455	-40.308	-5.2012	-7.6874	18.982	9.6171	14.626	6.9499	-6.0734	4.6025	-27.346	17.365	8.2463	10.21	-7.2304	2.3889	29.914	94.364	-8.0549	30.687	-3.3695	-7.8765	3.8199	-37.304	8.2509	12.513
-8.5188	-13.202	-5.3698	-13.173	-45.444	16.326	18.198	29.093	-27.157	-20.007	-9.8622	-12.529	31.011	-1.032	3.2517	-0.90475	6.5259	-33.005	27.35	47.871	4.9644	-6.7698	-6.8427	0.054718	-39.679	-6.1292	-8.9138	19.891	9.5399	14.098	6.8063	-5.3891	3.1661	-26.407	17.766	8.3733	9.9779	-7.0114	1.7187	30.334	94.5	-8.2198	30.609	-2.3638	-9.2855	3.5119	-37.765	7.8934	13.887
-8.0338	-14.083	-6.1274	-13.017	-46.713	18.281	16.87	30.332	-28.625	-21.082	-10.517	-13.572	31.671	-1.8815	2.3703	-0.44254	6.2317	-33.261	25.281	47.227	5.4882	-6.4756	-7.3867	0.30262	-39.597	-4.689	-9.6538	20.461	9.7909	14.119	7.2238	-4.9209	2.9444	-25.645	18.074	8.3389	10.574	-6.5971	2.0449	29.693	93.224	-7.3962	30.342	-1.412	-8.9685	4.2996	-38.5	7.5408	13.694
-6.8847	-15.25	-6.2665	-11.392	-46.666	18.872	17.65	30.829	-29.891	-20.382	-12.587	-13.93	33.01	-1.1572	2.6921	-0.25415	5.3231	-32.073	26.019	47.741	7.0001	-7.0263	-8.8243	-0.93189	-38.482	-4.618	-8.712	21.311	9.4814	15.425	8.1437	-6.41	2.0082	-25.567	18.8	7.7505	9.897	-5.899	3.3218	29.684	93.309	-6.1801	29.973	-2.3762	-9.5814	4.9506	-38.608	7.0012	12.758
-6.3606	-14.979	-5.9643	-10.288	-44.985	17.97	17.127	31.228	-30.114	-21.103	-12.494	-12.698	33.489	-1.5578	2.3408	0.44167	4.1394	-31.406	27.35	48.799	7.8054	-5.6378	-9.1638	0.083588	-37.21	-5.1234	-8.9781	22.347	8.1328	16.694	7.9202	-5.9314	1.1098	-26.515	20.052	7.5646	9.3296	-5.7997	2.5519	30.956	93.451	-6.357	29.841	-3.4364	-11.128	4.4961	-37.865	6.8374	10.09
-7.7718	-13.68	-6.854	-12.148	-45.482	17.889	16.09	31.655	-29.787	-21.451	-11.636	-13.068	34.003	-1.9491	2.565	0.89623	5.4947	-31.556	27.68	50.174	6.8204	-4.7437	-9.3633	1.5873	-36.264	-6.5191	-9.7452	23.373	8.0615	17.969	6.333	-5.6544	2.2587	-27.282	21.183	7.1814	10.951	-6.069	3.5119	32.336	92.864	-6.9185	29.784	-2.9207	-11.637	3.6334	-38.524	5.5894	11.82
-7.2069	-12.946	-6.9714	-11.576	-45.315	17.588	16.944	31.527	-30.389	-22.657	-12.216	-13.688	34.656	-1.1722	3.9174	0.87399	5.2022	-31.829	28.571	50.2	6.1398	-4.5849	-9.8926	2.9954	-35.588	-6.801	-8.6225	23.677	8.957	20.409	5.5786	-5.7783	2.5115	-27.68	20.562	7.0335	10.503	-5.6178	4.0394	32.474	93.732	-5.4333	29.344	-3.5936	-12.254	4.6535	-40.338	6.6272	12.308
-6.4626	-14.002	-6.9134	-12.512	-44.772	18.158	17.283	32.552	-30.584	-24.387	-12.517	-15.145	35.438	-2.2095	4.4346	-0.53841	4.8565	-30.891	29.945	50.126	6.2022	-6.4609	-10.427	3.5695	-35.263	-6.1853	-9.6085	23.348	8.5166	19.89	7.2425	-6.1018	0.71192	-28.679	20.608	7.2442	9.9474	-4.1569	3.0184	32.496	94.148	-4.3466	29.446	-3.7716	-12.78	4.7263	-40.179	7.3373	12.236
-7.1903	-14.377	-8.4866	-13.425	-45.545	18.755	16.675	33.365	-31.693	-25.734	-13.173	-14.104	35.15	-2.2289	5.3162	0.45612	3.8059	-30.689	29.918	51.368	6.1362	-6.5413	-10.632	4.5068	-33.988	-5.8081	-11.64	24.683	8.8145	20.488	7.7292	-5.5048	-1.6736	-29.598	22.419	7.6542	10.262	-3.7463	3.0358	31.404	93.337	-5.2211	28.227	-3.6785	-14.818	5.35	-38.616	7.1403	12.39
-7.8683	-13.681	-9.2659	-14.17	-46.442	20.212	17.706	35.796	-33.72	-24.918	-13.418	-12.692	36.465	-1.0426	5.3852	1.5598	3.945	-30.735	30.323	50.364	7.133	-5.3721	-9.5807	5.5301	-33.344	-7.0855	-10.991	26.877	8.4268	19.671	6.19	-5.6827	-1.9553	-28.403	22.521	7.1455	10.341	-4.4098	3.6291	31.319	92.487	-4.9237	27.253	-3.7116	-15.186	6.6064	-38.135	6.8291	14.381
-9.0611	-13.336	-10.051	-13.444	-46.774	22.125	17.101	36.378	-33.866	-24.289	-12.15	-13.078	36.815	-1.1766	4.9554	1.2101	3.7786	-30.674	30.299	51.317	6.462	-5.319	-10.921	6.5475	-33.044	-7.2454	-10.604	27.226	8.3653	19.516	5.9594	-5.1896	-1.8327	-28.236	21.91	6.5969	9.8346	-4.3382	5.0614	32.568	93.119	-4.3771	26.648	-3.4383	-16.103	5.8648	-37.334	6.9069	15.596
-8.1002	-13.154	-11.463	-13.723	-45.477	23.281	16.282	36.364	-34.126	-25.148	-11.622	-14.063	36.106	-2.7153	4.6006	1.6896	3.3814	-30.153	30.998	53.079	7.3114	-6.1627	-12.148	7.1587	-32.382	-5.8672	-10.503	26.862	9.6026	19.864	5.711	-5.5027	-1.5078	-29.038	22.309	7.6129	9.4338	-3.7194	5.3737	33.196	94.47	-4.9606	25.604	-3.4614	-16.446	5.4689	-36.353	7.1883	15.068
-9.9252	-14.135	-11.559	-14.456	-44.89	22.683	15.727	36.612	-33.996	-25.992	-11.836	-14.079	36.008	-1.6849	3.1908	2.6324	2.6078	-29.973	31.667	52.945	7.4388	-5.0054	-12.127	8.8812	-32.409	-6.5023	-10.769	27.991	9.5372	21.21	5.1199	-5.2402	-1.8957	-29.443	21.722	8.5411	9.614	-5.0389	4.0119	34.967	94.862	-4.9024	24.298	-2.6577	-16.399	5.4851	-36.404	7.6154	16.385
-11.383	-14.982	-11.53	-13.789	-45.754	21.382	17.459	36.475	-33.893	-24.925	-11.19	-13.825	36.932	-2.4161	2.5797	2.7116	1.4063	-31.134	30.818	53.786	7.1259	-5.9408	-12.717	9.5608	-32.282	-6.1063	-9.9649	28.514	8.3292	22.564	5.2	-3.7933	-2.9261	-29.866	20.316	8.3413	8.4168	-5.5993	3.2659	35.785	94.119	-4.7205	22.959	-1.8422	-18.672	5.3939	-35.736	7.9927	17.545
-10.711	-15.05	-11.009	-13.138	-46.631	20.923	17.802	37.49	-33.065	-25.739	-11.441	-13.281	37.164	-3.4984	4.0821	2.9422	1.5719	-32.236	31.356	53.959	7.6191	-6.4696	-12.922	12.092	-32.441	-6.6005	-9.1044	27.65	8.4396	23.434	4.5788	-3.4872	-2.3546	-29.803	21.018	9.1439	7.5463	-5.1002	5.047	35.956	93.226	-4.0285	23.833	-2.5725	-19.586	5.5097	-34.099	8.251	18.487
-11.194	-15.554	-11.855	-14.107	-47.073	22.65	18.055	38.641	-31.806	-25.54	-12.919	-14.262	37.382	-2.992	4.4057	3.5173	1.2618	-30.347	32.393	53.969	9.0256	-5.0094	-12.795	13.516	-32.167	-5.9453	-9.801	28.006	7.5792	22.607	5.204	-4.008	-1.5329	-29.139	21.708	8.5276	7.8527	-5.3326	6.8421	36.664	92.892	-3.1611	23.439	-2.7942	-18.685	4.5611	-33.85	9.2937	19.651
-8.9172	-16.721	-12.144	-14.568	-46.722	23.399	19.203	39.76	-31.261	-24.985	-13.61	-14.022	38.33	-2.9231	4.5514	2.6679	0.87699	-29.394	32.657	54.101	10.229	-3.8521	-12.843	13.484	-31.682	-6.7325	-11.116	27.599	7.506	24.108	7.0969	-2.609	-2.457	-28.588	22.875	8.5271	7.5918	-5.4858	7.5829	36.677	91.171	-1.7934	23.823	-2.6674	-19.759	6.4366	-32.53	11.841	20.132
-8.7056	-16.021	-13.488	-12.146	-46.792	24.568	19.792	38.547	-31.816	-23.999	-13.011	-12.104	38.931	-2.9989	4.4809	1.0544	0.38392	-28.279	34.044	53.567	10.542	-5.4173	-12.995	14.957	-31.912	-7.2154	-10.415	26.749	6.3468	24.814	8.8141	-1.8603	-2.7455	-29.062	22.322	10.294	7.0226	-6.2323	8.6047	37.288	90.94	-1.9823	23.809	-1.6937	-21.079	6.0993	-32.81	12.098	22.359
-9.3019	-15.457	-14.808	-12.325	-47.819	24.224	19.344	37.924	-31.553	-24.637	-12.093	-11.841	38.619	-1.914	3.3222	1.4496	0.34007	-28.822	36.461	52.593	10.733	-6.4822	-13.821	17.255	-32.214	-8.2843	-10.254	27.053	6.7639	24.674	10.691	-2.1775	-4.4372	-28.684	23.56	11.125	7.0698	-5.0957	11.494	37.25	91.174	-1.7985	23.434	-0.8984	-23.36	4.4632	-33.298	11.015	22.754
-8.0321	-17.751	-14.299	-12.796	-47.86	24.592	18.096	38.81	-31.196	-24.303	-10.867	-12.103	39.191	-2.3146	4.3154	1.1574	-0.55961	-28.349	36.787	52.166	10.206	-6.7121	-13.807	18.122	-32.617	-8.4761	-10.853	27.08	7.5949	25.404	10.761	-1.9711	-5.4419	-28.342	23.056	10.359	6.499	-5.8772	12.476	38.276	90.859	-0.76763	23.269	-0.12336	-23.958	3.7567	-31.87	11.672	22.333
-8.0655	-18.339	-14.102	-11.381	-46.459	25.186	17.157	39.858	-30.572	-24.202	-10.078	-13.173	39.281	-2.0392	4.5901	1.5162	-1.2693	-28.657	36.543	51.519	10.827	-6.6709	-13.853	19.153	-31.908	-8.6548	-10.967	29.416	6.8342	26.245	10.043	-0.77565	-6.0508	-27.756	22.319	10.518	5.5746	-6.0985	12.497	39.796	90.532	-1.0143	22.891	-1.6315	-23.663	4.2573	-31.186	12.407	23.701
-8.3315	-18.223	-15.391	-11.72	-45.831	25.109	16.801	40.612	-29.183	-24.627	-10.668	-13.198	39.488	-0.4116	3.6285	3.0526	-2.0624	-29.132	36.75	50.883	10.376	-6.9745	-14.167	20.038	-31.951	-10.268	-10.554	30.498	6.6594	27.081	9.9744	-2.4289	-4.6689	-27.716	22.597	10.779	5.1536	-6.1485	14.073	39.886	89.312	-0.049221	23.489	-2.5688	-25.936	4.8829	-29.451	13.071	25.399
-7.8856	-17.171	-15.194	-11.521	-45.975	24.754	18.088	39.254	-27.045	-24.933	-11.399	-11.665	40.802	-0.38781	3.1551	2.77	-3.4096	-29.177	37.977	49.946	11.262	-6.6284	-13.432	20.849	-31.897	-10.376	-10.673	29.557	6.6311	27.005	10.454	-1.9815	-4.6867	-27.18	22.424	10.969	4.1467	-5.4394	15.278	38.507	88.708	0.50529	23.694	-1.9166	-27.638	4.4635	-28.706	14.322	26.022
-7.2247	-19.687	-14.971	-12.724	-45.592	26.582	18.582	37.71	-27.437	-25.27	-11.211	-11.292	40.712	0.13366	3.116	2.1695	-2.8994	-29.457	37.453	50.199	12.904	-5.7282	-13.344	21.729	-31.655	-10.543	-10.032	29.174	5.177	25.737	11.283	-2.1345	-4.5949	-26.347	21.526	11.748	5.6099	-5.4544	15.57	37.413	90.089	1.1734	24.067	-1.416	-28.599	3.5774	-27.087	13.698	26.221
-6.8445	-19.517	-15.912	-11.799	-44.141	27.404	18.663	37.416	-27.7	-25.436	-10.21	-10.196	40.161	-0.071672	2.1927	1.8504	-2.9042	-27.516	37.974	50.167	13.468	-5.9102	-13.612	23.85	-31.257	-11.065	-9.9089	28.706	4.8948	25.295	11.953	-0.90376	-3.153	-26.578	21.346	9.5314	6.0998	-4.4965	16.558	36.963	88.797	2.2521	24.429	-0.1342	-29.413	4.3221	-25.543	13.799	26.219
-6.3292	-18.858	-16.027	-10.288	-43.505	27.781	18.328	37.903	-26.645	-25.036	-9.9872	-10.749	39.781	-0.94182	1.81	1.8703	-3.0972	-26.799	37.677	49.708	12.414	-6.4231	-12.919	25.344	-29.873	-9.9558	-10.325	28.051	5.3626	26.323	11.824	0.4205	-3.5101	-26.348	20.965	8.2514	5.8254	-3.6123	15.735	38.145	88.015	3.0796	24.673	-0.1202	-30.285	5.1157	-24.763	13.809	26.76
-5.7572	-18.817	-16.487	-10.574	-44.033	26.293	18.358	37.597	-27.206	-25.112	-10.655	-11.768	39.228	-1.3744	0.74723	1.2908	-3.8833	-26.24	37.997	49.226	12.781	-5.7063	-13.268	27.69	-29.519	-10.724	-10.109	27.682	5.4652	28.737	11.085	-0.92521	-2.5359	-25.005	21.351	8.6495	5.8068	-5.118	14.917	38.583	88.718	2.538	23.68	-0.64331	-31.312	5.5147	-23.951	14.334	27.123
-7.0175	-18.93	-16.895	-11.218	-43.895	24.366	17.926	37.133	-27.754	-24.74	-11.628	-12.025	40.591	-0.26136	1.9828	1.7263	-4.7794	-26.464	38.945	49.622	12.981	-5.2605	-14.442	28.815	-29.926	-11.816	-9.1721	28.425	5.5716	29.454	11.078	-1.3214	-1.7314	-24.824	20.791	9.1712	5.9954	-5.0003	16.228	37.51	88.533	2.5245	23.791	-1.8281	-32.139	6.1832	-23.179	16.159	28.2
-7.0297	-19.918	-16.79	-10.565	-42.279	24.578	18.772	38.683	-26.296	-25.86	-11.976	-10.982	42.208	-0.28076	1.9332	1.7691	-4.7806	-25.772	35.539	49.707	13.852	-6.3015	-15.165	30.275	-29.043	-11.94	-10.471	29.452	4.6664	28.398	12.827	0.19819	-1.1324	-25.01	21.938	8.5768	6.157	-3.6831	17.686	37.242	87.296	2.792	24.129	-3.3615	-32.722	6.4475	-21.067	17.391	27.753
-6.3404	-19.94	-17.484	-9.3945	-41.102	25.095	19.641	40.445	-25.841	-27.062	-11.758	-10.413	42.554	-0.51238	1.0012	2.4305	-5.9946	-24.971	34.435	49.596	16.183	-6.8762	-14.569	31.439	-29.022	-11.042	-10.777	29.379	2.1654	29.483	13.453	-0.61145	-3.016	-25.561	21.677	9.0705	5.7815	-4.3983	17.913	37.656	87.568	3.223	23.187	-4.649	-33.518	7.4774	-17.67	15.964	26.707
-5.5393	-20.928	-18.611	-8.594	-41.054	26.132	19.746	39.935	-25.597	-27.431	-12.14	-9.0865	41.593	-1.4483	0.51915	3.111	-6.3616	-22.092	35.61	48.409	17.203	-6.1434	-13.526	32.052	-29.172	-11.657	-10.32	30.45	1.7172	29.804	13.634	-0.57335	-4.2605	-24.304	21.101	9.2534	5.7731	-4.522	16.796	38.428	88.353	4.8457	22.539	-3.1836	-35.307	9.0307	-16.164	15.918	26.484
-4.8164	-20.262	-19.323	-8.7701	-41.547	26.088	19.502	39.332	-25.238	-29.4	-12.33	-7.8218	41.131	-1.8414	1.0433	1.9513	-6.4392	-21.684	36.043	48.229	16.185	-5.4346	-15.214	32.457	-28.837	-10.974	-11.497	30.648	0.86075	30.566	14.612	-0.86978	-3.4423	-23.707	19.734	9.3684	6.6402	-4.7525	16.921	39.669	87.774	6.2034	22.259	-1.8378	-35.795	10.445	-15.025	16.103	27.065
-5.1694	-19.58	-19.408	-9.3856	-42.31	25.537	20.003	39.497	-25.284	-30.224	-13.748	-7.3224	41.725	-2.4955	0.94309	1.7204	-5.1585	-22.959	35.27	50.144	15.246	-4.7975	-16.976	33.47	-28.419	-10.499	-10.196	30.777	1.0922	32.273	14.985	0.036836	-2.2368	-23.299	18.873	7.937	6.5998	-3.0668	16.181	38.885	88.849	5.1755	22.278	-1.3625	-37.361	11.126	-12.012	16.388	26.029
-5.3644	-20.997	-19.178	-9.2098	-43.022	24.119	20.256	38.907	-25.208	-29.637	-12.773	-8.0446	44.303	-3.8558	1.8352	1.5985	-5.181	-22.799	33.5	49.507	16.593	-3.9452	-17.588	34.298	-26.633	-12.146	-8.8576	30.861	0.73382	30.537	14.055	1.1554	-1.6704	-22.508	18.834	7.9624	7.0577	-2.1827	15.724	37.257	90.256	3.6813	21.028	-1.4832	-38.109	10.648	-10.598	16.745	26.133
-6.0459	-20.731	-19.449	-8.9548	-43.142	24.558	20.338	38.862	-24.183	-29.84	-12.959	-7.4831	45.96	-3.9654	1.578	1.8827	-6.4234	-21.897	33.509	49.931	17.697	-2.9493	-18.118	34.989	-24.716	-11.5	-10.466	29.844	0.94575	29.535	13.15	2.3529	-1.4587	-23.097	18.543	7.3122	5.9532	-2.8352	14.781	36.88	90.815	2.761	18.891	-0.60878	-38.005	9.5662	-9.3707	15.549	25.476
-6.4202	-20.247	-18.225	-7.2687	-44.701	24.275	21.39	38.488	-23.556	-31.756	-11.766	-7.5216	45.319	-4.1294	1.3052	4.4321	-6.4743	-21.717	32.506	49.353	17.386	-2.4	-18.778	37.304	-24.526	-11.123	-11.012	29.424	0.9819	31.586	13.317	3.6314	-1.0619	-22.438	18.983	7.3276	5.3958	-4.7241	14.901	38.181	91.723	1.8985	18.875	-0.21932	-39.038	8.6683	-7.719	15.696	25.302
-5.5357	-19.38	-19.294	-6.155	-43.507	23.392	21.415	38.375	-22.889	-33.225	-11.852	-6.4345	45.908	-5.4935	0.72026	4.9536	-6.0743	-22.752	33.679	50.542	17.445	-3.0184	-18.517	39.913	-23.71	-11.769	-9.2619	29.464	1.6899	33.97	15.132	3.8981	-0.78158	-21.145	18.518	8.5109	5.9313	-4.3484	14.877	37.113	92.332	1.4784	18.903	0.73083	-40.566	9.497	-7.5623	15.241	23.862
-4.6423	-18.939	-20.399	-4.7147	-43.49	23.794	19.768	38.93	-21.549	-34.325	-12.07	-5.6936	46.193	-6.112	-0.57272	4.6939	-5.9992	-22.636	35.306	52.107	17.735	-3.3101	-19.031	41.401	-21.773	-12.448	-9.5371	29.66	3.2417	34.475	15.872	3.957	-0.048991	-21.189	18.623	8.9708	5.7561	-3.3555	15.444	36.42	91.702	1.9671	19.225	-0.35296	-42.16	9.5718	-7.0914	15.704	22.147
-5.4978	-18.857	-20.816	-4.1045	-44.272	24.182	18.416	39.399	-21.66	-34.085	-12.183	-6.288	46.172	-7.5755	0.059521	4.1834	-4.2995	-22.365	36.477	52.914	18.207	-3.0835	-20.006	43.329	-19.706	-11.95	-10.492	29.874	1.9888	35.469	17.133	4.3545	-1.3929	-20.481	17.492	9.7316	6.3959	-1.8394	16.083	35.673	91.466	3.5839	17.757	-0.94173	-42.526	9.4435	-6.1055	15.459	22.143
-6.0763	-17.819	-21.576	-3.826	-45.115	22.694	17.335	40.955	-21.047	-33.967	-12.887	-5.5258	46.691	-6.8926	1.4381	4.5633	-4.18	-23.041	36.504	53.123	16.977	-2.7613	-21.142	43.967	-17.515	-12.027	-8.8994	31.275	0.27688	36.182	18.222	3.5906	-1.0629	-20.04	16.843	10.544	6.0844	-1.3753	15.218	36.402	91.168	4.1384	17.538	-1.1651	-42.901	9.241	-5.2386	15.168	22.757
-6.4098	-17.201	-21.348	-5.0527	-45.105	22.801	17.721	42.004	-19.337	-34.151	-12.667	-4.1013	47.675	-4.7729	0.73632	5.3012	-4.5186	-23.054	35.199	53.273	17.966	-4.5557	-21.671	44.973	-17.402	-13.481	-8.6176	31.62	1.7994	36.468	19.398	3.2235	-0.82202	-19.806	17.347	9.9379	6.3235	-1.5506	14.603	37.384	91.364	1.9905	17.124	-2.4392	-43.741	8.9662	-4.6913	14.998	24.119
-4.7689	-17.196	-22.432	-3.5551	-45.01	23.591	17.443	42.431	-19.216	-35.17	-10.941	-3.7244	48.656	-4.3153	0.66579	5.6122	-4.7027	-23.162	35.325	53.994	19.386	-3.4702	-22.433	47.059	-17.78	-14.53	-9.0303	30.369	0.99761	36.158	20.669	4.4023	-1.1208	-18.986	18.252	10.822	6.2932	-0.9612	15.691	38.052	91.139	-0.31893	16.712	-2.7939	-44.938	10.318	-4.0659	15.327	24.087
-3.8719	-17.327	-23.304	-4.5747	-45.283	22.867	17.506	42.938	-18.168	-35.632	-11.366	-4.5141	48.032	-5.1498	0.52027	7.0395	-4.363	-23.383	35.201	54.695	20.462	-3.3931	-22.826	50.176	-17.279	-15.531	-9.1265	30.73	0.66657	36.289	20.662	4.7563	-1.1729	-18.841	18.253	11.657	5.2459	-0.058588	16.252	36.724	89.91	0.41496	16.753	-2.4314	-45.549	10.643	-2.1283	15.676	24.856
-4.7257	-16.523	-23.866	-4.9512	-45.073	22.02	17.129	43.696	-16.122	-37.558	-11.873	-2.5179	48.42	-5.526	0.71829	7.4519	-5.6569	-24.691	35.365	55.569	20.064	-3.1825	-23.266	51.049	-15.413	-15.311	-7.1538	31.308	0.92928	37.245	20.574	2.9638	-0.94402	-19.752	16.931	11.885	5.6954	-0.021988	15.823	36.264	91.218	0.70441	15.571	-2.7255	-44.862	10.142	-0.92763	15.823	24.406
-5.1959	-16.241	-24.45	-4.2366	-45.159	23.467	16.132	44.261	-15.797	-38.187	-12.013	-2.0274	48.614	-5.198	-1.1589	6.5335	-5.5214	-24.439	35.51	55.998	21.406	-3.7791	-23.934	52.035	-13.787	-15.824	-6.7056	31.078	0.45957	37.858	21.062	3.4341	-0.20287	-20.196	16.07	12.668	7.401	-0.27099	15.823	36.693	90.332	0.55141	15.019	-2.198	-45.155	10.181	-0.46911	15.777	25.24
-4.6842	-16.53	-25.004	-4.0995	-46.182	24.267	17.822	43.228	-15.266	-37.604	-10.956	-0.95088	49.287	-4.5394	-1.198	7.0283	-4.1945	-23.654	36.106	53.767	20.794	-4.3278	-24.113	54.415	-13.889	-16.942	-6.2611	30.885	-0.42421	38.283	21.668	4.694	0.81926	-20.819	16.197	13.74	6.4093	0.53397	15.26	36.68	89.783	0.76114	15.163	-1.8119	-46.016	10.885	-1.2127	15.165	25.699
-5.2787	-16.836	-23.582	-4.0381	-47.498	24.531	18.862	42.805	-12.721	-37.232	-10.745	-1.3286	50.167	-5.4734	-0.29898	8.4555	-5.4404	-23.589	34.512	53.188	20.152	-4.9663	-23.557	55.628	-12.831	-17.842	-6.5291	31.196	-0.18885	39.049	21.142	5.131	0.65067	-19.741	15.662	15.055	6.9413	0.89854	14.422	36.993	88.011	0.9071	15.028	-1.4948	-47.174	10.796	-1.7644	14.882	26.114
-5.5856	-17.054	-23.292	-3.7108	-48.857	24.487	18.032	44.184	-10.468	-36.955	-10.647	-0.58062	49.747	-3.5998	-1.2815	8.7588	-6.2371	-24.751	33.041	53.11	19.603	-5.1064	-23.987	58.257	-11.666	-17.771	-5.8802	30.171	-0.7445	38.882	21.352	4.3089	2.2862	-19.783	15.822	15.634	8.3489	0.40632	13.585	37.635	86.575	1.6649	14.593	-2.9457	-47.097	10.869	-0.6241	15.723	26.392
-4.8839	-15.137	-25.828	-3.2942	-50.537	24.492	17.523	45.238	-9.4303	-37.226	-11.066	-0.3653	49.914	-3.7338	-1.9799	8.9778	-6.6592	-23.522	33.344	52.573	19.26	-4.9616	-24.14	60.005	-10.921	-17.925	-5.5134	28.653	-0.35874	39.531	21.977	3.8172	2.6059	-20.32	15.19	16.523	6.3772	1.3163	13.508	36.314	86.442	1.3564	14.076	-2.8963	-46.823	11.582	-0.65209	16.755	25.69
-5.743	-15.091	-26.453	-3.1369	-50.001	24.383	16.584	45.188	-8.4356	-38.118	-11.518	-1.329	50.575	-2.9475	-2.3626	9.8307	-8.5993	-23.678	34.689	52.498	19.399	-5.4386	-24.634	60.47	-11.181	-18.168	-4.5209	28.505	0.027016	39.281	24.032	4.6095	2.0089	-20.098	14.444	16.265	4.0773	2.8951	12.382	35.538	86.514	1.3469	14.02	-1.6094	-45.827	12.579	-0.82745	17.657	26.91
-5.9167	-15.061	-26.352	-1.4272	-49.995	24.981	17.102	46.199	-7.8103	-39.538	-12.138	-1.2042	51.357	-2.2946	-2.7452	10.398	-9.1066	-23.37	34.332	53.456	18.711	-3.803	-25.103	61.733	-10.883	-17.796	-4.1975	27.987	-2.0228	38.413	24.692	6.42	2.1762	-19.725	15.221	15.814	4.5167	2.5522	13.142	36.021	84.613	-0.37054	14.614	-1.1779	-46.389	12.259	-1.6757	17.641	27.515
-5.286	-16.353	-27.079	-0.79001	-51.033	25.105	16.047	46.704	-7.7389	-39.398	-11.511	-0.52013	49.975	-3.0351	-2.7181	10.355	-8.4722	-22.163	35.222	53.356	17.626	-3.7997	-25.181	61.915	-11.355	-18.673	-4.0658	27.045	-2.1507	38.543	24.332	7.0419	2.9824	-20.735	16.625	16.132	4.1513	2.8744	14.669	36.673	85.104	-0.81451	14.128	-2.3576	-45.233	11.453	-0.507	17.629	28.157
-4.4423	-15.217	-27.166	-1.6733	-51.66	24.146	14.809	45.781	-8.0493	-38.638	-9.6231	-0.84814	48.916	-2.17	-1.1738	9.1684	-8.5534	-20.663	35.792	52.629	19.484	-5.7674	-25.747	63.28	-11.105	-19.038	-3.0914	26.08	-0.11845	38.73	23.026	7.3855	2.7727	-21.15	16.524	16.618	3.5569	3.1597	15.055	36.597	84.273	0.30004	14.012	-2.3217	-45.268	12.194	-0.059136	19.791	28.09
-4.9481	-14.125	-26.25	-2.1356	-51.699	25.618	14.883	44.954	-7.0636	-37.904	-7.777	-0.86897	47.771	-2.2965	-1.7606	8.2156	-9.43	-21.258	34.192	51.467	18.972	-6.942	-24.806	65.133	-9.2609	-18.8	-1.9199	26.696	-0.59012	38.842	23.292	8.3336	3.7246	-21.043	16.451	17.722	2.4726	3.3806	15.59	36.247	83.447	0.49781	15.093	-2.7421	-45.644	11.442	0.48106	20.734	27.633
-6.3913	-14.338	-26.874	-3.5711	-52.868	26.106	16.015	45.738	-5.1208	-37.027	-8.5715	-1.1455	47.786	-2.0342	-1.3236	8.5495	-7.9379	-21.002	32.622	52.219	19.016	-7.0622	-25.359	66.305	-9.4761	-19.042	-0.79899	25.969	-1.429	37.526	24.173	7.79	3.3521	-20.747	17.879	17.857	2.1123	4.8894	15.193	37.327	83.144	0.26909	16.319	-4.0936	-45.462	11.351	2.4364	21.059	28.296
-7.2947	-13.763	-27.657	-4.5637	-54.441	25.309	16.068	45.604	-2.9844	-38.19	-8.5885	-1.6333	48.053	-1.015	-2.2487	8.6498	-9.436	-19.472	32.148	51.557	19.773	-6.2637	-26.06	67.414	-8.6569	-17.185	-0.85901	25.317	-1.1155	36.443	23.717	7.8613	4.2167	-19.737	19.342	19.491	0.1406	5.9689	15.876	36.114	83.187	-0.54159	16.063	-5.2919	-44.852	11.307	3.5341	21.636	28.352
-8.3385	-14.805	-28.342	-4.3391	-54.401	25.021	14.607	45.883	-2.6823	-39.637	-9.0918	-2.2383	49.648	-1.1114	-3.2277	6.6802	-8.7803	-19.783	31.525	50.313	20.751	-4.9789	-25.861	68.289	-7.4651	-17.726	0.039456	24.213	-0.64184	37.129	24.685	9.0089	5.1274	-19.37	17.853	20.313	-0.87471	6.2561	15.963	34.83	83.047	-1.1908	15.889	-4.4361	-45.512	11.819	2.581	22.949	27.35
-7.8303	-15.034	-28.395	-4.271	-53.688	25.002	13.331	46.509	-1.8279	-38.634	-10.325	-1.6075	50.789	-1.1797	-2.8658	6.6618	-8.7283	-18.847	32.049	50.446	20.943	-4.2999	-25.609	69.65	-9.4327	-18.189	0.9759	25.124	-0.301	37.885	25.395	7.8731	5.6887	-19.041	17.628	19.818	-1.0212	5.9757	15.538	35.1	82.383	-0.88744	15.012	-3.7587	-46.252	11.619	3.0786	22.53	27.451
-7.3418	-17.417	-28.601	-4.2265	-54.706	24.975	13.104	47.032	-0.027132	-36.774	-10.252	-1.3034	50.95	-1.524	-2.8893	9.5156	-8.8254	-17.957	31.046	50.521	20.603	-3.1148	-26.172	71.316	-9.1271	-17.374	1.3011	24.762	1.3347	37.981	24.763	7.0011	5.8816	-17.644	17.963	19.483	-0.61882	5.6199	17.63	34.311	82.046	-1.1002	15.207	-1.8522	-46.271	9.8653	3.4111	21.597	27.592
-7.7907	-19.242	-28.602	-4.0928	-55.884	25.087	13.39	46.532	0.57334	-36.797	-9.7671	-1.2781	51.421	-1.2823	-2.8081	10.043	-8.8177	-18.655	30.867	51.151	20.71	-1.4074	-26.572	72.238	-7.7762	-17.686	0.97704	23.144	1.99	38.118	23.915	8.3358	5.7062	-17.68	17.136	19.116	-2.5652	5.9808	20.18	32.525	80.806	-0.47396	15.025	-1.6109	-45.294	11.069	2.9356	21.489	26.263
-7.4956	-19.653	-28.045	-4.2049	-54.372	25.742	12.571	46.706	2.1575	-35.396	-9.2288	-0.55847	51.959	-1.4557	-3.9127	9.4424	-7.0505	-18.637	30.107	51.615	20.474	-1.2965	-26.458	72.349	-6.0961	-17.45	1.2914	21.355	0.96173	37.791	23.549	9.6538	7.1669	-19.238	16.288	20.076	-4.7524	5.8073	20.443	31.649	80.611	0.6645	15.007	-2.7603	-45.934	11.392	3.5682	22.477	26.404
-6.8135	-19.176	-28.262	-4.3793	-54.697	25.088	13.055	46.145	3.9405	-35.331	-10.146	-0.45678	50.613	-1.1728	-3.6659	8.5221	-6.86	-17.821	29.535	50.03	20.32	-2.469	-26.282	71.987	-5.219	-18.263	0.19872	20.874	0.25569	38.302	24.347	9.3304	7.4729	-19.747	16.036	21.11	-6.0051	6.9476	20.406	29.695	79.887	1.3964	15.774	-4.4924	-45.772	10.947	4.4137	23.528	26.717
-5.6573	-18.483	-28.681	-3.2572	-55.508	24.821	13.993	45.701	6.7036	-36.471	-10.781	-1.3388	50.612	-0.23629	-4.4775	7.1193	-8.0953	-17.082	27.683	48.332	21.242	-1.7781	-25.164	71.403	-3.4576	-19.227	1.9128	20.764	-0.82144	37.575	26.11	8.7805	8.1832	-20.075	15.069	21.205	-4.9461	6.3448	21.055	28.84	78.973	1.0262	15.027	-3.4513	-45.72	12.448	5.0179	24.588	26.216
-6.9531	-18.982	-30.045	-2.2176	-55.394	25.057	12.586	45.144	7.51	-37.296	-12.146	0.43372	52.717	-0.14114	-5.1549	7.66	-7.5195	-16.716	26.667	47.966	22.258	-0.61489	-24.215	71.141	-1.0053	-18.204	3.3411	18.774	-2.3009	37.216	25.867	8.4425	8.8404	-20.395	15.417	21.3	-6.5187	5.5873	22.968	29.379	79.945	1.8437	14.464	-3.8245	-45.164	13.843	5.1301	25.781	26.052
-6.8747	-19.604	-30.958	-2.1327	-55.643	25.436	11.65	44.058	7.8584	-36.106	-13.575	1.4889	52.878	-1.2291	-5.0005	6.6056	-6.9721	-14.78	26.377	48.577	22.952	-0.19703	-23.18	70.294	-0.14632	-17.224	2.178	17.717	-3.255	37.007	25.564	7.0386	9.669	-19.82	15.353	20.138	-8.3237	6.5765	22.355	27.853	80.161	3.8053	13.79	-4.2837	-44.594	14.343	4.7648	26.486	25.486
-6.7164	-18.128	-30.359	-1.6488	-56.709	24.39	11.598	44.327	9.7	-35.068	-12.715	2.0913	51.554	-1.057	-4.3944	7.4087	-7.2734	-14.299	27.088	48.708	23.246	-1.537	-24.093	70.475	0.78321	-17.019	2.8775	17.084	-4.129	36.663	26.379	6.5406	11.902	-20.256	15.845	21.311	-7.3134	6.1211	22.211	26.53	80.288	5.0195	15.049	-3.1348	-44.309	13.746	6.0596	26.069	23.552
-8.0619	-17.201	-29.677	-0.96616	-57.144	24.115	10.043	45.248	12.339	-34.052	-12.086	1.6319	51.718	-1.1891	-4.1424	7.5913	-7.6848	-14.068	28.066	48.268	23.775	-1.715	-25.239	71.202	2.0817	-17.697	2.4269	15.572	-4.4288	37.415	25.711	8.1163	13.111	-20.65	17.119	21.673	-7.3875	6.2941	22.283	27.293	79.601	3.8202	14.316	-2.5517	-42.347	14.716	6.9318	24.955	23.43
-7.932	-18.598	-28.661	0.67619	-57.67	23.932	9.7624	45.813	13.211	-35.129	-12.459	0.79074	52.762	-2.4836	-4.3106	7.5155	-6.4289	-15.19	26.967	48.175	24.225	-2.2936	-24.49	71.608	5.1578	-16.98	2.1498	15.577	-4.4161	36.305	25.191	8.8297	13.969	-22.008	16.606	21.025	-7.1468	5.0003	23.512	27.162	79.075	4.1794	13.329	-3.3847	-40.694	15.347	6.9518	23.823	24.126
-7.6547	-19.753	-28.994	0.70385	-60.212	23.838	10.289	47.62	14.04	-35.64	-12.231	-0.196	53.024	-2.0636	-5.3385	7.9528	-6.5527	-16.094	24.621	49.423	22.97	-2.5514	-23.366	70.02	7.7096	-16.481	2.5727	13.585	-4.9093	36.833	26.67	8.0055	16.276	-23.288	16.302	21.638	-6.2645	5.8864	24.187	26.788	79.066	3.8311	13.227	-4.2445	-38.653	15.035	7.2984	24.543	23.558
-7.6615	-19.798	-30.422	0.60859	-60.725	23.867	9.6794	47.387	15.847	-34.826	-13.386	0.10099	53.657	-1.8088	-6.5687	8.2637	-5.5703	-14.638	24.473	48.571	23.116	-1.4719	-24.513	69.154	9.3209	-16.188	3.0588	12.767	-4.1895	38.274	26.321	8.5735	16.899	-23.014	18.057	22.238	-7.8085	6.7669	25.087	26.525	79.022	3.4708	13.463	-3.7338	-37.504	15.608	7.2296	25.907	23.692
-6.7344	-20.268	-28.219	0.60593	-61.533	24.03	8.391	45.989	18.015	-34.633	-13.663	0.27725	54.069	-1.5108	-5.8039	9.4555	-5.5946	-13.262	24.778	48.171	24.186	-0.72517	-24.981	66.369	9.5144	-15.154	2.138	12.962	-3.0538	38.478	25.229	8.3789	17.159	-22.946	18.764	22.034	-7.9567	6.0793	24.881	25.355	78.594	3.3796	13.814	-4.0717	-36.809	17.487	8.5155	26.599	23.921
-7.7461	-20.677	-28.127	2.4503	-60.122	23.566	8.5971	45.038	19.725	-34.729	-12.6	0.96842	53.247	-0.77527	-4.9938	9.8507	-4.6228	-14.757	23.15	47.478	26.153	-0.89723	-24.808	66.691	9.6844	-13.032	2.7398	11.8	-2.2383	38.278	25.332	9.1629	17.36	-23.225	18.261	20.692	-6.7124	6.361	25.548	24.713	76.758	3.7966	13.162	-2.8286	-36.652	17.718	8.8089	26.715	21.805
-7.3303	-19.948	-29.351	1.956	-59.25	24.318	7.797	46.334	19.654	-34.679	-12.746	1.0062	52.596	-1.1815	-4.7225	10.349	-3.4984	-15.111	22.868	47.404	26.273	-1.8027	-25.843	66.98	9.5849	-12.589	2.9059	9.9007	-2.0264	37.669	25.759	8.5091	17.277	-23.319	18.683	21.631	-7.1856	6.8416	25.115	24.894	75.946	4.2754	11.396	-2.8836	-35.025	17.373	9.0668	27.161	21.605
-6.4564	-20.844	-29.42	2.211	-59.937	24.267	6.8365	46.517	21.432	-34.422	-13.111	0.76874	51.705	-1.5634	-4.7338	11.744	-4.6218	-13.362	23.079	47.217	26.045	-2.188	-26.44	66.203	11.947	-12.646	3.128	9.5145	-1.7637	38.18	26.698	8.7051	18.181	-24.332	18.807	23.187	-8.5477	7.1399	25.997	24.599	75.986	3.4707	9.2666	-4.3176	-33.457	16.952	7.9948	29.969	21.313
-5.5062	-19.502	-30.201	3.9409	-59.927	23.761	6.0643	46.295	23.746	-34.907	-13.189	0.36616	51.706	0.13931	-4.1887	11.03	-4.2288	-12.175	20.366	46.626	25.816	-2.661	-25.807	64.616	13.882	-13.782	2.737	8.4345	-1.4346	37.838	27.11	8.6289	17.968	-24.899	18.021	23.108	-8.3356	6.4137	25.399	25.355	75.38	3.0566	8.3625	-4.435	-32.495	17.238	7.1536	31.081	21.448
-6.1167	-19.4	-30.164	4.2396	-59.662	24.238	4.7724	45.331	24.804	-33.942	-15.253	0.31692	51.705	2.1763	-4.4267	10.507	-3.2588	-12.557	17.661	46.334	26.546	-3.7718	-24.457	63.983	14.243	-14.947	2.3822	7.9285	-0.5957	36.328	26.819	7.6302	18.235	-23.896	17.24	23.538	-7.7261	6.734	25.478	25.204	74.504	2.9873	8.1789	-4.6382	-30.705	18.721	8.5514	30.649	22.045
-7.1888	-19.495	-30.45	4.0568	-60.009	24.758	3.9688	45.74	25.492	-32.823	-15.203	1.3277	50.361	2.2433	-3.7717	11.13	-4.2473	-11.214	17.023	46.048	28.118	-3.1108	-25.365	64.438	15.036	-14.284	2.7128	7.9586	0.92091	35.534	26.471	7.8532	19.031	-22.578	16.156	23.948	-7.6453	7.0968	26.679	24.249	73.983	3.223	7.5254	-4.5013	-28.273	19.309	8.8092	29.629	22.646
-6.8547	-19.774	-30.956	5.6941	-60.218	25.459	4.6737	46.097	27.236	-33.515	-14.791	1.9905	51.109	1.437	-4.2782	11.226	-4.8221	-10.195	16.187	48.323	28.998	-2.3561	-25.644	64.405	16.824	-16.093	3.9278	5.8215	0.9258	36.113	26.008	7.1579	20.419	-23.28	15.392	24.739	-7.5746	8.624	27.262	24.092	71.69	2.8866	7.5463	-4.6876	-26.831	18.74	7.9254	30.583	22.116
-5.56	-20.346	-31.126	6.3868	-59.306	25.615	4.2345	45.992	28.088	-34.381	-13.769	3.1131	51.132	1.9698	-5.0603	11.665	-4.818	-10.608	15.715	47.96	29.456	-1.8864	-26.404	61.28	18.652	-17.032	4.2114	3.1927	0.17093	35.421	25.543	7.2729	21.632	-22.993	13.884	23.768	-7.4702	8.6606	26.698	23.78	71.094	1.3525	8.3909	-3.6651	-25.722	18.603	8.9645	32.284	20.743
-7.1808	-21	-31.385	6.3202	-58.015	24.431	2.7194	45.35	29.376	-33.339	-13.757	2.7158	50.49	1.4038	-4.3182	11.375	-3.848	-10.697	15.412	45.262	29.482	-2.463	-25.973	60.659	20.28	-17.744	2.7227	2.8786	1.2422	36.014	24.437	8.7218	23.259	-22.408	13.304	23.305	-7.6521	8.2494	27.114	23.409	70.828	0.62751	7.66	-2.7823	-26.07	18.27	8.514	31.981	20.206
-9.4692	-21.495	-31.936	6.0094	-58.472	25.308	1.6717	45.89	29.451	-32.784	-13.598	3.4496	51.204	1.1497	-4.3155	12.389	-3.1727	-10.475	14.229	44.434	29.639	-2.7906	-25.826	60.854	19.965	-17.48	4.5235	3.1143	1.0811	36.216	23.519	7.8228	22.66	-22.971	12.806	24.484	-7.7329	7.7793	26.69	23.729	69.916	0.5084	6.6767	-2.9299	-24.668	18.261	9.1696	30.742	21.192
-7.1287	-21.437	-31.826	6.3772	-57.399	28.085	4.5773	44.991	31.31	-32.944	-14.683	4.7481	51.036	2.274	-4.9841	12.23	-3.3711	-9.8541	13.007	44.564	30.524	-3.0961	-25.694	59.957	21.217	-18.637	5.8361	2.6477	2.5254	35.733	23.781	7.89	21.508	-22.919	12.299	25.359	-9.2146	7.956	26.997	23.941	68.512	0.070406	6.974	-3.9009	-23.761	17.611	10.436	31.49	21.999
-6.5229	-23.097	-31.332	7.0245	-55.89	28.544	4.4137	42.519	32.603	-32.794	-14.637	5.7233	51.685	3.2987	-4.7826	11.266	-4.4306	-9.9788	11.724	43.993	30.951	-3.4197	-24.533	58	21.573	-19.681	5.2137	2.0577	2.3936	36.121	25.78	6.8477	21.295	-21.89	12.428	25.599	-10.821	6.4614	26.855	24.11	68.825	0.63887	5.519	-3.1494	-22.157	16.518	9.2982	33.274	21.015
-7.4317	-24.085	-31.742	7.8182	-54.947	28.134	5.5737	41.503	33.385	-33.536	-14.486	5.0366	52.447	3.6211	-3.9603	10.936	-4.5703	-8.664	10.693	45.573	30.915	-3.0895	-25.052	56.91	22.199	-20.36	5.8029	1.7024	0.55282	36.623	26.858	6.4993	20.456	-20.615	12.646	24.804	-10.956	6.6915	27.663	23.58	68.001	1.024	4.4086	-2.8812	-20.72	16.821	10.467	33.84	19.363
-7.4456	-25.152	-33.268	7.6556	-53.614	27.709	5.874	42.095	33.765	-33.948	-13.323	4.2523	52.957	3.4121	-3.7484	11.3	-4.6248	-9.2282	11.943	45.68	31.106	-2.7314	-24.221	56.117	21.651	-20.829	6.2276	1.2066	0.04599	37.118	27.048	6.7847	20.425	-21.897	10.717	23.839	-11.941	8.3458	29.09	23.663	66.599	0.79924	4.7262	-2.7695	-19.095	16.9	9.5921	33.789	18.16
-7.7436	-26.467	-33.838	9.1936	-51.816	28.03	4.7827	42.378	33.094	-33.552	-13.17	3.9527	52.073	4.2584	-3.3341	12.155	-5.5121	-9.9085	11.821	44.85	30.764	-3.1805	-23.081	56.142	21.814	-21.99	5.9379	-0.42855	0.095806	37.778	27.167	6.6711	19.984	-22.746	9.6235	24.193	-10.821	8.2535	28.298	23.057	65.355	0.61835	4.0322	-2.2403	-19.534	17.15	9.0935	33.327	18.368
-7.5675	-26.678	-33.123	9.9469	-51.627	27.325	2.0312	42.215	33.411	-32.736	-12.537	4.2639	52.798	6.5245	-3.2093	13.059	-4.0503	-9.6797	10.444	44.482	31.721	-3.3526	-23.363	56.546	23.96	-20.612	7.6917	-1.781	0.37218	36.658	26.592	5.8823	19.762	-22.695	10.277	25.619	-11.616	8.0984	26.599	21.827	64.204	0.74836	3.9094	-2.5142	-18.835	15.987	10.513	33.39	18.44
-7.7359	-26.948	-33.134	9.4796	-51.466	27.539	2.75	41.478	33.58	-33.157	-12.775	2.4871	53.217	7.3465	-4.1187	13.296	-3.3821	-8.3699	10.956	44.225	32.09	-4.1903	-24.906	56.775	24.684	-21.405	8.0965	-2.5817	-0.99988	37.329	26.5	5.7022	19.887	-21.497	10.562	25.964	-12.362	8.7394	25.696	20.901	64.554	0.051289	5.5609	-3.8304	-18.184	16.261	10.179	32.859	18.042
-8.0409	-26.93	-33.098	9.4062	-50.006	27.672	4.7052	39.908	34.322	-32.549	-12.972	2.3704	53.488	7.9074	-4.674	12.096	-3.2413	-7.5467	10.837	42.804	32.163	-2.9672	-25.14	56.073	25.769	-22.62	8.5428	-1.4122	-1.6493	36.24	26.614	4.8635	21.053	-20.897	10.214	26.517	-12.405	9.1206	25.045	19.91	64.341	0.14343	4.4708	-3.6834	-18.088	15.705	9.7322	34.017	16.463
-8.1773	-27.106	-33.655	10.617	-49.464	27.243	3.9033	41.196	34.907	-32.53	-14.394	2.6389	53.357	8.1227	-5.1543	11.233	-3.619	-5.8563	8.9832	42.743	30.985	-2.7327	-23.422	55.595	25.98	-22.87	7.5858	-1.4403	-1.0389	34.671	27.458	4.6045	19.109	-20.993	10.337	27.469	-11.658	9.9126	25.057	19.368	62.967	-0.98214	4.0661	-3.4202	-16.054	15.33	9.5515	33.357	16.032
-8.818	-26.334	-35.673	10.824	-49.721	26.88	2.3028	40.193	36.482	-32.505	-14.501	2.2701	52.151	9.7391	-4.8081	10.686	-3.4373	-5.1055	8.0594	42.588	30.708	-2.1614	-24.119	55.487	26.161	-21.708	8.5186	-2.1108	-0.15512	33.329	28.25	4.9854	17.524	-19.71	10.504	26.801	-11.447	9.9731	25.883	17.781	63.711	-1.3683	3.0883	-2.7394	-16.732	16.216	10.31	32.931	15.646
-7.3919	-27.68	-36.769	11.365	-49.805	29.03	1.0423	39.821	36.924	-31.735	-15.818	2.2156	52.279	10.11	-6.2475	11.918	-3.673	-4.513	7.4655	41.079	31.518	-2.3634	-23.531	54.481	27.98	-21.226	8.7914	-3.6843	0.70133	33.521	27.691	4.4189	17.422	-18.859	10.08	26.466	-12.289	10.12	26.678	17.23	65.081	-0.71615	3.2308	-2.9342	-16.904	15.513	10.456	32.557	16.192
-7.246	-28.711	-35.96	11.27	-48.436	30.969	1.9721	40.013	36.953	-30.376	-15.108	3.1908	53.337	9.8805	-6.5518	11.038	-3.1682	-4.9576	7.933	40.615	31.898	-3.0038	-24.315	52.587	30.219	-20.749	9.3101	-3.7517	-0.30354	32.9	26.386	2.0405	17.065	-19.429	8.6343	26.583	-13.537	9.7497	27.297	16.798	64.047	0.56581	3.4286	-3.9944	-16.931	13.998	8.6543	33.375	15.328
-7.0415	-28.566	-35.9	11.22	-47.117	31.78	2.3892	39.556	37.994	-30.085	-14.625	2.9285	53.268	10.646	-5.7347	11.004	-3.4056	-5.7811	7.8144	40.918	32.215	-3.7398	-25.412	51.254	30.114	-20.051	8.693	-5.3543	-1.5467	33.57	26.2	0.86311	16.877	-19.335	8.1829	27.579	-13.712	11.122	28.235	15.939	61.531	1.4791	4.8702	-3.9333	-17.786	14.544	8.1736	32.781	15.111
-6.5867	-29.712	-35.777	12.108	-45.154	31.513	1.4113	39.057	38.154	-28.792	-16.074	2.1975	53.7	12.157	-5.5994	11.599	-3.4281	-2.7269	8.5896	40.92	32.132	-3.4057	-25.873	49.83	29.823	-19.581	7.7812	-7.5428	-1.3953	33.789	25.969	1.5329	17.069	-18.667	8.8131	29.109	-15.046	12.098	28.081	16.255	63.076	0.70825	5.3333	-6.2984	-16.81	13.8	8.3516	33.434	13.842
-7.2469	-30.082	-35.629	14.307	-43.47	30.316	1.1483	39.526	38.133	-27.393	-16.095	2.6916	54.091	12.718	-4.7074	11.052	-2.934	-2.025	8.3126	39.483	32.186	-4.3331	-25.669	49.824	29.747	-19.024	9.4393	-8.5748	-0.66386	33.065	25.781	0.99543	15.91	-17.127	9.6819	28.124	-15.135	11.221	29.762	16.701	63.007	0.65092	5.7245	-7.9883	-15.918	13.301	8.0377	32.842	13.516
-7.0459	-30.236	-36.11	14.418	-42.142	29.991	0.92366	39.763	38.169	-28.286	-15.124	4.0468	53.566	13.664	-4.4187	10.478	-3.6668	-1.786	7.0111	38.635	33.346	-3.7976	-25.968	48.385	29.98	-19.203	11.924	-9.1066	-0.73904	33.366	24.687	0.98783	14.787	-15.644	9.972	27.398	-14.734	11.761	30.226	16.642	61.707	-0.85731	5.6275	-6.7014	-15.992	14.909	8.2015	32.913	12.567
-5.7157	-30.591	-35.572	12.953	-39.812	31.124	1.7785	38.975	38.061	-28.226	-15.959	5.0274	52.92	12.591	-4.7996	9.7491	-2.1499	0.74449	5.94	37.855	34.348	-5.1316	-25.434	47.73	30.934	-18.401	11.992	-10.296	-1.5252	32.479	23.858	2.7235	12.658	-14.294	8.772	26.977	-14.921	12.805	29.578	14.682	60.438	-0.91264	5.3407	-6.5595	-14.571	15.081	9.1074	31.955	12.978
-6.5038	-31.876	-35.878	14.244	-38.842	31.158	1.3167	38.092	37.886	-29.408	-16.52	5.6706	52.704	12.615	-4.2406	10.633	-0.89051	0.87232	6.1771	37.858	33.71	-5.1482	-27.078	48.9	30.299	-18.57	12.467	-12.012	-0.63746	33.413	24.814	2.2712	12.481	-14.061	7.666	26.582	-15.638	13.754	28.788	14.078	60.347	-0.69893	6.4543	-6.7374	-13.679	14.496	9.7435	29.545	12.045
-6.5656	-31.989	-35.453	14.975	-38.227	30.344	-0.1391	37.013	37.66	-29.675	-16.408	5.1988	51.99	13.465	-4.2693	11.489	-1.3907	0.91428	6.2041	37.985	33.41	-5.7288	-28.486	49.765	31.59	-19.596	12.896	-13.788	1.3049	34.037	25.92	2.1431	13.089	-13.818	7.8928	26.161	-15.283	11.898	29.07	14.401	60.347	-1.1509	6.4218	-7.7993	-13.461	14.494	10.342	28.01	11.968
-6.354	-32.132	-35.543	14.36	-37.738	30.067	-1.4066	36.721	37.854	-29.893	-17.026	4.8495	51.893	14.366	-4.5665	11.817	-1.9956	0.4747	5.7669	36.352	32.247	-5.4445	-29.511	47.664	32.384	-20.672	11.709	-15.286	3.0793	32.863	23.63	3.164	13.395	-13.879	7.5211	27.007	-13.82	12.41	29.012	14.508	61.126	-1.9635	5.8346	-8.4773	-13.27	14.755	10.943	27.767	11.664
-6.4318	-31.039	-35.013	14.495	-39.154	31.573	-0.14193	36.135	38.993	-29.356	-17.2	4.8074	53.204	13.68	-4.5534	11.42	-0.7309	-0.023822	6.0021	35.757	30.845	-6.5752	-29.064	47.199	33.306	-21.792	12.448	-15.715	3.2581	31.707	23.406	3.0006	12.719	-14.259	6.2487	28.105	-13.641	13.624	29.761	13.281	60.952	-1.0862	4.0535	-7.7949	-13.655	14.572	10.72	26.681	11.704
-5.7674	-30.807	-35.398	14.653	-37.632	31.189	0.66406	36.812	39.213	-29.838	-17.392	4.4048	55.554	13.869	-4.7303	12.667	-0.57768	-0.67388	6.7606	36.228	31.24	-7.0641	-28.685	47.646	34.802	-21.011	14.133	-16.849	2.9309	31.411	23.179	2.1972	11.411	-14.653	5.9927	26.879	-15.012	13.878	29.631	12.378	60.646	-0.50574	1.4893	-6.9609	-13.784	14.649	11.029	26.607	11.756
-6.5573	-31.584	-35.252	14.056	-35.961	29.856	0.32957	36.365	38.301	-30.193	-18.044	4.02	56.642	14.488	-5.3083	13.499	-1.2998	0.81609	5.7466	35.838	32.306	-7.2741	-29.483	46.345	35.648	-19.757	13.838	-18.039	2.4456	30.215	22.95	2.5054	10.371	-14.985	6.6319	24.507	-14.647	15.048	30.776	12.867	59.338	-0.32989	1.2265	-5.041	-13.28	14.967	12.48	25.175	10.882
-6.2515	-31.025	-33.967	12.967	-34.741	30.877	-0.15663	35.008	40.192	-30.548	-17.797	3.7825	56.404	13.319	-5.3265	13.538	-1.9971	1.7605	4.8653	34.042	33.261	-8.2473	-30.747	46.173	36.44	-18.253	14.513	-19.027	1.722	31.014	22.443	3.7258	9.9896	-14.484	5.8478	25.961	-14.227	15.991	31.869	12.846	58.869	-0.19391	0.32055	-5.3452	-10.577	14.587	12.168	24.371	10.64
-6.5744	-31.938	-32.909	13.084	-33.628	30.373	0.25351	35.883	40.802	-30.987	-18.705	4.9194	56.865	14.46	-6.5916	14.643	-3.1525	1.2283	4.5054	35.389	33.98	-8.9555	-31.955	45.524	36.728	-18.771	14.885	-21.093	1.8753	30.594	23.159	2.8518	10.239	-13.227	4.5953	24.936	-12.591	15.598	31.426	12.525	57.914	0.36858	-0.86542	-5.082	-9.3008	16.644	11.202	24.774	12.128
-5.8905	-31.095	-32.983	14.064	-33.339	28.534	1.2566	37.207	39.989	-31.158	-18.297	6.1929	55.433	14.882	-5.9436	15.942	-3.5621	0.68603	3.4011	35.717	33.65	-8.4539	-31.931	44.729	38.052	-19.311	14.787	-22.28	2.4935	28.797	22.539	1.7886	8.669	-14.084	7.3521	24.394	-13.709	14.028	31.806	11.935	57.566	0.056148	-0.85003	-3.9635	-9.0984	17.905	10.668	24.361	10.901
-4.1022	-29.428	-32.569	12.718	-32.539	28.3	1.1366	36.047	40.632	-30.903	-18.314	6.4438	54.958	13.976	-4.7167	16.192	-3.503	1.7096	1.7514	34.271	32.791	-7.8865	-31.176	43.526	39.513	-19.959	13.184	-22.028	2.4749	28.453	21.936	0.048161	8.2109	-15.446	8.4127	23.955	-14.133	13.636	31.483	10.877	55.418	-1.0535	-0.26714	-4.2576	-9.3992	16.368	11.194	22.705	11.505
-5.0731	-28.301	-33.222	12.301	-30.659	27.75	0.35565	36.324	41.55	-32.59	-20.004	5.8299	55.033	14.627	-3.7078	16.995	-4.3636	3.1373	1.2828	33.954	32.273	-7.9291	-32.555	43.385	39.558	-19.668	14.083	-23.047	4.3372	28.343	22.064	-0.68875	7.369	-15.617	6.7605	22.368	-13.697	13.247	30.948	10.211	54.534	-1.9499	-1.4531	-5.6377	-10.759	16.263	11.305	21.38	12.762
-5.6339	-28.239	-32.809	11.539	-29.311	29.394	1.3273	36.051	42.449	-31.542	-19.466	6.5175	55.371	14.599	-5.1421	18.602	-5.1514	4.1541	0.83814	33.211	34.084	-8.4698	-33.571	43.748	40.061	-20.104	15.5	-24.233	3.9359	28.102	22.524	0.76226	7.7093	-15.61	5.7251	21.981	-12.837	14.995	32.462	11.107	53.38	-1.1861	-2.7017	-5.9941	-10.67	16.467	11.053	22.126	13.544
-4.206	-28.752	-32.328	9.5414	-28.985	28.917	1.366	34.476	41.258	-30.574	-18.801	7.0578	54.426	14.324	-4.8551	20.438	-5.3569	3.4215	1.6188	33.009	33.782	-10.007	-32.615	42.791	39.207	-19.98	16.203	-24.904	3.2298	27.319	23.186	0.075226	6.7372	-14.872	6.8688	22.871	-12.253	15.402	32.693	11.19	52.789	-1.4606	-2.6292	-5.2359	-9.7837	16.268	11.877	22.523	14.065
-3.6286	-30.614	-32.048	9.394	-28.641	28.655	1.2233	32.312	40.8	-30.775	-18.784	8.5284	55.399	14.53	-4.2979	20.89	-5.2249	2.6806	3.1991	33.5	33.63	-10.645	-32.315	40.912	39.182	-19.547	16.266	-25.192	2.1566	26.798	23.273	-1.125	5.7565	-13.599	6.6435	23.702	-12.209	13.992	31.925	11.229	53.295	-1.1592	-1.9376	-4.0989	-10.462	16.669	13.103	21.057	16.001
-4.6422	-30.768	-32.614	9.3526	-27.662	28.198	1.5341	30.999	40.987	-30.543	-19.084	8.3425	56.092	15.617	-5.1566	21.548	-5.4144	4.3945	5.0134	33.3	35.188	-10.967	-33.163	39.336	41.665	-18.783	15.745	-26.827	1.2669	26.471	22.879	-1.4298	5.9117	-12.731	6.5358	22.824	-12.098	14.463	32.175	11.466	53.542	-0.054651	-0.93462	-3.6337	-11.258	17.592	12.924	19.905	16.785
-5.59	-29.957	-32.411	8.7893	-26.947	29.268	1.5135	30.801	40.509	-29.133	-18.509	7.9559	56.944	15.781	-4.7929	20.505	-4.5669	4.3135	5.737	32.009	34.758	-10.858	-33.248	38.693	41.601	-18.734	15.095	-26.886	2.0726	26.441	22.557	-1.402	4.6227	-12.317	6.8061	20.98	-10.175	14.537	32.229	10.76	53.257	-1.4214	-0.96529	-3.2947	-12.202	18.001	12.376	19.413	16.628
-6.2325	-29.278	-31.825	8.5509	-25.12	29.232	0.42738	31.532	41.616	-28.226	-18.18	7.6297	56.758	15.018	-4.3682	21.857	-4.19	4.3016	3.424	31.568	33.817	-11.606	-33.589	38.406	41.16	-18.479	15.831	-26.537	2.4779	27.558	21.765	-0.8507	2.2406	-11.243	8.1686	22.656	-10.917	14.561	32.704	9.8836	54.372	-3.3999	-0.87252	-2.6207	-12.409	17.722	11.579	17.415	16.803
-5.7652	-29.789	-31.998	8.4792	-23.973	29.076	0.58815	30.552	40.791	-27.581	-18.543	8.0581	56.341	15.461	-5.0264	22.279	-4.1575	5.2932	2.9554	31.036	33.83	-12.729	-32.91	37.052	41.242	-16.359	15.285	-26.682	1.7133	27.279	22.557	-1.5751	1.6779	-11.494	8.1151	24.397	-12.926	15.292	33.266	8.8447	52.827	-3.6187	0.61876	-2.6538	-12.755	18.715	11.304	16.987	17.983
-5.1807	-29.53	-32.899	8.2711	-22.24	28.264	0.87098	29.49	42.114	-27.436	-19.671	9.1079	56.344	16.281	-4.9888	21.313	-3.9741	6.1871	2.5181	30.529	34.467	-13.15	-32.453	36.245	41.562	-15.201	14.006	-26.244	0.86854	25.814	23.132	-3.1369	-0.4626	-11.168	7.9134	24.076	-12.924	15.369	34.138	8.2906	52.867	-3.6322	0.9916	-2.7947	-12.703	18.735	12.004	16.503	18.275
-5.8019	-29.691	-34.883	8.2028	-21.088	28.513	0.68821	29.983	41.789	-27.672	-18.171	9.5434	56.211	16.152	-5.586	20.994	-2.3383	7.2123	2.6538	31.029	34.703	-13.268	-31.886	35.79	41.721	-15.952	13.405	-27.5	-0.13438	24.738	22.763	-3.8468	-1.923	-9.3577	8.9757	23.141	-11.591	15.35	33.229	8.1649	51.473	-3.3467	-0.24781	-2.9727	-11.238	18.56	13.436	15.163	17.136
-6.2863	-29.57	-34.306	7.4576	-19.035	29.376	0.029365	27.576	40.504	-27.3	-17.095	10.144	54.134	15.023	-5.7368	21.01	-1.4517	7.5237	4.61	31.069	34.302	-13.6	-31.699	34.194	40.808	-15.921	14.023	-27.64	-0.91269	25.23	22.424	-3.4929	-1.8294	-10.085	10.6	22.919	-10.512	17.077	33.587	8.1402	52.44	-1.3652	1.1053	-2.5091	-11.277	19.273	12.58	15.518	17.714
-7.4756	-30.031	-32.831	7.7042	-17.752	30.304	-0.56147	27.596	40.286	-25.898	-17.857	9.3207	53.914	15.043	-3.4636	21.197	-2.3532	8.6634	3.8208	29.845	34.572	-14.324	-32.037	32.829	41.833	-15.012	14.885	-29.494	-0.47421	24.742	20.411	-2.0294	-3.3892	-10.175	11.695	23.644	-9.9544	17.023	33.696	7.4234	52.21	-0.58352	2.112	-1.7509	-12.132	17.832	11.537	15.351	17.426
-9.2864	-29.481	-33.468	8.0686	-16.818	29.297	-0.3885	27.636	39.455	-25.26	-18.594	7.9113	54.712	16.573	-3.0912	22.551	-3.3061	8.3266	4.5093	28.411	35.095	-14.95	-31.993	33.178	42.316	-14.796	16.238	-31.242	-1.9596	25.001	19.605	-2.4567	-4.6833	-10.726	11.834	25.266	-10.074	16.169	33.516	5.9716	51.642	-1.8586	2.1476	-0.18957	-13.03	16.616	10.784	15.081	18.064
-10.105	-29.145	-33.028	6.5068	-16.324	29.94	-0.0027746	28.237	39.031	-24.603	-19.231	7.2442	54.564	18.511	-4.365	22.249	-2.5776	9.1599	4.7649	28.044	34.162	-14.805	-32.697	31.709	41.667	-14.842	17.87	-30.344	-2.4371	24.019	20.014	-4.1349	-5.3967	-11.998	11.303	24.392	-10.123	15.985	33.605	6.1268	51.461	-2.4321	1.9087	-0.18399	-13.587	15.755	11.619	15.146	18.054
-8.6714	-29.569	-33.696	5.5175	-15.342	30.317	-0.63198	27.635	39.71	-24.722	-20.765	8.1094	55.097	18.912	-5.5115	22.499	-3.4898	10.928	5.3907	27.749	34.081	-13.397	-33.44	31.311	40.574	-14.389	17.315	-29.991	-3.5923	25.07	18.982	-3.9679	-5.4111	-12.372	13.461	23.804	-9.5369	16.589	33.594	6.0319	52.611	-2.4934	1.8615	-0.63807	-12.737	16.471	12.069	14.593	18.322
-8.0905	-30.816	-33.594	6.3466	-15.424	31.318	-0.57061	26.916	39.446	-23.789	-21.887	9.9334	55.73	17.963	-5.7686	21.313	-3.0489	11.982	4.9626	27.913	34.04	-13.121	-33.03	31.346	40.317	-13.265	16.434	-30.576	-4.8238	25.385	18.508	-4.5926	-5.6122	-11.225	15.041	24.098	-9.7255	18.009	33.938	4.7497	52.418	-2.7361	1.4475	-0.28059	-14.021	17.456	11.892	12.986	18.296
-8.1949	-30.373	-31.431	7.4417	-16.096	31.986	-2.0944	25.686	38.196	-22.606	-21.714	11.45	54.936	17.665	-6.3396	21.614	-4.1758	11.55	4.3079	27.044	34.449	-12.593	-34.174	28.777	40.336	-13.306	17.056	-30.762	-5.2779	24.378	19.602	-4.8787	-5.9093	-10.065	14.819	22.766	-9.9494	18.647	33.141	2.3111	50.764	-1.4163	1.8757	-0.0089858	-14.551	16.546	11.658	11.963	17.388
-8.5071	-30.568	-30.733	8.0183	-16.08	33.256	-3.5258	27.215	39.089	-22.879	-21.425	12.356	55.218	18.683	-6.3177	21.664	-5.0791	10.787	4.2705	27.345	33.986	-12.142	-34.805	26.432	39.075	-11.979	18.252	-31.193	-5.4507	24.495	19.64	-6.2181	-7.6044	-10.253	14.782	21.371	-8.9409	18.774	32.71	1.9489	49.642	-0.4751	2.3369	-0.12632	-14.941	15.277	11.71	11.159	17.746
-8.0896	-29.859	-31.02	7.3455	-14.361	33.483	-2.9779	25.779	40.251	-22.372	-20.802	10.842	56.489	19.358	-5.5878	20.74	-4.6578	10.973	4.784	26.494	33.71	-11.449	-35.896	25.373	38.444	-11.765	19.285	-31.185	-4.9732	24.652	17.797	-7.9648	-8.4771	-9.9132	15.558	21.346	-9.6178	16.439	33.052	2.7672	47.789	1.2413	1.9064	1.6253	-15.953	15.657	12.191	9.6954	18.356
-7.0878	-28.428	-29.799	7.0953	-13.053	33.507	-1.6697	25.304	39.213	-21.227	-20.543	10.12	57.062	20.276	-6.0577	20.456	-3.6043	12.476	5.6328	25.33	34.015	-11.326	-35.449	25.201	37.033	-11.636	19.476	-33.63	-5.2613	25.232	16.061	-9.1027	-8.4298	-11.015	17.255	21.039	-10.773	16.883	32.403	2.2577	47.739	1.2219	1.9974	3.0317	-17.596	15.347	12.691	7.595	18.033
-7.6699	-28.709	-28.259	8.3841	-13.063	34.076	-2.6424	25.228	38.833	-20.921	-21.719	9.6819	57.021	19.956	-7.628	20.684	-2.4284	11.501	4.5764	25.007	34.398	-11.538	-35.11	24.82	35.711	-9.9064	20.451	-33.564	-5.9517	24.951	15.587	-9.6319	-9.5818	-10.387	18.358	19.281	-10.813	17.99	32.815	1.0166	46.752	1.5492	2.63	3.2495	-18.627	14.759	11.432	6.9411	17.448
-9.8571	-29.974	-29.555	8.7754	-13.345	34.567	-3.9221	26.94	38.251	-22.837	-22.017	9.0006	57.688	20.434	-8.1362	20.39	-2.1899	11.171	3.8756	26.889	34.829	-11.606	-34.416	25.839	35.916	-9.7752	21.658	-34.195	-4.8374	25.967	14.339	-9.5543	-9.7247	-10.717	18.588	17.682	-10.674	16.982	33.227	1.3449	44.757	2.4963	2.4574	2.5108	-18.8	16.205	11.591	6.6415	15.885
-10.388	-29.828	-29.428	8.7122	-11.842	33.637	-4.138	27.69	37.937	-23.026	-22.364	9.9705	57.063	20.712	-8.1579	18.595	-2.509	10.898	4.5255	25.801	34.285	-10.56	-33.247	24.706	36.082	-9.4149	22.434	-34.537	-4.7778	24.973	13.544	-10.568	-9.7065	-10.551	20.121	16.284	-10.635	18.931	33.713	1.1318	44.947	2.1261	3.5065	0.98591	-18.568	16.825	12.03	4.1174	15.447
-8.4556	-28.702	-29.076	8.6489	-11.154	35.473	-5.2276	27.201	38.316	-22.282	-22.756	10.465	57.087	20.794	-7.149	19.4	-1.6757	11.327	4.663	24.842	34.07	-9.7519	-33.116	22.847	34.952	-7.986	22.656	-34.565	-5.7104	23.243	13.274	-11.774	-9.2669	-9.4925	19.595	16.001	-11.938	20.344	34.083	0.1494	44.69	2.7703	3.7061	2.7628	-19.296	15.505	12.193	2.6194	15.239
-8.8263	-29.001	-27.102	8.5839	-10.365	35.321	-5.2656	28.405	39.007	-21.049	-21.827	11.175	57.195	21.236	-7.2701	20.193	-1.2153	11.798	4.6846	24.786	33.479	-8.7581	-32.768	22.815	34.652	-9.0549	22.874	-35.746	-6.1685	24.761	12.235	-12.721	-8.3903	-8.8646	19.042	16.136	-11.169	20.262	33.953	-0.24703	44.124	2.4539	2.1977	4.213	-20.726	14.766	12.755	2.0202	15.098
-10.623	-29.328	-25.193	8.62	-9.2431	34.916	-4.9095	28.203	38.139	-19.765	-21.752	10.279	58.472	22.113	-6.542	21.385	0.33703	10.68	3.8032	24.932	33.867	-9.3028	-33.506	21.86	35.111	-10.321	22.834	-36.048	-6.7085	24.773	11.247	-13.788	-9.198	-10.153	18.55	15.549	-11.177	19.065	34.116	-0.23057	44.352	1.2107	0.36317	3.8431	-20.814	15.934	11.835	2.1774	14.873
-12.475	-29.323	-24.364	9.1511	-9.219	35.477	-4.6232	27.92	38.657	-20.823	-23.696	10.223	59.211	22.955	-6.1626	21.761	-0.85918	10.187	4.9671	25.734	34.002	-8.8969	-34.079	21.585	36.051	-10.411	21.709	-36.361	-4.8384	22.872	10.439	-12.364	-9.4899	-10.479	18.364	14.538	-10.084	19.846	34.203	0.072014	44.988	2.3392	-0.18896	2.894	-20.597	16.759	11.74	0.26238	14.166
-14.269	-29.48	-24.406	9.2916	-9.4645	35.571	-5.425	27.667	39.824	-21.157	-24.62	12.208	59.285	22.083	-5.6699	20.372	-2.2578	9.1057	6.1089	23.608	33.792	-7.7396	-34.065	20.963	37.717	-10.432	22.235	-38.647	-4.9018	22.091	8.8162	-12.332	-8.6596	-9.1905	18.976	14.464	-10.121	19.532	33.7	-1.7361	45.071	3.1488	-1.0101	3.0932	-19.775	16.656	11.95	-1.5468	14.277
-15.51	-29.754	-24.143	10.649	-8.4584	37.364	-4.9573	28.514	41.176	-20.709	-24.838	12.987	59.161	21.41	-7.3448	19.928	-2.3301	9.2605	5.6366	23.632	34.293	-8.0432	-32.634	21.717	39.339	-11.315	23.528	-38.342	-6.0884	22.812	9.2372	-13.233	-8.8813	-9.316	19.293	12.371	-9.6146	21.542	33.265	-3.9384	43.772	3.1493	-0.5525	4.0467	-20.802	15.926	12.364	-2.4969	14.739
-15.194	-29.547	-23.498	10.935	-8.7292	39.389	-5.1331	29.387	40.493	-20.092	-23.105	11.49	57.942	21.547	-8.6831	21.687	-2.7664	9.0162	6.736	24.171	34.526	-6.2044	-33.174	21.727	38.552	-9.77	23.864	-37.504	-7.1323	22.896	9.3421	-15.102	-9.7729	-9.4536	20.3	11.478	-9.5641	22.802	32.509	-3.3154	43.275	4.0825	-0.8872	4.8504	-21.035	15.112	14.618	-3.6423	15.63
-15.101	-29.306	-21.391	10.418	-9.103	39.982	-4.5748	30.16	39.861	-18.678	-22.71	10.14	56.283	20.145	-8.8949	22.622	-1.0151	7.1269	7.7175	23.799	35.063	-4.8139	-32.963	21.264	37.666	-9.5618	24.605	-37.938	-6.3579	22.972	9.4258	-15.54	-10.534	-7.3627	19.742	11.148	-9.9261	22.17	32.975	-1.4486	42.431	4.1607	-1.0892	5.3207	-20.618	15.425	15.401	-5.5077	16.637
-15.756	-30.546	-20.455	12.514	-8.6576	38.926	-4.1559	30.677	39.147	-17.974	-23.024	11.204	55.322	19.996	-7.9679	21.866	-1.3058	6.4668	8.4466	23.384	34.486	-6.4309	-33.092	20.57	38.359	-9.487	24.622	-37.842	-5.5854	22.6	7.6433	-14.985	-10.533	-7.4655	18.513	10.911	-10.541	23.026	29.59	-2.0541	41.47	3.3041	-1.0352	5.3633	-21.955	15.645	15.517	-5.6434	16.269
-17.098	-29.619	-19.77	13.668	-7.9301	38.329	-3.2732	30.853	39.318	-18.326	-23.302	12.103	55.132	20.527	-7.2032	21.61	-1.4473	5.6483	8.7039	21.952	36.002	-6.9697	-32.28	19.625	39.164	-10	23.145	-37.569	-6.768	21.961	8.3076	-15.364	-11.641	-7.8926	19.754	10.703	-9.4766	24.979	28.14	-3.2146	41.687	3.0515	-2.7905	3.5909	-22.12	15.405	14.649	-6.7094	16.316
-17.414	-27.993	-19.719	12.601	-7.1447	38.646	-3.5937	31.364	39.711	-19.113	-22.233	12.779	55.532	19.107	-6.7052	21.858	-2.2174	4.9057	9.1677	20.52	35.626	-5.5055	-31.424	20.859	38.59	-11.108	22.421	-37.035	-8.2963	21.694	8.5404	-16.163	-12.208	-8.3634	20.136	11.404	-9.7174	25.451	28.369	-3.3164	41.761	2.9862	-6.3386	3.6823	-22.89	15.98	14.555	-8.3166	16.638
-18.623	-27.132	-19.122	11.996	-7.2057	39.331	-4.2177	29.335	39.864	-18.871	-21.434	12.373	54.381	18.127	-6.5107	21.365	-1.7339	3.7623	8.2476	20.583	36.285	-3.1763	-30.746	21.39	37.968	-11.125	23.399	-36.314	-8.3012	20.721	8.5122	-15.683	-12.197	-7.0414	20.414	11.479	-11.053	25.157	29.375	-3.3222	42.391	1.6952	-7.6444	3.7165	-21.49	16.474	14.396	-9.4669	17.767
-18.29	-27.332	-16.975	11.528	-7.2938	40.63	-6.0467	27.255	41.079	-18.222	-21.032	12.775	54.071	18.147	-6.6126	21.134	-1.7174	3.4574	8.352	19.238	35.678	-2.5572	-29.764	21.07	37.852	-10.748	23.869	-36.399	-9.3627	19.969	8.5461	-15.759	-11.245	-6.0508	20.76	11.134	-11.12	25.682	29.649	-2.6084	41.629	1.7973	-6.8956	4.1851	-20.377	16.565	14.517	-10.237	18.345
-17.035	-27.77	-15.724	11.967	-6.6259	40.982	-7.2269	27.683	41.342	-18.267	-21.15	12.623	52.938	17.313	-7.6458	22.391	-1.7666	3.1104	9.3114	19.948	36.468	-2.4323	-30.073	21.257	38.415	-11.158	23.695	-36.813	-10.127	19.69	8.4575	-15.434	-11.732	-6.7291	21.108	11.857	-9.4665	27.221	29.975	-2.7736	39.637	2.2542	-7.8144	4.6049	-19.421	16.563	16.409	-11.112	18.461
-18.036	-29.18	-15.154	12.781	-6.1914	39.566	-7.0383	27.13	40.279	-19.211	-21.882	13.167	52.876	18.141	-7.6797	23.303	-3.3392	2.622	10.249	19.167	36.187	-1.574	-30.182	20.78	38.796	-11.466	22.331	-37.081	-9.8002	20.357	7.4385	-15.716	-11.593	-5.7106	20.863	11.135	-9.3117	26.99	29.18	-2.7674	41.854	3.1894	-6.4798	6.4289	-20.238	17.591	15.693	-12.258	18.031
-20.031	-29.005	-13.973	12.374	-6.4965	39.368	-7.1775	24.396	40.354	-18.434	-22.986	13.4	52.229	16.32	-7.4468	23.983	-2.8593	2.5848	10.434	18.257	34.861	-1.7002	-30.153	19.854	39.247	-10.734	22.032	-36.927	-9.1098	20.96	7.7086	-14.942	-11.093	-5.864	21.712	10.614	-8.9413	28.235	27.754	-2.3192	40.659	2.4604	-5.3441	7.6939	-20.806	18.172	13.679	-13.9	19.827
-19.812	-26.016	-13.944	10.928	-6.306	40.346	-8.4397	21.303	41.22	-18.248	-22.783	13.383	50.982	14.768	-6.8337	25.667	-2.0829	2.3944	10.679	18.443	34.96	-0.066595	-30.181	20.118	39.513	-10.01	23.732	-36.917	-9.7104	20.909	8.2717	-14.347	-11.416	-5.3931	22.583	9.5575	-9.8387	28.845	26.697	-1.8453	38.708	1.7414	-6.8746	7.915	-20.72	17.684	14.569	-14.517	20.266
-19.954	-25.704	-13.635	9.3176	-5.5369	41.164	-8.8404	21.405	39.987	-18.953	-22.861	12.38	50.469	16.002	-6.1684	25.721	-2.8725	1.2897	8.7894	17.64	35.723	0.78175	-29.295	20.344	40.724	-10.183	23.252	-36.992	-9.0903	20.428	8.6696	-14.81	-12.408	-5.1	22.874	8.2776	-11.048	28.327	28.299	-2.1081	38.301	1.2336	-8.2854	6.2773	-21.113	17.443	15.444	-14.835	19.44
-21.401	-25.615	-14.002	9.1904	-5.1331	41.56	-8.1025	22.219	38.929	-17.954	-23.983	12.267	50.206	17.021	-5.7384	24.803	-2.9714	-1.0912	7.1508	15.964	35.458	1.2973	-28.586	21	39.921	-10.102	22.234	-36.645	-10.412	20.241	8.0519	-13.918	-12.649	-5.9091	23.879	5.9453	-11.834	28.139	29.331	-1.5125	38.218	0.37512	-10.345	6.8671	-20.634	17.656	15.45	-14.438	19.48
-22.752	-25.218	-14.217	8.5378	-3.7799	41.349	-8.341	21.811	38.638	-17.166	-23.732	11.03	49.557	16.86	-7.1726	23.251	-2.1257	-1.95	6.9088	16.439	36.629	0.38583	-27.464	20.528	40.068	-9.9503	21.993	-36.693	-10.752	21.163	7.6508	-13.562	-12.742	-5.7433	23.661	6.0185	-11.432	28.704	29.394	-1.8541	35.706	0.094579	-7.4218	7.2482	-20.417	17.782	15.062	-14.704	19.967
-22.103	-23.439	-15.168	7.8785	-5.3636	41.335	-8.7662	19.869	38.184	-16.71	-23.406	11.151	48.633	15.226	-7.7785	23.64	-2.0488	-1.2329	6.6816	15.782	36.994	-0.72691	-26.267	19.399	39.332	-9.7177	21.862	-36.644	-12.384	21.065	7.6759	-14.502	-14.089	-5.5357	24.36	6.311	-11.859	28.759	29.77	-1.9593	34.478	-1.4176	-6.3506	8.3532	-21.155	17.841	15.746	-14.529	19.51
-21.571	-21.036	-15.956	7.4347	-6.374	42.073	-9.1914	17.059	38.889	-16.896	-23.835	11.395	48.292	14.435	-6.1558	25.299	-0.78587	0.044883	4.796	14.319	36.781	-1.754	-26.363	19.004	39.037	-10.435	20.797	-37.191	-13.825	20.353	7.0084	-16.018	-13.562	-3.1988	24.603	3.7814	-11.105	29.804	29.44	-1.3535	34.122	-2.611	-7.9567	7.1903	-21.093	17.041	15.748	-15.72	19.186
-22.692	-20.564	-14.189	7.5887	-5.0967	43.659	-8.9608	17.191	38.618	-16.008	-22.977	10.221	48.614	14.896	-5.6055	24.969	-0.63087	-0.76513	4.6001	14.558	34.842	-1.3361	-26.08	19.902	39.176	-10.65	21.27	-36.652	-14.98	19.788	6.5239	-15.953	-12.667	-2.5326	27.192	3.3584	-11.028	30.699	28.39	-0.83676	33.02	-1.8372	-8.3835	7.3272	-21.619	16.5	16.666	-18.011	18.589
-22.19	-20.541	-12.965	7.4378	-4.7634	42.472	-8.2595	18.271	39.511	-16.152	-22.393	10.222	50.253	14.978	-4.8878	22.586	0.53265	-1.7688	4.8648	15.664	33.746	0.22974	-26.027	21.056	36.966	-12.228	20.472	-36.197	-15.776	19.507	7.5379	-17.133	-13.409	-2.4959	27.5	2.9035	-10.888	31.312	27.016	0.29675	31.78	-2.1576	-7.4929	6.9843	-22.295	16.278	17.464	-18.716	19.033
-21.884	-20.583	-12.142	7.9723	-5.4121	42.31	-7.0262	18.203	38.572	-15.891	-22.783	11.105	51.165	15.3	-5.574	23.029	0.82082	-2.4323	4.8661	13.056	34.101	2.1902	-25.926	20.746	35.342	-12.025	18.448	-36.167	-15.263	20.006	7.2345	-16.839	-14.534	-2.3179	28.839	2.7555	-11.923	31.246	25.756	0.55307	31.597	-2.0156	-8.1427	7.7542	-21.182	14.656	18.712	-19.764	19.18
-23.604	-21.274	-11.774	7.0318	-3.8256	44.031	-8.2867	17.295	38.615	-16.346	-22.517	10.496	50.845	15.429	-6.1206	22.143	1.2173	-2.5032	3.0358	11.354	34.547	2.8033	-23.929	19.66	36.413	-12.32	18.133	-35.971	-15.596	18.474	8.5717	-16.068	-15.614	-2.6335	29.295	1.8004	-10.964	30.4	26.61	0.31254	30.262	-0.45069	-7.9191	8.0545	-20.447	15.1	18.683	-18.716	19.381
-23.989	-20.892	-12.194	6.7143	-3.2192	45.3	-8.3736	16.363	38.912	-15.651	-21.22	11.685	50.863	15.224	-6.2208	21.896	1.699	-2.6868	1.867	12.122	32.882	2.0234	-22.15	19.263	36.424	-11.798	20.368	-34.772	-14.585	17.866	9.6142	-16.43	-14.645	-2.5689	29.546	0.28724	-9.8894	32.076	26.274	0.6511	29.416	-1.1876	-5.8419	9.0433	-19.001	15.366	19.699	-19.642	17.857
-23.856	-20.16	-11.837	6.7672	-2.7431	45.334	-8.9697	16.638	39.894	-14.29	-22.403	13.043	51.38	12.985	-6.0768	21.865	2.4985	-3.086	2.9406	13.084	31.964	2.5031	-22.51	19.441	36.787	-13.001	19.686	-34.776	-15.008	18.754	9.4013	-16.511	-14.73	-1.2225	29.288	-1.4312	-10.287	33.495	25.295	1.2244	27.792	-1.5399	-5.6201	9.3587	-19.932	14.931	19.531	-20.163	17.665
-22.916	-19.824	-11.595	7.337	-3.1729	45.065	-9.9808	16.967	40.967	-14.86	-22.899	11.462	51.509	12.419	-5.9921	22.045	3.4188	-4.3389	2.9879	11.744	31.662	2.7834	-22.119	19.204	36.418	-13.136	18.279	-35.861	-14.681	18.418	9.9821	-16.691	-15.249	-0.45163	28.54	-2.1631	-10.061	33.557	24.549	1.8131	25.675	-0.056676	-6.5389	9.5832	-19.481	13.08	19.412	-19.271	17.879
-22.227	-20.689	-10.586	8.3042	-1.4707	44.978	-9.5724	17.78	40.527	-14.842	-21.294	10.406	51.302	12.257	-6.047	23.141	3.0837	-5.0781	1.6091	11.596	31.771	2.9263	-21.423	18.575	36.856	-13.136	19.394	-36.77	-14.719	17.435	9.3662	-17.101	-14.138	0.72557	30.085	-2.907	-9.1907	33.898	23.718	1.4903	24.379	0.0095591	-8.0953	8.6577	-19.502	13.483	19.842	-18.319	15.816
-21.809	-21.17	-8.9743	6.7862	-0.046906	45.034	-8.864	16.456	40.009	-13.565	-22.092	11.159	50.686	12.294	-6.196	24.35	2.6066	-4.8847	1.7209	12.213	31.029	3.9321	-21.208	17.762	35.769	-13.655	19.842	-36.827	-15.509	18.348	10.215	-17.333	-13.654	0.019396	32.251	-3.037	-10.026	34.47	23.87	1.1127	22.604	-0.32679	-8.0227	7.2725	-18.302	13.442	20.338	-17.871	16.316
-21.077	-18.847	-10.623	7.553	1.7223	43.78	-10.172	15.701	40.94	-14.424	-22.544	10.522	49.393	12.641	-6.0956	25.069	2.1632	-3.324	0.51891	12.111	31.65	3.9753	-20.378	18.344	36.344	-12.305	20.334	-34.592	-15.938	18.215	11.44	-17.588	-14.489	0.57752	32.367	-3.9184	-9.8474	35.005	24.328	1.9995	20.948	0.46688	-8.0866	6.4834	-18.322	12.496	20.88	-18.834	16.177
-20.102	-16.721	-11.094	8.7205	2.448	43.772	-10.194	16.093	41.302	-16.201	-22.304	8.4205	49.006	12.176	-5.1635	24.836	2.4692	-3.8916	-0.11922	12.03	32.502	5.1425	-20.975	19.692	35.7	-11.28	21.041	-34.8	-16.919	17.036	12.064	-19.102	-14.476	0.74851	31.589	-4.8835	-8.721	34.625	22.931	1.6219	20.628	0.3099	-7.0338	6.5496	-18.712	12.233	20.426	-19.734	14.031
-20.805	-16.514	-10.455	8.6033	1.9566	44.157	-10.659	16.685	41.139	-14.697	-22.352	8.3926	49.709	11.935	-6.0152	25.164	2.926	-4.3615	-0.003745	13.878	32.254	6.0805	-20.858	19.323	34.814	-11.861	20.635	-34.186	-16.897	17.461	14.09	-19.656	-14.386	0.035367	30.902	-6.2911	-9.9484	35.185	22.45	-0.18797	20.818	0.86841	-7.4423	6.1224	-18.226	11.499	21.603	-21.815	13.751
-22	-15.448	-9.8762	8.1343	2.8324	44.164	-11.201	16.043	40.827	-14.068	-21.524	8.3469	49.941	10.918	-6.5688	25.761	4.972	-4.8364	1.3886	12.829	30.696	6.1735	-20.985	18.129	34.49	-11.91	20.261	-33.832	-18.163	18.693	15.459	-21.428	-13.449	0.58129	30.854	-7.0489	-10.662	34.668	22.736	0.3202	19.936	0.90674	-8.0239	7.118	-17.696	11.607	21.533	-23.305	14.683
-21.637	-13.177	-8.7512	6.985	4.1061	42.657	-12.078	15.678	41.404	-14.41	-21.459	7.5236	49.727	11.211	-6.4807	25.991	6.8528	-4.7456	2.407	12.147	30.952	6.5276	-20.905	17.441	36.259	-12.725	19.28	-33.628	-18.53	18.769	16.418	-20.895	-12.712	1.2214	31.235	-8.0419	-10.588	35.171	22.217	0.84722	18.065	-0.62739	-7.6602	8.053	-17.849	12.463	20.976	-23.92	14.934
-21.864	-13.165	-7.9427	5.8475	6.3003	41.629	-13.019	15.455	42.207	-13.455	-22.322	7.7016	48.951	11.941	-5.2451	27.652	7.3327	-4.6549	3.2079	12.902	31.983	5.8852	-21.263	17.844	35.738	-13.777	18.647	-32.918	-19.279	18.327	16.74	-19.931	-11.799	2.0969	31.413	-8.435	-12.218	36.245	21.806	0.63924	17.575	-0.34591	-7.4716	7.5316	-18.026	12.962	21.795	-22.757	14.569
-24.936	-13.047	-7.8395	5.6226	4.7184	42.651	-13.174	15.225	40.956	-13.115	-23.295	8.3378	48.884	12.132	-5.8998	27.929	6.7331	-6.3657	2.6766	12.06	31.745	5.9882	-21.458	18.429	34.064	-14.47	18.739	-32.405	-19.928	18.49	16.589	-19.957	-12.257	2.0848	30.551	-7.1321	-10.822	36.308	21.871	1.3307	17.071	0.19266	-8.0238	6.3485	-16.314	11.837	23.064	-22.49	14.698
-26.965	-12.066	-6.7597	5.9163	4.9848	41.754	-12.136	14.037	41.231	-14.117	-23.394	9.2562	48.379	11.081	-7.6427	28.959	6.0376	-6.9029	4.4873	11.097	30.593	7.1754	-20.819	19.658	33.371	-16.123	19.662	-32.022	-20.197	17.738	15.595	-20.974	-12.642	3.6212	30.959	-8.0095	-9.307	37.122	23.479	0.53339	17.415	-0.21345	-8.3069	5.5812	-15.008	12.793	23.345	-22.073	13.168
-26.901	-12.452	-5.0452	6.8397	6.546	40.221	-12.302	13.233	41.107	-14.553	-20.954	9.4645	48.504	11.687	-7.1029	28.723	5.5996	-7.5176	4.9639	11.897	30.34	7.8304	-20.098	20.144	33.745	-16.638	19.738	-32.73	-20.375	16.837	15.323	-22.364	-11.746	4.6537	31.997	-11.408	-10.004	37.577	23.58	-0.80362	17.902	1.8996	-7.8585	5.7249	-13.931	13.61	23.781	-22.31	13.196
-27.238	-11.906	-5.6617	8.3979	7.1957	40.677	-12.694	14.199	40.786	-13.915	-21.749	9.7029	47.766	13.816	-7.0165	28.708	6.2055	-7.5514	4.2871	12.368	29.188	7.2079	-20.653	20.204	34.688	-15.664	19.284	-32.727	-21.392	17.053	15.64	-22.311	-10.763	6.3662	31.694	-11.935	-11.011	36.976	22.557	-0.22693	16.564	2.5717	-7.3032	5.4661	-13.264	12.528	24.632	-24.473	12.737
-28.146	-11.363	-5.0992	8.3144	7.4494	40.872	-13.196	15.06	40.653	-13.397	-22.314	8.8174	46.852	14.462	-7.155	29.605	8.2675	-7.2519	3.6379	13.404	28.389	6.7608	-21.725	20.355	34.912	-15.949	19.651	-30.924	-23.239	16.904	15.23	-21.431	-10.284	6.0088	31.084	-11.654	-11.348	36.546	21.548	0.32236	14.723	2.4326	-7.3321	3.6196	-13.924	12.427	26.157	-23.798	12.548
-28.48	-9.8528	-4.486	7.9666	8.3885	39.502	-15.195	14.531	40.162	-14.569	-20.688	10.157	46.993	15.428	-7.8534	29.61	9.3582	-7.0281	3.9726	13.938	28.853	6.3217	-22.05	21.462	33.577	-16.032	20.077	-28.476	-24.085	16.126	15.331	-20.144	-11.02	5.4805	31.998	-12.338	-11.959	36.546	21.127	0.18805	13.88	2.0265	-9.2569	1.9145	-13.001	13.178	26.383	-23.404	12.504
-27.901	-8.5512	-4.39	7.8679	7.6603	39.562	-16.402	15.083	40.349	-14.641	-18.893	10.372	47.558	15.181	-7.0799	29.744	8.6325	-7.0131	5.2268	14.635	29.785	5.498	-21.573	21.944	31.828	-16.177	19.777	-27.742	-24.127	14.749	16.088	-20.534	-11.691	5.5486	32.614	-11.994	-11.919	35.908	21.83	-0.46538	12.001	3.1451	-10.662	3.6358	-12.349	14.464	27.172	-25.073	12.555
-27.497	-9.0347	-4.341	7.3113	7.8018	39.935	-15.821	15.587	40.344	-15.126	-20.817	11.139	47.712	15.156	-6.1058	30.505	8.5212	-6.7708	4.9111	14.412	29.976	6.4679	-21.294	23.882	30.378	-16.949	21.158	-26.894	-23.939	14.989	17.881	-21.003	-10.804	6.82	33.412	-12.467	-11.316	36.429	21.127	-0.44892	11.012	2.434	-10.317	4.1465	-11.871	16.087	27.437	-26.1	13.264
-28.214	-9.1548	-2.7513	6.2799	8.7934	42.335	-14.692	14.228	40.14	-14.83	-21.24	12.186	46.904	14.9	-5.2957	29.977	6.7817	-6.4578	3.8216	14.262	28.96	7.3003	-21.263	23.85	29.991	-16.035	22.054	-26.212	-24.254	13.531	18.732	-20.647	-10.26	8.0234	34.317	-12.364	-10.125	36.718	20.696	-0.070961	8.7441	2.2472	-10.025	5.0478	-11.743	16.807	28.057	-25.771	12.01
-30.112	-8.3847	-3.6011	6.8211	10.7	43.427	-15.128	13.353	38.858	-14.622	-21.531	11.966	46.736	12.494	-4.8832	29.791	6.1341	-7.4631	3.9297	13.835	28.456	8.1566	-19.52	22.42	29.984	-16.152	21.517	-26.419	-24.689	13.142	19.79	-21.675	-9.3437	7.4236	35.253	-12.709	-10.028	36.655	21.971	0.27787	8.0838	2.2556	-11.736	5.3228	-10.865	16.618	28.64	-26.485	11.317
-29.861	-7.7349	-3.7746	6.5911	12.097	42.64	-14.786	12.934	38.415	-14.476	-20.677	11.624	46.094	13.744	-6.2285	30.798	6.4471	-6.1095	6.7685	13.868	28.252	8.7499	-19.489	23.274	29.825	-16.704	20.546	-26.687	-25.2	12.641	18.638	-23.052	-8.1143	6.0931	35.934	-13.483	-10.551	36.266	20.57	-0.15797	8.2968	3.404	-11.87	4.2929	-10.272	16.786	28.415	-25.639	11.509
-28.977	-7.1919	-2.8269	6.9606	12.155	43.522	-15.204	11.722	37.215	-15.22	-20.085	11.887	45.296	12.989	-5.9015	30.893	5.9079	-5.8049	7.4257	13.734	28.483	8.3088	-19.239	25.428	29.356	-16.605	19.63	-25.069	-25.394	11.592	17.893	-23.92	-8.5107	7.3732	36.48	-12.453	-10.556	37.228	20.675	-0.8628	8.8985	3.0916	-11.271	3.8018	-11.414	16.025	28.602	-25.175	11.999
-30.441	-8.1523	-2.8285	6.739	11.731	44.361	-16.576	12.146	36.968	-15.461	-19.838	12.236	44.314	12.695	-4.3746	29.375	6.3807	-6.1182	8.14	13.644	27.588	8.906	-19.14	27.035	29.629	-16.639	19.735	-24.85	-25.106	10.705	18.079	-23.483	-8.9277	7.0751	36.145	-11.247	-10.27	37.034	20.694	-0.48484	8.7584	3.7916	-12.258	4.4977	-10.677	15.077	28.929	-25.343	11.641
-30.557	-7.4367	-0.49551	6.3811	12.894	44.884	-17.519	12.506	36.244	-15.409	-20.774	12.21	44.032	13.541	-5.1061	29.343	6.96	-5.5476	9.9727	13.736	27.589	9.856	-17.938	27.9	31.251	-16.917	19.382	-24.55	-24.806	10.316	20.922	-24.298	-9.0414	6.6776	36.381	-10.546	-10.265	36.669	19.677	-0.56432	7.1347	4.9041	-12.087	4.0352	-9.2514	15.907	30.857	-25.722	12.503
-29.702	-5.104	-0.63281	6.9459	12.419	45.691	-17.454	12.228	34.615	-15.807	-21.245	11.36	43.762	14.867	-7.5117	30.074	6.8984	-7.0664	8.8703	13.417	26.182	9.0282	-16.156	28.109	31.503	-17.575	18.922	-23.79	-24.975	10.347	22.467	-24.854	-8.8245	8.7459	37.199	-11.446	-10.762	36.56	19.995	-0.85967	5.3814	5.5802	-12.245	4.6419	-7.6203	15.322	32.175	-26.288	12.243
-28.274	-4.0863	-0.48981	8.068	13.517	46.391	-17.004	10.337	33.669	-16.686	-21.045	12.191	44.513	14.494	-8.0984	28.311	6.5367	-7.6542	7.9742	14.315	25.887	9.1292	-15.221	28.336	30.74	-17.849	18.506	-22.973	-25.423	10.822	22.972	-24.712	-8.6521	9.5133	38.354	-10.424	-10.812	36.856	21.059	-1.5302	4.7324	5.782	-11.915	5.853	-7.1314	15.414	31.263	-26.88	11.548
-28.318	-3.9135	-0.33235	8.1495	13.789	47.685	-17.902	10.455	31.781	-16.77	-20.361	12.724	43.769	13.524	-7.365	25.663	5.5926	-6.4454	9.4734	14.351	25.304	9.7524	-14.447	29.058	29.378	-17.793	18.156	-22.112	-25.621	10.635	24.321	-25.682	-8.1199	9.5674	39.74	-10.476	-11.225	37.499	19.799	-2.1922	4.7407	4.5568	-12.391	7.1146	-5.8463	14.815	32.015	-26.786	10.066
-28.89	-3.7815	0.89934	9.6521	14.402	47.365	-18.09	9.4476	31.801	-15.899	-19.89	12.341	41.847	13.205	-8.0651	24.927	4.1744	-4.8461	9.3309	13.608	25.159	9.7956	-14.448	29.394	28.953	-17.745	18.111	-21.561	-24.74	9.7891	26.163	-26.579	-8.2748	9.6007	38.621	-10.311	-11.646	37.678	19.647	-1.4939	4.672	4.1008	-12.698	6.3036	-5.6504	15.076	31.552	-26.147	9.7759
-31.345	-2.5708	2.2522	9.998	14.191	46.202	-19.296	7.4984	32.768	-16.487	-19.765	11.832	41.722	13.953	-8.3309	25.104	5.029	-4.3091	10.075	13.106	24.109	11.363	-13.567	29.882	28.275	-16.147	18.246	-21.457	-25.022	8.8795	26.964	-27.665	-7.4411	10.091	38.106	-9.8772	-12.565	36.003	19.255	0.078211	4.7347	5.9887	-12.117	5.8748	-5.2549	14.685	31.738	-25.996	8.8819
-31.952	-2.1981	4.5509	10.058	15.232	45.477	-19.549	7.3107	33.688	-15.274	-20.504	11.279	40.992	14.616	-7.2924	24.879	5.2621	-3.8277	10.072	11.721	23.835	12.142	-13.516	30.253	28.112	-15.805	17.206	-22.624	-25.564	9.1435	26.17	-27.394	-7.1539	11.676	37.481	-9.0746	-12.609	36.201	20.102	0.019285	2.1776	5.756	-12.332	6.1026	-6.5322	14.542	30.633	-24.677	7.8921
-32.165	-2.6066	4.0066	10.895	15.961	45.324	-18.797	7.4521	32.736	-14.437	-19.782	11.157	41.216	14.735	-7.3455	24.655	3.8742	-2.4657	11.168	12.277	24.485	12.546	-13.342	31.294	30.318	-15.8	16.339	-21.205	-26.352	9.0254	26.218	-26.751	-5.8525	10.441	37.247	-7.4966	-13.266	36.837	21.492	0.2499	1.1755	6.3563	-13.756	6.2951	-5.693	13.917	30.731	-23.757	7.7971
-31.598	-1.732	3.8042	10.758	17.443	45.892	-18.549	6.4307	33.61	-15.02	-20.046	12.791	41.078	14.65	-7.8049	24.893	3.7291	-3.2825	11.812	14.467	23.605	12.587	-11.651	31.19	29.228	-16.627	17.104	-18.719	-25.663	8.8543	28.207	-27.548	-5.6715	10.93	38.648	-7.238	-14.241	37.666	21.609	0.36231	1.5293	5.5676	-12.615	7.449	-3.8985	13.213	31.509	-23.406	7.7856
-32.699	0.13277	2.5294	10.472	17.758	46.241	-18.585	6.4111	33.223	-15.059	-20.23	11.942	40.029	15.778	-7.8388	25.922	4.5304	-3.4628	12.779	13.426	22.647	13.834	-11.141	28.434	26.455	-17.157	17.825	-17.449	-26.01	8.7962	29.69	-27.542	-5.8092	11.471	41.054	-7.5992	-14.007	36.61	20.925	-0.26885	1.1676	7.0727	-11.757	9.2056	-5.3754	15.633	31.937	-23.12	6.6573
-33.48	0.85749	3.1064	10.459	17.894	46.412	-19.272	7.1421	34.772	-13.488	-19.144	11.621	40.249	15.8	-8.1326	25.379	5.0298	-3.106	13.65	12.8	23.433	14.312	-11.322	28.645	26.757	-15.587	16.434	-19.207	-26.46	7.6142	29.745	-29.556	-4.9961	12.435	40.154	-7.7153	-14.246	36.853	19.796	-1.1124	1.5759	8.0039	-13.38	8.7903	-6.3343	15.421	33.01	-23.729	4.7832
-33.778	0.81458	5.5281	10.652	18.435	46.146	-20.166	5.9272	34.888	-14.803	-18.207	12.037	41.153	14.12	-9.9104	24.461	4.1053	-3.9193	13.522	12.972	21.272	14.317	-10.329	29.764	26.719	-14.102	16.466	-19.008	-27.598	8.4556	29.202	-29.568	-4.2395	12.54	40.478	-7.2833	-15.381	37.947	19.931	-1.3187	1.4171	8.1877	-15.449	7.8816	-5.0748	14.623	33.012	-22.895	3.559
-33.893	1.2236	5.3691	11.887	18.231	45.791	-20.72	4.8985	34.347	-15.953	-18.356	11.193	41.216	14.022	-10.089	24.446	5.3114	-2.6887	13.402	13.58	21.476	15.203	-9.9148	30.002	26.994	-12.75	16.708	-19.375	-27.579	9.6053	29.554	-29.364	-4.6188	12.725	41.987	-7.0386	-15.598	36.874	19.968	-1.3913	0.77178	8.6007	-16.489	8.8705	-3.329	14.684	32.1	-21.983	3.5298
-34.397	2.6933	5.2354	12.694	18.511	45.298	-20.628	4.3111	35.379	-15.953	-19.011	11.948	41.044	13.922	-9.3783	24.799	7.3929	-2.6602	14.019	12.292	21.56	14.93	-10.763	29.807	27.371	-13.09	16.712	-19.449	-28.149	8.3411	28.561	-28.968	-2.5498	12.627	42.511	-9.4287	-16.488	37.277	21.044	-1.2858	-0.48196	8.7108	-17.01	7.6116	-1.8805	14.262	33.563	-20.129	2.9412
-34.506	3.1704	6.9662	11.774	19.151	45.615	-20.326	4.2301	35.833	-16.468	-19.438	11.467	42.143	14.492	-9.1227	24.157	8.3398	-2.4112	14.047	13.502	21.563	15.369	-9.3611	29.75	27.562	-13.393	14.943	-20.606	-29.659	8.4184	29.512	-29.709	-0.7207	13.248	42.658	-11.283	-16.115	39.101	20.906	-2.7736	-1.7996	10.943	-17.005	7.2501	-0.59761	15.98	33.365	-20.786	4.1673
-34.913	3.2297	7.8326	11.298	20.3	45.4	-18.644	3.9754	34.877	-16.914	-19.592	11.947	42.156	15.494	-8.3806	23.395	8.699	-1.2563	13.586	13.973	20.978	15.458	-8.6909	27.531	27.663	-13.342	15.356	-21.058	-31.104	6.9091	30.572	-29.106	-0.76076	13.913	42.959	-10.795	-15.18	39.807	19.333	-3.4082	-0.31893	12.008	-15.245	7.4847	1.1927	17.211	32.691	-21.245	4.2037
-35.14	4.1407	7.9539	13.274	20.239	45.588	-17.015	1.6193	35.232	-16.719	-19.809	12.562	42.484	14.669	-8.7703	22.142	9.0706	-0.2041	13.046	13.839	20.923	14.866	-8.4297	27.472	28.629	-13.162	15.027	-21.642	-29.968	6.7397	32.394	-29.438	-0.19946	14.087	42.571	-12.549	-14.977	39.241	18.794	-3.8731	-0.69565	11.933	-15.532	7.9129	1.4375	17.686	31.633	-21.587	3.3275
-34.639	4.3748	7.878	13.606	19.921	44.445	-18.384	-0.26653	37.163	-17.313	-19.012	13.443	42.605	13.33	-8.1381	22.903	9.5967	0.8767	13.137	13.48	21.549	15.21	-9.1432	27.003	29.19	-12.781	14.965	-21.7	-29.623	7.2195	32.77	-30.212	1.0266	15.238	43.825	-12.348	-14.85	38.22	17.107	-4.5231	-1.7222	10.793	-17.002	9.055	0.90953	19.226	33.253	-22.4	2.1477
-34.537	3.5802	8.5889	13.006	20.569	44.034	-18.774	0.024977	36.391	-17.501	-19.364	14.892	43.174	13.609	-7.3472	22.844	8.8355	2.5216	13.448	12.453	21.979	14.607	-8.4508	26.583	30.078	-13.21	15.102	-21.867	-29.724	7.1083	31.801	-28.9	3.1606	15.636	43.723	-11.723	-13.328	38.345	15.574	-5.5415	-2.5947	9.1695	-16.896	8.4594	2.2795	18.599	34.119	-22.817	3.1056
-35.833	4.2459	9.5384	12	19.962	42.713	-18.861	-2.0327	36.611	-17.139	-18.935	15.573	43.415	13.794	-8.1048	23.011	8.5821	3.6024	14.616	10.994	21.277	14.2	-8.5545	27.302	30.969	-12.703	15.279	-21.094	-28.17	5.6985	32.043	-28.37	3.8727	15.036	43.103	-10.237	-12.815	37.919	16.05	-5.5627	-3.5386	9.8656	-15.265	8.6233	1.9341	18.051	34.631	-21.579	4.2908
-36.621	5.8381	11.168	11.354	20.446	42.667	-18.451	-3.4158	37.904	-16.495	-17.23	16.175	42.491	13.566	-8.9304	22.848	9.5094	4.3245	15.827	11.869	21.858	12.994	-8.3338	27.019	30.302	-12.418	14.734	-21.325	-26.722	4.8197	34.101	-27.527	4.2353	15.432	43.102	-10.251	-13.364	37.897	13.813	-7.0471	-3.9735	11.444	-16.237	8.5312	3.9176	18.825	35.516	-21.462	3.1625
-37.059	7.3078	12.206	11.7	20.43	42.513	-16.762	-4.4553	38.467	-17.829	-16.537	16.543	42.695	12.606	-9.2399	23.965	9.0146	4.5668	15.585	10.266	22.532	13.85	-8.3048	26.479	28.537	-11.826	14.537	-20.481	-27.557	4.9878	34.289	-26.756	4.9165	16.599	42.353	-10.387	-14.155	38.456	14.016	-7.3339	-4.1023	10.213	-18.324	8.3449	5.2621	20.304	36.96	-22.425	3.0125
-36.761	5.9068	11.072	11.352	20.805	42.011	-15.356	-6.4967	38.782	-18.847	-17.483	16.004	43.643	12.923	-8.3896	24.069	8.6688	5.4304	16.957	9.9954	22.571	14.312	-6.9325	25.223	29.674	-10.172	14.582	-19.164	-27.259	3.7099	34.11	-26.894	6.1254	17.438	42.757	-11.725	-14.66	39.175	14.675	-6.4779	-3.1926	11.491	-18.379	9.3758	4.8211	22.535	37.358	-21.515	3.6473
-36.76	6.8245	10.892	11.45	21.747	41.719	-16.286	-6.9069	38.786	-18.313	-17.827	15.983	42.738	13.416	-8.4706	23.675	8.8877	5.858	16.137	10.454	21.41	15.148	-6.769	23.85	30.796	-9.5641	15.598	-18.678	-25.5	4.7722	34.08	-26.677	7.9562	17.778	42.606	-11.618	-14.441	37.997	14.748	-7.8372	-3.4454	12.68	-17.514	8.6625	5.102	22.729	38.218	-20.192	3.2789
-36.25	7.3562	12.695	10.845	22.685	41.112	-16.109	-7.3225	39.351	-17.002	-17.03	16.882	43.281	12.418	-9.8752	23.501	10.378	7.2974	15.311	11.15	20.697	15.201	-6.9537	23.366	31.132	-9.8723	16.975	-19.186	-26.595	6.6501	33.391	-27.25	8.8071	18.589	41.587	-11.911	-13.756	38.955	12.703	-7.7779	-3.1517	13.017	-17.515	9.6244	6.7628	22.683	38.534	-21.457	4.07
-35.267	7.8175	14.456	10.26	24.034	38.773	-14.644	-8.2589	38.096	-17.559	-16.787	18.058	43.196	12.042	-8.8576	24.121	11.401	7.8344	16.305	10.247	21.349	15.219	-7.1163	24.754	30.83	-10.355	17.537	-19.264	-27.336	6.6366	33.787	-27.297	9.7076	19.311	41.484	-11.547	-13.46	39.747	11.909	-7.4359	-2.3452	12.969	-16.473	10.162	6.0502	23.681	38.18	-21.73	3.9803
-35.08	9.2985	15.914	9.0565	24.914	38.957	-14.889	-7.4448	37.718	-17.228	-17.698	17.819	42.229	12.186	-9.1182	24.232	12.229	7.4992	16.703	10.095	21.258	15.682	-5.9375	25.469	30.805	-10.162	15.629	-18.456	-26.96	5.8161	35.766	-26.947	9.6555	18.462	42.478	-10.593	-12.202	41.169	11.972	-7.0289	-2.0459	13.119	-16.384	8.5075	5.8682	24.332	38.244	-20.465	3.9812
-34.85	10.838	17.037	9.3738	25.325	39.586	-14.798	-7.9816	39.076	-17.122	-18.096	16.726	41.664	12.771	-8.0256	23.364	11.917	7.4653	17.537	10.433	20.642	15.367	-5.9748	24.283	30.796	-11.61	14.26	-16.704	-25.684	5.6895	35.879	-25.081	10.633	18.502	42.558	-10.36	-12.85	42.567	11.708	-5.3197	-2.1935	12.59	-16.938	7.7857	7.1957	22.978	38.788	-19.98	4.3444
-35.074	12.488	18.173	7.5139	26.633	39.193	-15.534	-8.871	40.007	-16.529	-17.15	16.898	42.044	12.284	-8.8216	23.035	12.933	6.8523	17.243	11.114	21.383	15.464	-5.5477	25.045	29.863	-12.589	15.976	-17.419	-25.562	4.2402	36.07	-23.981	12.742	18.348	41.856	-12.192	-13.391	42.637	11.496	-4.9914	-2.4801	12.194	-15.618	7.7189	7.6295	22.187	38.417	-19.628	4.0221
-35.111	12.69	19.877	6.7149	26.758	40.259	-15.703	-9.6085	39.658	-16.21	-17.301	16.949	43.117	9.9249	-10.27	23.915	12.479	6.6737	16.605	8.8832	20.779	15.947	-4.9051	24.295	30.503	-10.666	15.715	-16.958	-24.92	4.1324	36.089	-24.583	12.863	19.813	41.751	-13.229	-13.34	42.838	11.934	-6.0029	-0.94309	12.646	-14.381	7.8086	9.6024	20.889	37.565	-19.274	2.1587
-34.885	12.593	20.264	6.4496	26.496	41.244	-15.478	-10.885	38.683	-16.648	-17.293	16.734	44.123	9.2463	-11.397	24.025	12.087	6.8739	17.513	8.6977	19.958	16.766	-4.4781	25.138	30.371	-10.599	15.111	-15.64	-23.066	4.357	35.809	-23.888	13.993	19.885	40.452	-13.941	-12.788	44.085	12.25	-4.5233	0.79294	12.25	-15.81	8.9356	9.9958	20.682	36.523	-17.837	1.5435
-36.394	13.027	18.501	6.6069	27.018	41.948	-14.52	-10.564	39.003	-16.996	-17.423	17.532	43.456	8.9302	-10.681	24.627	12.065	7.2223	17.93	9.0485	19.259	17.082	-4.3403	25.478	31.114	-12.104	15.846	-14.549	-22.676	3.7747	34.717	-25.604	16.307	19.61	39.612	-14.155	-11.912	43.963	11.455	-5.0774	3.2332	13.323	-15.157	9.751	10.485	21.007	37.118	-18.138	1.3296
-37.136	13.268	19.085	5.9189	27.924	42.466	-16.448	-10.656	39.069	-15.629	-18.608	17.231	42.808	8.1558	-9.0759	23.678	12.713	6.6042	17.456	8.2823	19.717	15.748	-4.022	24.9	31.465	-12.273	16.367	-14.965	-22.865	4.2014	35.385	-26.004	18.37	20.267	39.439	-13.781	-11.847	44.145	11.285	-5.6212	4.1223	12.742	-14.276	8.0746	10.572	20.967	36.952	-18.213	0.77654
-36.081	15.082	20.872	4.6568	28.853	41.832	-16.375	-11.229	39.467	-13.509	-17.953	17.57	42.817	9.4736	-7.7339	25.302	12.517	4.954	16.308	7.6884	19.1	16.427	-3.6595	23.812	29.468	-11.216	16.101	-15.782	-23.043	3.7065	34.849	-26.192	19.816	20.848	39.024	-12.237	-11.904	43.778	10.672	-6.0913	5.3118	11.399	-14.567	8.1104	10.881	20.938	37.212	-19.05	-0.23994
-34.28	16.965	21.935	3.1557	29.128	41.552	-15.682	-11.149	39.619	-12.623	-17.11	17.427	42.541	10.213	-8.8263	25.849	11.823	4.8629	16.248	7.2188	18.978	16.761	-2.2246	23.257	28.696	-11.631	14.771	-16.295	-21.911	2.2109	36.293	-25.761	20.219	22.669	39.687	-13.034	-11.857	44.624	10.04	-8.2541	5.3163	9.5696	-14.301	8.9427	11.393	21.847	36.551	-17.655	0.39663
-34.18	15.514	21.623	2.6613	29.412	42.352	-17.413	-10.476	40.034	-13.044	-16.263	17.207	42.116	10.18	-8.3807	25.327	10.975	6.7182	16.636	6.8043	18.438	17.665	-0.86888	23.155	28.392	-11.365	16.002	-15.996	-21.186	2.9529	38.175	-25.301	20.846	21.884	39.874	-14.041	-13.047	44.445	12.046	-8.0029	5.2157	9.7913	-13.511	9.8643	12.716	21.941	36.728	-16.913	-0.76722
-35.872	16.639	21.806	2.0626	29.961	43.912	-18.077	-9.3601	38.936	-12.634	-16.049	17.229	41.505	12.014	-8.7215	26.74	10.993	8.284	15.586	7.7871	18.726	18.305	-0.23364	24.593	27.153	-10.268	17.492	-16.208	-21.509	3.623	40.569	-25.411	23.281	21.79	38.751	-15.869	-13.605	44.85	12.123	-8.6409	5.6897	9.9532	-13.739	11.045	15.84	21.082	36.359	-17.519	-2.1867
-35.144	17.656	23.764	1.3697	30.779	43.496	-18.567	-10.309	38.515	-11.034	-16.146	17.794	40.878	11.58	-7.7388	27.844	10.987	8.2569	15.025	8.2816	18.317	17.834	0.55454	23.77	25.643	-9.0047	17.425	-15.946	-21.448	2.1703	41.29	-26.015	24.872	22.8	39.078	-15.772	-13.48	45.03	9.2905	-9.3081	5.8482	9.8779	-13.818	11.024	18.324	18.981	35.329	-16.453	-2.8446
-34.403	18.84	23.802	1.5657	32.118	42.145	-19.191	-11.808	39.281	-10.663	-16.971	18.381	40.898	10.282	-7.8913	27.037	10.321	9.4269	13.948	7.2172	17.049	16.822	1.5601	23.571	24.558	-8.3665	17.902	-16.216	-20.474	1.5554	39.861	-25.858	25.25	22.603	38.52	-16.103	-13.813	43.838	10.46	-9.1648	7.1748	10.895	-13.489	11.309	18.599	19.382	35.857	-15.791	-3.7013
-33.831	19.667	23.399	2.1355	32.199	41.822	-19.077	-9.8854	39.762	-11.196	-17.917	16.666	40.367	9.9862	-7.5712	26.771	10.583	9.9858	13.618	6.4156	16.468	16.792	2.9895	23.436	24.49	-8.7086	16.645	-16.859	-19.399	1.8485	39.495	-24.835	26.189	23.616	37.991	-17.294	-14.005	43.718	11.721	-8.9	7.861	9.5819	-13.87	12.148	19.02	19.895	35.233	-15.204	-4.6361
-33.483	20.432	23.448	0.57876	32.292	42.264	-18.226	-8.9229	39.638	-12.198	-17.44	16.093	40.358	10.562	-6.8274	27.911	11.151	11.068	13.289	5.3352	17.576	16.536	3.4608	22.582	23.439	-8.5774	16.295	-16.56	-19.484	0.080581	39.827	-24.76	26.933	23.627	38.858	-18.881	-13.603	44.351	10.953	-9.1474	7.6721	9.5963	-12.764	12.876	20.267	20.483	32.91	-14.967	-5.0116
-33.832	20.785	23.931	0.89096	32.707	43.436	-16.409	-10.071	40.427	-11.704	-17.116	17.081	40.231	10.402	-6.4637	28.054	10.328	12.061	11.011	5.3876	17.307	17.532	3.8731	23.1	23.122	-7.1936	16.519	-16.985	-20.184	0.080741	40.231	-25.141	27.883	24.907	39.973	-19.13	-13.497	45.142	11.413	-9.4222	6.5874	11.606	-13.342	12.999	21.053	20.546	32.156	-15.103	-6.566
-33.736	22.023	24.244	1.1324	33.818	43.497	-16.537	-8.0958	40.479	-10.946	-16.225	17.784	40.609	10.476	-7.3608	27.75	9.1585	12.489	9.7077	5.6549	16.385	18.859	4.3056	22.293	22.589	-8.2343	16.264	-16.839	-19.232	0.31562	41.848	-24.839	28.729	25.611	39.434	-18.509	-12.84	47.227	12.249	-10.804	6.0792	13.32	-11.966	14.072	22.459	20.498	32.423	-15.253	-7.6749
-33.271	22.184	25.68	2.007	34.999	42.524	-17.095	-8.4987	41.589	-10.019	-14.802	17.197	40.07	10.643	-7.4	29.514	8.3334	12.511	9.685	5.1657	16.966	18.489	4.9538	21.807	22.361	-6.3886	15.92	-15.786	-18.907	0.78007	42.798	-23.966	29.921	26.391	38.556	-19.32	-10.744	47.676	12.906	-11.688	6.8443	13.259	-10.444	12.271	23.262	19.606	31.988	-14.646	-8.6097
-33.19	21.68	26.156	3.0129	35.45	43.397	-17.084	-9.5111	43.155	-9.1815	-13.54	16.154	40.386	11.014	-5.915	29.586	8.4227	13.026	10.456	3.7143	15.901	18.15	5.788	20.469	22.82	-5.1456	16.099	-16.97	-18.437	0.36904	43.273	-22.762	29.955	27.008	38.984	-20.302	-11.983	47.993	13.338	-12.995	6.9521	15.242	-10.082	11.134	21.698	19.728	31.825	-13.337	-9.5054
-35.985	21.846	25.644	4.2882	34.955	42.872	-17.466	-8.2213	43.539	-9.6346	-12.627	15.781	38.532	11.444	-7.1208	28.861	10.183	13.893	10.734	3.44	14.709	18.741	5.3877	20.959	23.412	-5.1083	15.234	-17.714	-16.27	0.19101	44.738	-24.039	30.745	26.947	38.155	-21.845	-11.679	48.29	13.977	-13.653	6.5322	15.574	-10.28	10.929	22.257	19.99	31.228	-12.292	-10.806
-36.732	23.012	27.587	5.0988	36.377	41.535	-15.774	-7.0057	42.046	-8.527	-12.998	15.23	37.692	11.255	-5.7282	29.829	10.968	14.095	10.488	2.6046	14.484	18.988	5.5255	21.839	23.663	-5.242	14.953	-16.872	-14.562	-0.61578	46.792	-24.548	31.54	27.774	37.902	-22.112	-11.02	49.083	14.704	-12.456	6.5893	15.146	-9.4432	11.805	24.442	17.967	32.348	-9.7997	-11.645
-35.824	21.997	26.784	4.7947	38.021	41.391	-15.791	-5.8787	41.313	-8.8335	-14.344	13.758	38.036	11.101	-4.6304	28.935	10.764	13.729	9.0156	1.7284	15.785	20.266	5.7553	20.542	24.155	-4.384	13.927	-15.982	-14.127	-0.92401	47.639	-23.849	32.079	29.002	37.778	-24.811	-11.275	49.107	15.335	-12.697	5.144	16.238	-10.161	11.312	25.942	18.145	32.43	-10.42	-12.798
-35.098	22.562	25.856	5.2517	38.364	42.559	-16.631	-5.1695	41.742	-10.945	-13.982	14.114	36.096	11.671	-4.4428	27.578	10.001	14.579	7.7768	1.1221	17.588	20.812	6.1584	19.171	24.857	-3.9636	13.386	-14.49	-14.829	-1.3385	48.245	-22.448	30.152	29.616	38.994	-24.09	-11.817	49.713	16.104	-13.295	5.171	15.633	-10.619	10.307	27.361	18.628	32.695	-9.3016	-13.573
-35.618	23.73	25.972	5.2827	39.641	42.164	-16.779	-6.2777	43.399	-10.498	-13.537	14.549	34.313	10.254	-4.1663	28.006	9.883	16.398	8.4432	1.3148	16.557	21.062	7.3261	19.148	25.466	-4.2982	13.077	-13.15	-15.475	-2.1504	50.177	-22.594	30.469	30.821	38.456	-24.013	-12.829	50.431	16.001	-15.415	5.5605	14.992	-10.232	10.261	28.544	18.879	31.872	-7.3667	-15.165
-34.978	23.524	26.374	5.3979	40.226	40.533	-16.84	-6.1001	44.404	-9.4527	-12.801	15.896	33.583	8.5389	-4.4496	27.448	8.408	17.169	8.8092	0.92508	15.792	20.063	6.9775	18.653	25.034	-4.9614	13.413	-12.789	-15.579	-1.9858	49.755	-22.83	30.665	30.343	36.397	-24.444	-12.354	50.953	16.19	-16.487	5.766	16.048	-10.657	10.926	28.99	20.02	31.08	-7.9924	-17.458
-35.779	23.363	26.325	5.6175	39.682	39.496	-15.694	-5.6567	44.571	-8.6531	-12.56	16.431	33.034	6.8687	-5.6467	27.144	8.8826	17.323	7.6017	-0.45716	16.602	20.483	4.2795	18.28	25.746	-3.9495	12.877	-12.28	-13.512	-2.2015	49.121	-23.33	31.106	28.591	35.257	-25.325	-11.401	51.181	15.835	-16.092	7.4269	15.551	-11.111	11.04	28.738	20.448	30.25	-8.1397	-17.949
-37.769	23.385	26.303	5.2276	38.624	37.926	-15.802	-6.0669	45.8	-9.0272	-12.64	16.31	32.202	6.1282	-4.2943	27.945	9.2169	17.751	6.6927	-0.92498	16.587	21.704	3.4831	18.346	26.718	-4.5151	11.66	-12.802	-11.234	-2.3538	49.778	-24.153	31.589	28.981	35.012	-25.938	-11.16	52.883	15.286	-15.625	6.8361	14.634	-10.786	12.347	30.085	20.314	30.934	-7.3667	-18.255
-38.33	23.061	26.946	5.4893	39.686	37.474	-16.143	-6.5458	46.802	-9.9704	-13.04	16.435	29.461	4.4712	-4.0614	27.208	8.4752	18.342	5.2107	-0.5494	17.808	21.65	3.4402	18.887	27.573	-4.0571	9.5525	-13.036	-8.9203	-4.0995	49.665	-23.13	31.581	28.819	34.589	-27.13	-10.807	53.144	15.118	-16.974	6.7035	15.067	-11.034	10.736	31.538	21.131	32.516	-6.4448	-19.966
-39.37	23.565	26.812	4.3939	40.685	37.196	-16.122	-5.1566	47.179	-10.673	-13.616	16.496	28.442	4.2677	-4.2086	26.979	9.2765	17.577	3.7821	-0.15608	17.062	22.388	3.4453	18.643	26.797	-3.34	8.6081	-12.521	-9.2435	-4.4899	49.7	-23.324	31.483	30.051	34.572	-26.698	-10.596	51.291	15.813	-17.826	7.0235	16.634	-12.25	10.267	33.175	21.04	31.675	-6.3422	-19.292
-38.546	24.24	27.221	5.0681	40.4	35.222	-14.793	-5.2647	47.184	-12.028	-13.419	15.871	26.177	5.2249	-5.2069	26.503	10.209	18.136	4.4927	-0.48541	18.502	22.812	3.6052	17.578	26.62	-2.9779	8.8736	-12.119	-9.2738	-3.897	49.576	-23.81	32.75	30.37	34.173	-25.323	-9.6818	52.816	15.866	-19.238	5.9219	18.819	-12.66	9.0465	33.989	21.511	31.507	-4.8327	-20.236
-38.359	23.664	26.863	6.7963	40.312	34.327	-15.499	-6.9462	47.147	-11.44	-13.671	15.199	25.975	3.3988	-4.9078	25.594	10.227	18.989	5.032	-0.29272	18.999	23.14	3.0943	17.283	26.83	-3.027	8.7702	-12.553	-8.8373	-3.2389	50.825	-23.865	34.047	31.299	33.579	-25.204	-10.174	52.899	15.234	-19.547	6.1799	19.888	-12.223	9.0419	35.885	21.932	32.221	-3.8926	-23.841
-39.241	23.498	27.735	6.8374	40.886	35.985	-16.644	-8.0545	47.585	-10.481	-12.679	15.313	26.618	1.8263	-3.3181	23.682	11.139	19.415	5.0037	1.2494	19.084	24.142	2.4766	16.668	25.679	-2.8132	9.1062	-13.724	-7.9691	-2.8619	50.498	-23.925	32.867	31.5	33.706	-27.624	-9.9024	52.427	15.811	-20.953	6.391	19.226	-11.861	10.418	36.075	20.548	32.23	-3.1131	-23.334
-40.118	25.217	27.695	6.067	40.476	36.538	-16.054	-8.8716	46.132	-11.268	-11.79	16.303	24.778	1.5796	-2.8551	25.039	11.463	20.058	4.4927	0.73718	18.58	24.853	1.2638	15.256	25.985	-3.3881	8.567	-12.664	-6.6459	-4.1981	51.535	-24.188	32.507	29.845	34.27	-27.792	-9.6987	51.809	15.633	-20.378	7.3777	20.064	-11.53	9.7182	37.048	21.372	31.97	-2.3318	-23.615
-39.828	26.224	27.706	7.2968	41.645	34.247	-15.229	-8.6072	46.005	-10.914	-11.706	15.005	22.885	0.3846	-2.5507	25.666	11.815	19.716	4.3134	1.1429	18.795	24.324	1.8253	15.674	27.276	-3.6889	7.5955	-12.675	-5.3246	-4.6382	53.398	-23.649	32.902	29.929	34.108	-28.691	-9.0875	51.936	15.467	-19.77	8.2668	20.678	-11.852	8.0131	38.252	20.609	31.35	-0.73295	-24.378
-39.045	26.533	28.402	6.2082	42.757	33.193	-14.043	-7.8907	46.797	-11.205	-12.087	15.441	21.019	0.11166	-1.118	27.143	10.741	18.238	4.088	0.37505	20.512	24.369	1.1615	16.804	27.9	-1.8319	6.7813	-12.766	-5.0013	-6.0909	53.162	-23.929	31.875	29.279	34.145	-29.098	-8.9882	52.024	15.616	-20.638	6.9003	20.489	-11.839	9.2108	38.915	20.444	30.832	-1.6367	-24.35
-38.178	26.713	27.035	5.4007	41.741	34.924	-14.555	-7.7475	46.355	-10.915	-12.485	14.996	19.34	0.47537	0.033882	28.712	10.203	18.007	2.5581	0.87313	21.009	25.092	-0.35719	16.751	27.331	-1.727	5.9455	-12.659	-3.3812	-6.627	52.53	-25.264	31.014	29.005	33.975	-29.904	-8.4495	52.333	15.849	-21.29	7.7274	19.296	-10.353	8.9149	38.693	22.198	31.335	-0.54597	-25.047
-38.673	28.03	27.413	4.5359	42.257	35.041	-13.615	-9.25	45.441	-11.296	-12.463	14.371	18.562	0.28507	1.4264	29.593	10.332	17.596	3.499	1.0978	20.646	24.852	0.27622	17.326	28.003	-1.6578	5.9379	-12.13	-1.5619	-8.0351	53.058	-27.993	30.782	29.071	33.141	-30.753	-7.9864	52.912	17.137	-21.861	8.0024	20.173	-9.7903	8.4003	40.681	21.986	30.984	0.77816	-24.604
-39.662	28.314	27.945	4.5754	43.321	35.373	-13.568	-11.356	44.826	-10.606	-12.143	14.583	18.378	-0.33905	1.5285	28.301	10.625	18.089	3.3602	1.4254	20.203	23.989	-0.24936	17.964	29.005	-1.8196	6.6374	-12.294	-1.6176	-9.0544	53.848	-27.467	30.777	28.435	31.228	-32.635	-6.8988	52.084	17.31	-22.429	6.2603	20.058	-8.767	7.8536	41.981	20.948	30.665	0.73013	-25.141
-40.409	28.348	27.227	5.3253	44.172	36.011	-14.748	-12.523	44.364	-10.546	-11.197	16.059	16.809	0.5073	1.2487	27.77	10.104	18.305	3.1569	1.2665	21.433	24.411	-0.34193	18.989	27.435	-1.3673	5.4019	-12.185	-1.5541	-9.2906	53.305	-25.625	30.493	28.031	30.632	-32.442	-6.8045	51.139	16.921	-23.644	6.708	19.716	-8.7682	9.0192	42.544	20.372	30.108	0.50665	-24.995
-39.194	27.527	28.401	6.013	43.449	37.217	-14.495	-11.587	45.84	-10.107	-10.959	16.313	15.118	0.21558	1.1817	27.979	9.2999	18.043	3.2669	1.1432	21.913	26.343	-1.8293	17.7	27.877	-2.0117	3.0253	-13.508	-1.0121	-9.5663	52.655	-23.875	31.106	26.862	30.693	-32.79	-6.1815	51.454	17.953	-24.087	7.8281	18.997	-9.3038	9.7657	42.897	19.078	28.675	1.1025	-24.381
-38.326	27.597	29.447	5.1786	41.934	37.092	-12.874	-10.681	46.803	-9.2962	-9.5729	15.307	14.2	0.26378	2.0022	28.196	10.099	16.824	3.1115	1.3057	23.197	27.251	-4.1588	16.253	28.855	-1.336	2.9417	-13.613	-0.46427	-10.522	51.892	-22.615	31.006	27.853	30.641	-33.312	-5.9559	50.222	17.366	-23.865	8.3171	20.311	-9.4984	11.401	43.895	17.51	27.848	1.6718	-25.618
-36.685	27.47	28.313	4.228	43.166	37.668	-13.115	-10.073	44.925	-10.908	-9.8426	14.773	13.462	1.4519	1.3283	27.402	9.8194	17.533	2.8197	1.9476	23.761	25.718	-2.722	16.784	28.933	-0.8705	2.9576	-14.681	0.36483	-10.291	51.072	-22.797	28.903	29.056	29.47	-34.71	-6.3634	49.273	17.459	-23.97	8.2578	21.541	-7.8892	10.987	45.206	18.473	28.04	3.1549	-26.395
-35.113	28.272	28.922	4.8618	44.306	37.701	-13.986	-9.6494	44.252	-10.989	-9.7638	15.446	13.738	2.6945	1.8507	26.723	10.163	18.213	1.2622	0.79084	24.264	26.596	-3.1997	17.434	28.64	0.62597	3.7657	-14.134	0.75643	-11.19	51.417	-22.568	28.084	28.186	28.252	-34.118	-7.8451	49.676	17.411	-24.853	7.2707	21.46	-7.7467	10.53	45.121	17.874	29.339	4.8729	-26.57
-35.088	28.786	28.837	5.5814	44.189	37.263	-13.081	-10.407	44.687	-9.7951	-8.8579	17.865	13.651	4.5156	2.1603	26.946	9.3961	18.393	-1.0638	0.37806	25.014	27.255	-1.949	17.428	29.097	1.7525	3.9878	-14.316	0.21248	-13.457	53.086	-23.238	26.776	28.795	28.22	-33.555	-8.059	49.58	16.95	-26.019	5.9437	20.396	-7.1122	10.441	45.328	18.658	29.021	5.4936	-25.876
-35.922	28.336	27.431	5.5754	43.918	37.503	-13.291	-10.016	44.897	-9.8106	-8.9802	18.413	12.226	4.0699	1.8317	25.88	10.448	19.137	-0.49504	0.77493	25.187	28.365	-0.99503	18.176	29.253	1.0893	4.1827	-15.449	-0.14788	-13.854	52.136	-23.458	26.539	27.71	29.221	-34.813	-7.1498	49.123	16.355	-27.777	6.0214	20.364	-6.1995	10.139	45.868	19.993	28.45	6.2185	-25.458
-35.181	27.387	28.125	5.7748	44.454	37.2	-14.444	-10.242	45.359	-9.6777	-8.4725	17.687	10.798	3.6486	2.7046	25.008	10.683	20.137	0.45144	1.7063	25.458	27.818	-0.89044	17.99	28.081	0.49551	5.4392	-16.245	-0.75628	-14.548	52.763	-23.204	27.249	26.645	29.52	-36.637	-7.8822	48.552	17.064	-29.08	7.2748	21.22	-5.2536	11.739	46.495	18.739	28.214	8.362	-25.722
-34.625	27.921	29.075	5.2485	46.183	37.027	-15.903	-10.596	45.148	-9.5861	-8.4205	20.209	10.56	2.508	3.3176	24.802	9.1046	18.58	-0.29725	0.34888	26.061	28.375	-1.4768	19.273	26.453	-0.97525	4.8204	-16.646	-1.2709	-15.115	52.658	-22.991	27.043	28.009	29.677	-37.024	-8.8706	47.593	17.833	-28.584	7.593	20.882	-5.7707	11.719	46.674	17.773	28.083	8.0756	-25.998
-34.092	28.33	29.268	3.4493	46.46	37.017	-16.684	-11.581	45.273	-9.7424	-8.8875	20.323	10.91	2.5505	3.1477	24.854	7.6403	18.537	-1.8143	-0.4492	27.362	29.654	-2.1922	19.297	25.927	-3.6329	4.7405	-17.634	-1.1625	-15.352	53.074	-23.495	26.783	27.569	29.375	-37.531	-8.0455	48.975	16.929	-27.531	7.8491	21.496	-5.5766	10.307	46.144	17.053	28.233	7.9034	-25.603
-34.182	28.156	29.006	3.1958	46.047	36.055	-16.448	-11.336	47.171	-9.0179	-10.655	20.151	10.791	3.9002	3.2428	24.947	6.1493	19.131	-3.6814	-1.1283	26.89	30.397	-2.0379	20.101	25.625	-3.6332	4.9101	-17.211	-1.1362	-14.386	53.765	-23.177	27.18	27.062	28.566	-37.637	-8.0776	48.958	15.866	-27.571	8.0095	21.576	-3.3004	11.272	47.291	16.659	29.224	8.9776	-25.975
-35.276	27.325	28.697	2.3917	46.049	36.548	-16.178	-10.982	47.136	-8.8193	-10.522	20.707	10.737	3.2648	3.1287	24	5.5675	18.148	-4.2311	-1.3529	25.905	30.4	-1.8559	19.296	25.292	-3.4326	5.9352	-16.419	0.028854	-15.789	54.071	-23.963	26.724	28.958	28.592	-39.66	-8.2308	49.157	16.26	-27.979	7.5464	21.949	-2.5922	12.935	49.2	18.259	29.784	9.4112	-26.505
-35.618	26.973	28.278	1.3064	46.97	36.647	-15.611	-11.442	45.842	-7.8844	-10.643	21.356	9.7554	1.02	0.89572	24.925	6.177	18.517	-3.4781	-1.027	24.644	30.928	-2.925	19.453	24.24	-2.7079	7.1772	-16.606	-1.0444	-17.586	53.906	-23.134	26.052	30.965	29.443	-41.319	-9.1754	49.217	15.548	-29.107	7.7556	21.81	-2.5326	14.85	49.852	18.516	28.671	10.686	-27.351
-35.011	27.414	27.73	-0.070231	46.741	38.269	-15.666	-11.641	45.496	-7.6313	-11.11	22.122	9.1447	0.17236	0.33864	25.619	6.3337	18.333	-5.0486	-1.5304	25.296	31.742	-4.8196	19.087	23.732	-2.8209	6.8297	-17.261	0.67337	-17.754	53.936	-22.092	25.715	30.859	29.664	-42.685	-9.8624	50.579	15.406	-29.675	8.1207	24.224	-2.8857	13.619	50.609	17.44	30.443	10.901	-28.493
-35.733	27.453	28.18	-0.23116	45.208	38.812	-17.218	-11.74	46.805	-8.9238	-11.349	21.046	8.9127	1.0168	0.80172	25.647	5.0416	17.563	-4.408	-2.5735	24.168	31.467	-5.7377	19.13	22.057	-2.7067	6.7913	-18.948	1.8833	-16.285	53.082	-22.473	25.331	30.585	27.647	-42.932	-10.272	51.434	15.248	-29.587	8.8783	25.064	-2.874	12.493	51.921	16.655	31.495	10.845	-29.531
-34.453	25.786	28.553	-0.74568	42.12	37.649	-17.128	-10.23	46.504	-7.9271	-10.789	20.486	9.4081	-0.0054322	0.42949	25.268	5.3191	18.903	-5.2802	-2.6116	24.538	32.215	-5.7823	19.339	20.748	-3.3417	5.4238	-19	1.5464	-16.111	53.7	-23.202	25.022	31.398	26.744	-43.214	-9.9365	50.726	15.234	-30.461	9.172	25.536	-1.3698	11.76	51.695	17.301	31.689	12.19	-29.306
-33.907	24.224	28.396	-1.0649	40.523	36.234	-16.54	-10.578	45.352	-8.1209	-11.027	20.223	8.8671	0.74889	-0.064815	24.16	4.6449	19.961	-6.5982	-3.5056	23.858	32.902	-5.4401	20.1	21.023	-3.9242	5.881	-18.591	0.94582	-17.455	54.569	-24.007	24.855	32.755	27.365	-44.733	-9.3657	51.66	15.297	-31.092	10.035	25.716	-0.48289	10.4	52.003	17.709	30.695	12.884	-29.833
-32.721	24.231	28.864	-1.5811	41.399	36.121	-16.394	-10.772	45.474	-7.3833	-11.403	21.105	8.0213	0.31257	1.0086	21.714	4.6863	18.613	-7.3119	-4.1882	23.899	33.262	-6.7119	20.657	19.129	-4.1029	6.7975	-19.101	2.23	-17.875	52.722	-24.341	23.79	31.672	26.546	-45.831	-9.9483	52.407	14.86	-31.826	10.884	26.052	-1.5178	11.029	52.255	18.542	30.01	12.48	-30.423
-32.163	25.952	27.278	-2.1512	41.331	36.378	-16.032	-10.826	45.816	-7.425	-12.736	21.837	7.1077	0.43777	0.91191	21.403	4.0103	19.337	-7.8487	-6.1031	23.458	32.514	-8.4075	20.954	18.86	-3.814	7.4934	-19.308	2.4107	-16.299	52.082	-24.122	22.851	32.362	27.108	-45.796	-11.27	52.855	15.696	-31.431	9.9386	25.173	-0.15915	11.681	52.527	18.42	31.354	13.782	-31.31
-32.005	24.774	27.602	-2.0056	41.293	36.172	-16.693	-11.865	44.98	-7.1813	-13.496	22.182	6.5249	0.10662	1.3837	21.187	2.0612	19.714	-6.8267	-8.0198	22.291	32.743	-9.2518	21.362	19.18	-4.4472	8.2128	-19.242	1.3355	-16.877	52.918	-24.456	22.758	33.308	27.266	-45.681	-11.519	53.312	16.114	-32.073	10.281	25.596	1.6638	11.355	54.22	17.918	31.864	13.261	-30.079
-31.067	24.717	28.416	-1.7271	40.844	35.522	-16.869	-12.163	45.713	-8.0343	-12.892	22.976	5.9262	-0.80109	3.5366	23.028	1.506	19.94	-6.1032	-8.3882	22.29	33.769	-9.4715	20.088	17.666	-3.4202	8.142	-19.106	-0.0014663	-17.22	53.474	-25.033	23.405	32.691	26.339	-46.556	-10.704	53.63	15.436	-33.53	13.484	25.258	2.1619	11.791	53.679	17.3	31.492	11.882	-30.735
-30.713	25.149	29.749	-1.6456	41.329	34.881	-15.894	-12.344	45.424	-9.6724	-13.135	23.323	5.3773	-0.77167	3.2167	22.515	0.92233	19.472	-6.7689	-9.7154	22.033	33.337	-9.8571	19.582	17.008	-3.1651	7.9626	-18.051	0.21825	-17.897	54.307	-26.075	25.282	34.049	24.595	-47.964	-11.036	53.694	14.859	-33.998	14.683	25.157	2.24	12.107	53.414	16.079	30.972	11.265	-30.842
-30.035	25.504	28.442	-0.92593	43.329	32.479	-15.762	-12.289	44.477	-10.388	-14.031	23.248	5.0595	-1.6099	1.4929	21.649	-0.15847	18.992	-8.918	-10.737	21.088	33.088	-10.396	20.195	17.073	-3.1691	8.1069	-17.11	2.0766	-19.017	54.948	-26.586	25.56	34.095	24.093	-49.868	-11.4	55.067	14.849	-33.219	15.367	26.225	1.8647	11.361	53.226	13.814	31.752	12.124	-30.602
-28.461	26.426	27.762	-1.0313	41.635	32.187	-15.528	-11.428	45.164	-10.205	-13.608	24.112	4.0841	-1.2875	0.37086	21.352	-0.84333	17.651	-10.015	-11.736	20.8	33.926	-11.894	20.588	16.102	-2.8915	7.8082	-17.686	2.355	-19.546	53.732	-26.286	24.427	34.452	23.746	-52.041	-10.671	57.289	14.91	-33.055	15.674	27.589	0.82249	11.358	54.388	13.626	32.697	12.418	-30.862
-27.168	26.431	28.31	-1.034	39.421	32.055	-14.728	-11.697	45.012	-10.678	-14.383	24.594	3.8023	-0.27964	-0.4914	21.441	-1.427	16.919	-9.7428	-12.893	21.651	34.625	-13.077	20.33	16.404	-3.3894	7.1188	-17.371	1.6548	-18.503	52.889	-26.75	23.14	35.703	23.398	-52.091	-9.9871	57.441	14.608	-34.557	16.854	28.819	2.9329	12.388	53.964	15.622	31.732	14.787	-30.843
-27.281	25.802	28.328	-1.6849	38.994	30.158	-14.591	-11.912	42.681	-11.133	-13.795	24.218	3.355	-0.09622	0.21931	22.823	-2.2077	16.346	-9.7932	-14.529	20.873	33.546	-13.024	19.888	17.435	-4.1973	6.8978	-14.908	0.86666	-18.706	52.145	-27.527	23.835	35.628	23.39	-51.96	-9.7868	57.706	15.341	-35.063	16.545	29.629	4.5955	12.442	54.349	16.646	33.181	15.072	-30.327
-27.865	26.933	29.35	0.18141	39.358	30.486	-15.238	-12.047	42.862	-10.197	-14.572	23.554	2.4135	-0.5025	-0.13897	22.992	-2.5623	16.74	-12.163	-14.826	19.964	32.356	-13.073	21.003	18.625	-3.2511	6.3296	-15.57	1.2719	-18.242	52.816	-26.581	22.342	36.522	23.078	-52.743	-10.679	58.384	16.704	-36.093	16.266	30.823	5.3627	12.426	55.64	16.701	34.964	13.958	-31.095
-27.187	25.934	29.703	-0.46612	39.393	29.92	-14.491	-11.598	42.571	-9.7219	-14.641	22.543	1.0236	-0.64398	-0.33333	23.452	-1.2746	16.723	-12.514	-14.117	20.105	32.122	-14.219	20.382	18.333	-3.2382	7.4794	-16.167	2.0971	-18.776	53.477	-26.015	22.05	37.45	21.512	-53.645	-11.21	59.11	15.866	-35.883	16.597	32.424	5.0188	12.448	56.516	16.167	35.584	14.724	-32.035
-25.295	23.943	29.786	0.78391	39.09	27.54	-13.645	-10.952	41.576	-8.2218	-13.072	22.378	-1.307	-0.13755	-0.14056	25.155	-1.1196	16.103	-12.356	-16.06	20.62	31.669	-15.998	20.906	17.511	-2.6019	7.1716	-15.143	2.0161	-17.822	52.975	-25.156	21.625	37.309	21.517	-54.355	-10.979	59.498	14.618	-34.102	16.192	33.656	4.2289	11.39	57.474	14.775	33.17	16.46	-32.459
-23.269	24.213	30.267	1.1786	38.929	26.636	-14.206	-11.437	41.409	-8.6542	-13.65	21.29	-2.4379	0.34823	1.6426	25.039	-1.721	16.246	-13.149	-17.924	18.75	31.732	-15.674	20.718	19.451	-2.9383	6.692	-14.765	1.7338	-18.291	50.764	-25.612	19.969	37.595	22.046	-54.511	-10.752	59.863	13.708	-34.841	15.181	32.57	4.6018	12.562	57.54	15.018	32.992	17.385	-32.254
-23.722	24.338	31.325	0.13373	40.221	25.008	-14.277	-12.814	41.612	-9.2124	-15.021	20.74	-2.0521	1.2284	2.308	25.857	-2.6722	15.944	-13.078	-18.448	19.046	32.297	-16.181	21.565	20.947	-3.6147	6.2541	-14.874	3.0258	-20.057	49.737	-25.531	19.997	38.875	20.992	-54.868	-11.216	60.926	14.291	-34.811	15.43	32.461	3.9502	13.425	58.53	15.942	34.277	18.311	-31.967
-21.836	24.329	30.327	-1.1536	41.231	24.363	-13.297	-13.243	41.323	-8.5217	-13.947	22.488	-2.6588	2.4879	3.4581	25.121	-3.7512	15.727	-12.725	-19.379	20.186	33.303	-16.594	22.556	21.912	-5.2057	6.1307	-15.308	2.0834	-22.559	50.127	-26.324	19.803	38.931	19.293	-57.242	-11.767	61.794	15.297	-35.545	14.852	33.759	4.3838	12.731	58.414	14.759	34.694	18.933	-32.76
-22.07	24.407	30.454	-1.232	40.734	22.884	-12.922	-14.128	40.836	-8.9897	-12.604	23.41	-2.9845	1.7361	4.8001	25.411	-3.6974	15.984	-13.438	-18.429	20.373	33.673	-17.295	22.719	22.241	-6.2539	8.7852	-14.86	1.6156	-23.196	50.719	-27.071	20.76	39.918	19.173	-58.375	-12.179	61.001	17.808	-35.124	14.834	33.49	4.3034	12.594	58.266	14.828	34.75	17.872	-33.073
-22.167	24.005	30.904	-1.7095	41.462	22.204	-12.468	-15.935	40.901	-8.9432	-12.912	22.684	-4.1472	0.66874	4.747	26.25	-3.617	16.038	-13.433	-16.839	19.298	32.7	-18.471	23.551	21.316	-6.333	8.6329	-12.474	0.88028	-23.346	50.243	-26.162	19.656	41.331	18.15	-58.598	-12.146	59.06	18.248	-34.105	15.259	34.043	4.5196	12.931	58.976	14.721	34.931	18.165	-32.467
-22.767	23.987	32.841	-0.58577	42.652	20.872	-13.985	-18.054	40.136	-7.4563	-14.268	23.043	-3.6857	0.23805	6.3297	26.571	-3.636	16.42	-11.159	-18.906	18.591	32.922	-17.756	23.979	21.167	-6.754	6.6143	-11.476	0.33437	-24.146	50.565	-24.919	18.294	40.163	19.086	-59.446	-12.297	58.489	18.686	-34.106	15.641	34.863	5.5429	13.572	58.331	14.991	34.692	17.746	-33.442
-24.038	22.929	32.247	0.17767	41.786	18.197	-13.875	-18.252	39.746	-8.3863	-14.959	23.562	-2.7179	-1.2424	7.4938	26.583	-4.7311	15.553	-10.201	-20.56	18.948	32.772	-17.882	23.276	20.138	-7.1637	5.7857	-12.117	1.1244	-25.625	51.007	-24.891	18.106	41.213	19.134	-60.6	-12.605	56.784	18.647	-34.396	16.141	35.975	4.2003	13.301	56.988	15.101	34.616	17.134	-34.089
-24.091	22.359	31.437	-1.2444	40.423	16.435	-10.805	-19.507	39.792	-7.7651	-14.924	23.153	-4.2135	-0.93321	6.574	27.12	-5.6911	15.442	-10.415	-20.717	18.871	33.557	-16.823	23.145	19.617	-6.2344	3.1704	-11.577	1.0609	-25.057	52.078	-22.786	17.067	41.985	19.178	-62.175	-12.422	57.324	18.196	-34.721	15.385	35.621	3.9872	13.66	57.903	14.084	34.661	18.214	-33.76
-24.435	20.1	30.54	-2.7203	41.238	16.906	-11.616	-20.804	39.459	-5.4837	-14.257	22.528	-4.3897	0.16667	7.7102	26.282	-5.9552	15.221	-9.9461	-21.192	19.611	34.838	-16.547	23.207	19.708	-6.1877	1.7359	-11.265	-0.83655	-25.717	51.618	-21.409	17.228	42.952	17.84	-63.622	-12.991	58.545	19.172	-33.598	15.713	36.668	3.2085	14.028	59.305	13.403	35.375	19.411	-33.614
-22.679	18.876	30.317	-1.8895	43.14	17.377	-12.217	-22.489	39.212	-5.5142	-13.388	22.593	-3.5375	0.012048	7.603	25.652	-5.1983	15.845	-7.8259	-21.211	19.721	34.131	-16.763	22.934	19.413	-5.4218	1.8296	-10.911	-1.402	-27.248	51.137	-22.533	14.815	43.042	17.25	-62.624	-12.531	59.851	21.698	-32.353	15.494	38.029	3.9609	14.705	59.276	12.912	34.321	19.416	-33.345
-22.504	20.339	30.811	-2.5286	43.546	16.578	-12.433	-24.637	38.779	-5.9766	-12.313	22.788	-4.7999	-0.16699	7.2761	27.091	-5.5085	16.352	-8.044	-21.835	21.193	34.826	-16.859	23.498	17.626	-5.347	1.9884	-10.83	-2.8053	-29.506	51.372	-23.565	13.517	43.142	18.422	-61.822	-12.72	61.272	22.682	-34.01	14.98	39.813	4.6285	15.425	60.243	13.814	33.419	19.588	-34.954
-21.819	21.684	32.763	-4.6595	41.342	15.926	-12.94	-26.723	38.986	-5.2033	-12.141	21.787	-5.59	0.10094	6.6475	28.436	-6.3141	17.007	-9.0248	-21.821	22.092	34.549	-16.37	23.601	17.086	-6.4046	1.8524	-10.93	-3.5543	-30.457	52.322	-23.146	14.647	43.098	19.611	-63.55	-13.458	60.652	22.748	-36.084	15.49	40.095	5.93	15.238	60.305	12.327	32.111	19.144	-37.592
-21.987	20.923	32.736	-4.4618	41.231	14.842	-13.377	-27.392	38.45	-4.2516	-11.905	22.113	-4.7916	0.99236	8.0715	30.087	-6.9919	16.818	-9.6261	-21.84	21.158	33.771	-15.631	23.212	16.727	-7.0021	2.5302	-12.425	-4.071	-30.985	51.697	-21.839	14.354	44.289	19.252	-63.6	-12.713	57.306	23.706	-34.771	14.204	40.239	7.2776	14.781	59.291	11.423	33.368	18.868	-35.401
-22.484	19.824	32.557	-4.19	42.517	13.534	-14.722	-28.081	38.62	-4.2896	-11.814	21.627	-4.4656	0.40016	9.7221	30.971	-6.915	16.798	-9.0832	-22.931	20.945	33.156	-14.359	23.747	16.324	-7.594	1.3652	-13.53	-3.7653	-30.935	51.896	-20.211	12.532	45.822	19.458	-63.27	-12.471	58.323	24.113	-34.949	12.939	41.184	6.7863	15.313	60.181	11.748	33.136	19.474	-34.623
-22.697	21.03	31.893	-3.4098	41.331	12.022	-15.035	-29.267	39.425	-3.5538	-10.279	21.672	-5.2636	1.9019	8.6349	30.552	-8.2426	17.53	-7.9948	-24.233	23.053	33.949	-15.138	24.491	13.894	-7.8666	1.6633	-12.674	-3.3425	-31.584	52.369	-20.493	12.401	45.898	18.545	-64.022	-13.149	59.058	24.868	-35.574	13.441	41.689	6.3208	14.792	60.313	11.569	32.151	19.686	-34.982
-22.047	20.835	31.729	-4.1364	40.008	11.574	-14.154	-29.773	39.837	-2.05	-11.331	21.788	-6.3984	1.6065	7.314	31.024	-8.0024	18.336	-7.8149	-25.202	23.446	34.562	-16.189	24.776	13.915	-7.6302	3.2851	-12.089	-3.9802	-33.12	52.88	-20.351	11.674	45.974	17.477	-64.238	-11.75	60.613	26.454	-36.136	12.396	42.249	6.4891	15.439	59.601	11.845	32.539	19.633	-34.839
-22.836	20.177	30.796	-4.097	38.746	10.954	-14.238	-32.744	38.845	-2.1556	-10.192	21.502	-5.1636	0.53725	7.8329	31.492	-8.0499	17.57	-6.8555	-26.236	22.708	33.174	-15.897	23.778	12.447	-8.1057	4.8111	-12.396	-5.8386	-33.511	53.289	-20.479	10.133	47.12	18.019	-64.854	-12.363	62.16	27.37	-35.738	12.385	43.166	6.6906	16.492	60.136	11.433	32.988	19.762	-34.585
-22.786	19.307	30.682	-3.2931	38.235	9.9678	-15.022	-33.085	37.833	-2.2743	-10.67	20.816	-4.7997	0.39577	8.6168	31.236	-9.0543	18.021	-7.396	-26.855	22.269	32.516	-16.159	21.893	10.957	-7.4073	6.7078	-13.488	-4.7009	-32.474	52.824	-20.547	10.401	47.628	20.506	-66.532	-12.458	61.408	28.045	-36.148	13.663	44	7.5535	17.051	59.657	10.877	32.648	18.826	-35.104
-22.845	17.529	29.32	-2.6509	36.922	8.8686	-16.405	-32.559	37.724	-3.0372	-11.767	20.259	-4.3522	1.8882	7.6935	31.164	-8.9136	16.994	-8.7638	-27.561	22.322	32.988	-15.284	22.932	10.582	-6.1907	5.4831	-12.859	-4.5378	-32.781	51.885	-20.026	11.37	49.391	20.78	-65.79	-13.34	61.294	29.531	-38.58	14.007	43.63	7.7403	16.88	58.972	10.077	33.144	19.581	-36.326
-21.364	15.567	29.221	-2.3775	35.134	6.9582	-16.01	-33.463	36.929	-3.7475	-10.875	18.01	-4.4546	1.3917	7.909	31.502	-8.6006	16.327	-9.1624	-28.637	21.725	32.423	-14.931	22.725	10.955	-7.207	5.1989	-13.413	-4.947	-33.576	51.15	-19.17	9.5572	49.47	21.466	-65.407	-12.924	61.126	31.085	-40.035	14.029	42.143	6.1876	16.042	59.085	10.247	32.547	21.115	-35.972
-20.41	15.831	29.764	-2.2825	34.764	6.4468	-14.922	-32.791	35.233	-3.1207	-11.169	18.528	-4.6488	1.3873	8.5639	30.122	-9.0031	16.529	-11.103	-30.016	20.949	31.177	-15.521	21.592	10.653	-7.72	6.0937	-13.537	-5.7976	-34.48	50.704	-19.497	7.1752	50.854	23.704	-66.267	-13.304	59.985	31.455	-41.158	13.449	42.11	6.999	14.874	58.71	11.412	31.596	22.458	-35.178
-19.953	16.208	29.554	-3.2028	33.871	6.8351	-13.98	-32.294	36.018	-1.69	-11.186	17.897	-3.41	1.813	9.013	29.202	-8.4415	15.844	-12.449	-29.818	21.842	30.895	-14.248	20.893	10.369	-6.5559	6.2018	-11.581	-6.7146	-34.528	50.515	-20.955	7.2071	52.766	23.461	-66.04	-12.51	59.032	32.756	-41.743	12.434	44.476	8.6598	14.75	59.439	11.506	31.737	21.597	-34.761
-20.359	15.28	27.552	-2.7273	33.418	6.1829	-12.725	-32.387	36.322	-2.622	-10.887	16.759	-2.9584	1.5833	8.5205	29.509	-8.6345	15.636	-12.54	-31.197	22.786	31.472	-14.582	20.84	9.4159	-6.4097	7.1419	-10.225	-6.655	-34.428	50.105	-21.615	8.3526	52.555	23.445	-66.686	-13.038	58.825	34.693	-42.746	11.278	45.003	8.7526	14.815	61.306	11.263	32.249	20.579	-35.138
-19.322	14.787	28.267	-2.3157	33.371	4.0414	-13.606	-32.698	35.055	-3.1614	-9.8587	16.651	-3.009	1.423	9.6096	30.082	-9.9036	16.023	-11.964	-32.141	23.893	31.139	-14.632	20.277	9.2567	-7.1387	7.4037	-11.2	-6.781	-35.739	49.975	-19.944	7.2058	51.256	23.73	-67.319	-13.611	60.248	34.515	-43.439	10.614	43.618	7.679	15.354	61.321	12.736	30.988	20.015	-34.521
-19.128	14.547	28.874	-2.2645	33.184	3.239	-14.362	-33.256	34.839	-3.4435	-10.471	17.202	-2.9919	1.8299	10.625	30.054	-10.487	16.363	-11.732	-32.617	25.518	32.161	-15.283	19.67	7.4121	-9.1071	8.7091	-11.304	-7.866	-35.641	48.491	-19.297	7.517	52.419	24.165	-66.837	-13.172	60.885	33.533	-42.154	12.033	44.523	7.2927	14.264	63.377	12.852	29.456	19.576	-35.249
-20.671	13.815	28.258	-2.8329	32.69	4.6075	-12.426	-33.714	33.17	-2.8073	-10.061	17.686	-2.4626	1.3673	11.3	31.114	-9.3326	16.363	-12.005	-31.626	25.663	32.439	-15.256	20.654	7.8027	-9.2389	9.4267	-11.489	-8.5642	-36.102	47.477	-18.238	7.5969	53.983	23.78	-67.322	-13.475	60.512	33.678	-42.294	11.438	42.678	5.8562	14.818	63.252	12.753	29.649	18.988	-34.685
-20.83	14.109	27.771	-3.6	31.219	4.2296	-12.389	-34.211	32.684	-3.3523	-9.9077	16.655	-2.589	1.4718	10.987	31.752	-9.5736	13.741	-11.54	-31.854	26.396	32.452	-15.033	20.718	8.8245	-9.1791	10.238	-11.819	-7.3894	-37.784	44.915	-17.488	7.1011	54.54	24.152	-67.902	-12.229	59.95	33.64	-44.069	11.469	41.395	6.0208	15.113	62.79	12.316	31.531	18.909	-34.022
-19.023	13.934	26.773	-4.825	31.36	2.9952	-12.957	-33.543	33.352	-1.963	-10.223	15.21	-2.0378	0.89842	10.763	30.106	-10.507	11.701	-11.673	-34.021	28.126	32.065	-15.417	20.876	8.5659	-8.8582	10.985	-12.466	-7.1209	-38.392	44.216	-18.817	6.4803	55.536	26.603	-66.782	-11.976	59.441	33.964	-44.767	13	42.759	5.3673	15.082	63.135	11.623	31.654	18.382	-32.95
-18.603	13.569	26.231	-5.4658	32.126	1.4622	-12.233	-34.114	31.088	-1.1935	-9.3021	16.416	-1.5224	1.9457	11.149	30.143	-9.9561	11.643	-11.493	-35.213	27.889	31.863	-15.679	21.24	7.9745	-10.074	11.854	-10.811	-8.4305	-39.372	45.576	-18.66	5.6915	55.496	27.176	-66.552	-11.953	60.151	33.989	-43.855	12.926	43.812	4.9755	14.453	64.672	11.36	32.531	17.038	-33.816
-18.33	12.111	25.529	-4.3757	31.629	0.64476	-10.235	-33.788	31.572	-0.71686	-10.129	17.951	-0.66629	2.0822	12.447	29.688	-9.81	10.116	-12.738	-36.107	28.294	32.257	-15.141	21.036	7.7828	-10.806	12.105	-9.2973	-9.5213	-39.978	44.023	-18.181	4.1712	56.434	26.603	-68.433	-11.453	61.729	34.81	-44.015	11.788	42.638	3.1594	13.909	66.41	11.777	32.82	16.476	-34.255
-16.403	11.995	24.56	-3.5315	31.677	0.84895	-9.6954	-34.415	32.222	-0.84311	-10.866	17.207	-1.2909	2.6844	13.594	29.147	-10.182	8.3444	-12.394	-36.894	29.377	33.482	-15.899	20.735	7.1661	-9.6197	12.628	-11.104	-8.4051	-39.999	43.533	-17.726	3.66	57.55	27.989	-68.928	-13.263	61.987	35.108	-45.631	11.32	43.769	2.2461	13.292	66.283	12.066	33.74	16.312	-34.684
-16.436	11.905	23.01	-3.9669	31.399	0.57048	-10.243	-34.196	30.603	-0.62569	-9.5139	15.533	-1.3994	1.91	12.618	29.184	-9.7255	8.1624	-10.952	-38.333	29.197	32.216	-14.986	20.583	6.2908	-8.1927	14.233	-11.802	-7.7108	-40.744	41.912	-16.212	4.0072	57.531	29.118	-70.037	-13.079	61.171	35.199	-46.579	11.377	43.943	2.6337	14.176	66.799	12.911	34.353	15.542	-33.587
-15.912	10.62	21.211	-3.3061	31.079	-0.93995	-9.9127	-34.125	30.456	-0.41201	-10.08	13.815	-2.2153	2.0202	14.154	30.952	-9.6682	5.7209	-9.2496	-38.718	30.322	31.183	-15.36	19.759	5.3685	-9.1565	15.531	-10.331	-8.7723	-40.47	41.335	-15.006	3.7204	58.182	28.371	-71.054	-12.367	60.619	34.294	-45.869	11.896	42.733	2.6067	13.441	67.978	12.614	34.618	14.683	-34.698
-15.906	10.452	21.392	-4.7097	31.197	-0.74891	-9.7799	-33.244	30.176	0.60733	-10.431	13.054	-3.5993	2.6938	15.887	30.962	-10.584	4.3619	-8.364	-39.177	30.924	30.134	-15.722	22.176	6.1154	-11.14	16.936	-12.348	-9.6268	-40.785	39.86	-15.536	3.8483	56.923	27.681	-70.227	-10.599	60.636	35.062	-45.5	13.134	42.939	2.307	14.351	68.055	11.992	34.645	15.355	-34.69
-16.753	10.191	21.933	-5.2158	31.577	-0.94098	-10.917	-33.727	29.462	1.8426	-8.9904	14.768	-5.3818	3.6678	17.019	31.164	-10.857	3.0922	-9.7391	-39.959	30.736	29.575	-15.392	23.844	6.2944	-10.892	17.54	-12.133	-10.294	-41.898	39.178	-13.501	2.9277	57.669	27.73	-68.029	-8.6559	60.646	35.401	-43.986	12.928	42.571	1.9668	14.336	67.19	12.264	34.141	14.666	-33.611
-15.918	10.187	20.438	-6.3853	30.43	-0.97155	-10.515	-34.256	29.276	2.7906	-9.7541	13.343	-5.6577	3.7705	17.986	31.485	-10.789	2.7115	-10.893	-41.19	31.667	29.756	-14.86	24.157	6.1443	-12.581	17.303	-11.455	-11.642	-43.421	39.013	-12.916	2.0738	59.577	27.509	-68.998	-9.6072	59.668	35.235	-43.229	12.076	41.93	2.616	14.391	65.999	13.755	35.469	12.523	-32.522
-15.609	8.0906	19.445	-6.5277	29.425	-0.6115	-10.679	-35.594	28.744	2.4972	-11.255	13.144	-6.4796	4.0797	19.56	31.692	-11.445	2.3342	-9.7698	-42.04	31.63	30.698	-12.79	24.157	6.0702	-13.524	17.995	-10.104	-10.968	-43.882	38.703	-13.399	2.1554	58.623	28.121	-70.3	-10.646	58.188	36.657	-43.631	10.355	42.745	3.4035	15.12	67.843	13.021	36.169	12.137	-32.549
-15.506	6.5828	19.183	-5.9545	29.398	-2.1933	-10.419	-36.486	26.329	2.185	-10.251	14.524	-7.17	2.9542	20.055	30.678	-11.336	1.7498	-9.1827	-41.607	31.44	31.385	-11.941	23.735	5.1479	-14.706	17.11	-11.282	-10.527	-44.759	38.108	-13.683	2.4426	58.261	28.554	-70.661	-9.7218	57.902	37.109	-43.266	11.139	43.23	2.0646	16.027	68.306	13.139	35.161	10.21	-33.129
-13.593	6.7011	20.056	-6.3528	29.865	-3.3413	-8.5331	-37.639	26.505	2.4231	-9.1291	14.699	-7.7309	2.8822	21.241	30.998	-11.815	0.88085	-9.0377	-43.467	30.139	31.498	-12.372	24.49	4.8694	-14.886	17.025	-11.49	-11.538	-46.109	36.633	-11.347	1.9006	57.865	28.327	-69.59	-10.087	57.856	37.303	-42.47	11.957	42.158	1.6119	16.421	68.904	13.403	34.943	8.6843	-32.947
-12.577	7.6098	20.306	-7.3893	30.079	-2.354	-7.6748	-37.762	28.326	3.1589	-9.1844	12.508	-7.5544	3.1952	22.742	30.419	-12.978	0.82681	-8.3879	-44.406	30.067	31.186	-12.583	25.084	5.3251	-14.639	17.836	-10.659	-12.152	-47.179	37.684	-11.022	0.79489	57.734	28.147	-68.578	-10.092	57.92	36.205	-41.836	11.18	41.985	0.8682	16.671	69.042	12.343	34.99	8.6412	-33.307
-11.993	8.6025	20.172	-8.4426	29.425	-0.9103	-5.9428	-37.986	27.303	4.0449	-10.704	12.365	-7.8501	3.3091	22.211	30.563	-14.123	0.59261	-7.4304	-44.669	30.436	29.123	-12.067	25.668	4.9598	-16.293	16.722	-10.915	-12.966	-48.834	37.576	-10.296	0.26486	57.569	29.193	-66.751	-9.348	58.141	36.884	-43.275	9.7101	41.571	0.52244	16.36	68.44	11.121	35.85	9.4754	-33.59
-11.122	8.1122	20.404	-8.5025	28.499	-0.99345	-6.1901	-38.012	25.922	2.5064	-9.0249	11.213	-8.3691	3.5733	22.04	30.196	-13.971	0.63286	-6.9151	-43.844	31.256	27.809	-11.528	25.89	5.0556	-17.22	15.268	-11.007	-13.539	-50.751	38.32	-10.89	-1.3874	57.996	28.758	-67.891	-9.4592	57.755	37.776	-43.747	10.366	40.709	1.3301	16.308	69.381	10.17	35.713	8.6097	-32.774
-11.166	6.0322	19.162	-8.3621	28.022	-1.9048	-6.7129	-38.795	27.073	2.6431	-8.6685	9.3795	-8.9798	3.7379	22.733	30.685	-14.912	0.26059	-6.234	-44.065	31.028	27.993	-10.716	25.804	4.2382	-17.306	16.231	-11.012	-15.364	-51.722	38.528	-10.127	-3.1629	57.504	29.8	-68.882	-10.744	56.497	38.574	-43.487	10.739	41.789	2.4529	16.768	69.008	9.9306	37.152	6.4397	-31.026
-9.5929	5.3579	18.227	-8.8597	27.502	-2.5795	-7.3491	-39.567	27.541	3.7432	-9.1067	9.4351	-8.7953	4.5392	22.744	30.451	-16.277	0.39343	-6.8942	-43.102	29.484	26.98	-8.9436	26.212	1.8727	-16.805	16.902	-10.22	-16.904	-51.638	38.983	-10.604	-4.4776	56.451	30.403	-68.317	-11.214	55.953	38.937	-44.189	9.1301	41.086	2.1016	17.693	67.731	9.6187	38.221	6.2973	-31.306
-9.5979	5.8782	17.136	-8.9163	28.727	-1.9472	-5.9379	-41.429	28.617	3.0704	-9.4339	11.174	-9.5774	5.2053	23.404	30.689	-16.64	1.0061	-6.7622	-43.204	29.96	26.414	-9.097	26.71	2.1368	-16.05	17.269	-11.413	-17.313	-52.2	38.921	-10.489	-3.7895	56.021	29.843	-67.325	-10.801	56.076	39.657	-43.984	6.7871	40.196	1.9843	17.842	67.933	9.0509	37.845	6.5605	-31.91
-8.3654	6.3736	16.69	-8.2623	29.979	-1.9139	-5.7737	-40.022	27.293	1.6127	-8.7768	12.73	-9.7835	4.3933	25.658	30.565	-16.771	1.1962	-6.6246	-44.496	29.082	27.406	-9.5544	25.509	4.0049	-15.686	16.474	-11.537	-19.16	-52.279	40.363	-9.3536	-4.7941	55.407	30.786	-67.07	-9.9812	55.932	39.661	-43.14	6.9024	41.841	2.8234	17.3	66.847	9.4285	38.332	5.3919	-33.149
-7.5057	7.4594	15.491	-7.7901	30.005	-2.9567	-5.7315	-39.125	27.735	0.67512	-8.137	12.51	-9.1884	4.2613	26.407	30.681	-16.311	-0.10039	-7.7787	-46.935	27.679	28.519	-10.397	25.868	4.3684	-17.063	16.716	-10.39	-19.95	-53.411	41.033	-8.9996	-5.4064	55.072	30.597	-67.058	-10.685	55.036	39.254	-43.285	6.7529	42.567	2.391	17.24	65.964	8.931	38.998	5.2511	-32.333
-8.9347	5.9289	16.368	-8.968	29.593	-3.2445	-5.5899	-41.162	28.155	1.7771	-8.7552	12.177	-8.6611	4.4447	26.389	30.497	-15.367	0.12675	-9.2662	-47.711	28.864	28.941	-9.6787	26.491	4.9182	-18.359	17.747	-7.639	-21.023	-55.602	39.902	-8.4462	-6.7622	54.389	30.2	-65.174	-11.401	55.631	40.012	-42.946	5.9142	43.878	2.1816	17.948	65.118	8.5331	41.362	5.4745	-31.975
-8.1638	4.5824	16.26	-8.6559	29.838	-2.5051	-6.1773	-41.29	29.252	2.8997	-9.0077	13.868	-8.7277	5.6591	26.702	30.705	-15.809	-0.15628	-8.1668	-47.542	29.623	28.647	-9.0711	27.096	5.2292	-18.604	18.716	-6.6169	-20.282	-54.932	39.762	-6.6668	-6.8331	54.771	31.44	-63.319	-11.532	54.986	41.072	-43.728	4.6811	43.598	0.96431	17.103	65.437	8.4576	41.481	5.7277	-33.212
-6.372	4.3578	15.24	-7.7897	30.196	-2.0099	-4.8795	-41.196	29.352	2.503	-8.9998	13.859	-8.601	5.2641	27.614	30.365	-15.59	-0.55549	-6.8095	-46.736	29.707	27.558	-9.4032	26.94	4.2273	-18.953	17.943	-8.497	-21.244	-55.369	40.192	-6.4043	-6.7104	53.711	31.6	-63.482	-11.923	53.849	40.346	-44.426	2.6743	42.474	0.40666	16.919	64.495	8.1554	41.155	4.771	-32.603
-5.8301	5.0076	14.897	-8.0163	30.289	-0.81784	-4.3386	-42.577	29.608	1.4603	-9.9263	12.965	-7.5216	5.4306	26.525	31.792	-14.3	-0.5826	-6.0897	-46.609	29.348	28.205	-9.1033	26.711	2.8855	-18.287	17.947	-8.8592	-22.575	-55.633	38.548	-5.4187	-7.9857	53.576	30.559	-62.781	-12.574	54.892	41.511	-45.585	2.9811	43.649	-0.42001	16.015	63.504	7.0974	39.992	2.8923	-32.677
-5.5102	3.6202	14.376	-8.6975	29.91	-1.5789	-5.1579	-43.042	29.768	0.82138	-9.0682	12.079	-7.4726	4.2018	26.454	31.597	-14.037	0.12272	-6.5675	-46.854	29.529	27.83	-7.4638	25.366	3.3593	-18.481	18.232	-7.7976	-23.484	-56.616	37.537	-4.4684	-9.5471	52.998	30.337	-63.047	-13.972	55.969	42.36	-46.261	3.4908	43.189	-0.48569	15.832	62.29	6.2855	39.812	2.9403	-32.5
-5.881	3.2798	15.533	-8.2944	29.63	-3.2528	-5.3476	-44.315	29.081	1.1214	-8.461	12.476	-6.5985	4.0096	27.248	31.571	-14.109	-0.46338	-7.3586	-47.03	28.722	28.095	-7.4606	25.912	4.3991	-18.958	18.94	-8.3637	-24.511	-57.041	38.212	-3.7591	-9.7516	52.802	29.114	-64.153	-14.541	55.65	42.468	-46.582	2.8098	41.386	0.04746	15.617	61.491	8.206	40.821	3.0015	-33.732
-5.467	3.0983	14.986	-7.4047	30.261	-3.2646	-5.8547	-43.602	28.418	1.7107	-8.7	13.259	-6.4937	5.4513	27.788	32.032	-13.372	-1.0461	-7.4587	-46.832	27.85	27.582	-7.4794	25.688	5.3901	-20.812	19.6	-9.0325	-23.565	-56.783	38.751	-2.412	-10.297	53.558	28.408	-63.7	-13.583	55.012	43.636	-46.622	2.3261	41.82	0.72064	14.028	61.226	8.3999	41.002	2.8492	-34.743
-3.787	1.3431	14.054	-6.8517	31.571	-2.9928	-6.3061	-42.542	28.494	0.76379	-8.3245	13.983	-6.7995	4.6262	27.383	32.243	-12.999	-1.3376	-8.27	-46.302	27.583	26.907	-6.7852	25.994	4.126	-22.104	21.074	-8.9578	-21.491	-56.237	39.505	-3.4231	-12.078	53.296	29.627	-61.952	-13.781	55.108	44.749	-47.268	0.84694	42.433	1.3072	12.922	62.271	7.6192	40.489	2.2582	-33.773
-3.2504	0.26681	14.432	-6.91	31.814	-2.0768	-6.6946	-43.162	27.992	0.5737	-6.7196	14.077	-5.4112	4.8509	26.754	30.404	-13.62	-0.31234	-8.7516	-46.827	28.357	27.588	-5.6304	25.664	2.7154	-22.215	22.016	-9.0442	-22.682	-55.673	39.711	-4.2909	-12.219	53.941	29.688	-62.531	-14.536	54.71	44.161	-47.231	-0.23216	43.519	-0.17171	13.133	62.752	8.5339	41.342	1.6275	-35.654
-4.1574	-0.28709	15.096	-6.2745	34.504	-2.4755	-5.2992	-43.358	27.661	0.27468	-6.0702	13.858	-4.9576	5.2203	25.569	30.15	-14.248	1.4503	-8.2565	-48.447	27.187	29.23	-5.0173	25.98	4.1369	-22.693	21.836	-9.5554	-24.038	-56.18	38.094	-3.3884	-10.628	53.296	29.674	-63.229	-14.453	55.343	44.529	-48.2	-1.5498	43.101	0.038984	13.858	61.105	8.1848	41.916	1.3743	-36.709
-4.5353	-0.0097748	14.472	-5.4538	35.182	-3.3023	-5.7121	-43.286	27.05	-0.0036809	-5.2389	14.583	-4.3526	4.5229	25.026	31.799	-14.119	0.57969	-7.3782	-49.465	27.192	28.938	-5.7068	25.931	2.5165	-22.774	21.152	-9.9484	-24.074	-56.702	39.053	-1.1187	-9.6999	53.197	30.592	-63.365	-13.741	54.884	44.823	-48.821	-3.1134	43.927	1.252	13.385	60.647	8.2675	40.977	-0.8305	-36.746
-4.4374	-0.79078	14.802	-3.9563	35.512	-4.7996	-7.351	-43.864	27.299	-0.98817	-4.5933	15.284	-4.0724	5.2059	25.735	33.176	-14.279	-0.5873	-7.4415	-49.189	27.147	27.851	-6.4535	26.156	3.0807	-22.673	22.432	-10.701	-23.628	-55.943	39.54	1.0201	-9.7091	55.091	29.33	-62.578	-13.504	54.016	45.335	-46.983	-3.9878	43.78	-0.0020992	12.539	59.463	9.2856	40.008	-2.0935	-36.328
-4.4797	-0.86775	15.079	-4.0701	35.419	-6.0189	-8.2087	-44.059	27.296	0.95139	-5.2518	14.505	-3.6407	6.4729	26.006	34.001	-13.215	-1.9917	-6.1486	-49.279	26.223	27.351	-6.1204	24.167	3.8095	-22.517	23.074	-10.577	-22.006	-56.245	38.911	0.44324	-7.7875	55.597	28.002	-62.088	-11.914	53.487	44.615	-46.273	-4.2913	42.734	-1.8864	11.406	58.927	9.7139	41.45	-3.7189	-36.566
-3.9147	0.29301	14.471	-3.9818	33.833	-6.8402	-8.728	-43.576	27.609	1.5745	-5.8106	14.529	-3.6774	7.3004	25.181	34.706	-13.189	-3.1065	-6.433	-49.475	27.176	26.884	-5.9403	23.499	4.2544	-22.968	22.813	-10.028	-20.443	-56.239	38.631	-0.72166	-6.9709	53.64	27.712	-63.011	-10.266	51.674	43.566	-48.03	-4.7657	43.022	-3.2972	10.676	58.091	9.9977	43.168	-4.626	-36.658
-2.6804	0.98821	12.74	-3.8935	32.991	-6.4895	-8.2115	-44.107	27.621	-0.03164	-5.8467	15.242	-4.5372	7.9477	25.232	33.305	-14.066	-3.8576	-6.7635	-49.934	26.757	25.769	-5.4138	23.341	4.4226	-22.223	24.332	-9.8654	-20.055	-57.67	37.999	0.36162	-7.8024	53.069	26.901	-62.709	-10.606	50.207	44.109	-49.531	-7.0054	43.753	-2.9906	10.532	58.684	11.319	42.55	-5.7284	-34.185
-1.5348	0.72047	12.505	-2.5459	34.062	-7.0271	-6.8457	-44.875	27.767	0.48439	-5.3812	15.977	-4.4843	7.9114	25.53	33.22	-15.731	-3.8679	-5.8796	-51.268	26.757	24.768	-4.3031	21.854	3.7046	-23.284	25.133	-10.329	-22.034	-57.832	36.989	1.2662	-6.9567	54.045	25.995	-61.115	-10.832	50.273	45.045	-50.435	-7.677	44.15	-1.7739	10.019	59.453	12.677	41.647	-6.2332	-32.647
-0.62367	-0.50112	11.97	-2.8129	35.095	-7.9817	-7.0006	-45.309	27.956	1.3704	-4.7547	16.645	-3.943	8.0967	24.854	33.232	-15.979	-3.2484	-5.919	-50.674	26.694	24.994	-4.9024	21.085	2.4821	-21.506	25.243	-12.082	-22.717	-57.26	37.611	0.84932	-6.8974	54.912	24.864	-59.684	-9.4764	48.347	44.526	-48.194	-7.772	44.051	-2.4439	9.9284	58.5	14.027	42.906	-6.8573	-33.887
0.61598	-0.34644	11.661	-2.4653	33.358	-9.1353	-7.0369	-46.694	26.989	2.3296	-4.4002	16.79	-5.9209	8.1224	24.942	34.527	-14.606	-2.2249	-6.7966	-50.492	26.864	25.079	-5.334	22.094	1.7714	-20.92	25.383	-12.867	-23.38	-57.986	38.044	-0.17844	-7.5268	53.92	24.131	-60.785	-7.8246	48.505	43.593	-46.275	-7.6286	43.219	-3.4457	10.395	57.446	14.041	44.025	-7.5045	-33.845
1.0407	-0.17814	10.802	-1.7339	32.429	-10.035	-7.0976	-49.193	24.906	1.5743	-4.22	15.794	-8.104	7.0212	24.79	35.661	-15.664	-1.831	-7.5029	-51.288	26.45	23.837	-5.3215	22.141	2.464	-20.872	26.13	-12.172	-23.36	-58.221	37.181	0.90899	-6.5028	53.815	22.886	-61.878	-7.9762	47.639	43.895	-46.484	-8.3772	42.195	-4.7274	10.157	57.476	14.544	44.301	-7.6701	-34.564
2.2128	-0.02574	10.858	-0.81049	34.999	-11.998	-7.4757	-49.688	24.864	1.7692	-5.0029	14.008	-6.7018	6.4553	25.312	34.498	-16.571	-0.83613	-9.4622	-52.127	25.825	23.42	-3.1901	21.391	2.6069	-22.495	25.99	-12.206	-23.019	-57.89	36.899	2.6842	-5.2322	52.865	21.156	-60.959	-9.0959	47.016	43.96	-47.27	-10.159	41.827	-5.7715	10.1	55.88	14.911	41.858	-8.9413	-34.383
3.7721	0.6104	11.53	-1.6803	34.858	-13.39	-6.3052	-49.21	25.583	0.9706	-3.9303	13.398	-5.7599	7.4951	24.908	33.953	-17.073	0.2396	-8.0127	-50.983	25.671	25.089	-2.5309	20.834	2.5147	-23.395	25.073	-10.25	-23.002	-59.242	37.778	3.3415	-6.6189	52.096	19.379	-59.062	-8.3618	45.26	43.432	-47.555	-11.638	40.982	-6.2407	9.4608	55.684	14.691	40.148	-11.326	-34.89
5.5657	0.86955	11.24	-2.71	33.888	-13.26	-6.8228	-49.812	24.861	1.0509	-3.3211	13.629	-7.1459	9.2091	23.396	33.819	-18.563	1.0577	-8.3597	-52.386	26.42	24.351	-2.1463	20.523	2.0011	-24.901	25.159	-9.0478	-22.581	-60.405	37.187	4.9338	-6.2426	50.785	17.828	-58.696	-7.3314	44.948	43.776	-47.321	-13.173	40.775	-6.358	9.2088	55.714	16.385	40.406	-11.81	-32.968
6.0188	1.9258	10.655	-3.4081	34.545	-14.68	-7.3997	-50.747	24.531	0.25989	-3.3075	14.837	-9.3768	9.4845	23.545	33.272	-20.273	0.89255	-8.8247	-53.304	26.804	23.528	-1.8943	20.59	0.8943	-23.974	24.886	-9.458	-22.369	-59.634	36.634	6.4015	-5.0594	50.305	17.662	-57.509	-7.4391	44.242	43.578	-48.788	-15.022	41.065	-8.4321	9.3002	55.003	16.22	40.529	-12.033	-31.632
5.9339	2.3599	10.022	-4.1549	33.158	-15.415	-7.8283	-52.226	23.594	0.12238	-3.8969	14.65	-9.6547	7.7956	23.893	32.635	-19.649	1.7208	-8.4918	-53.258	26.53	24.729	-0.17743	20.353	0.68994	-22.873	24.739	-10.646	-21.773	-60.458	36.05	6.4106	-4.3781	50.546	17.403	-57.766	-6.1242	42.276	43.219	-49.481	-16.98	40.449	-8.0371	9.3597	53.556	16.005	41.254	-13.995	-30.678
6.0905	3.2935	10.729	-3.3747	31.914	-15.453	-7.5141	-54.058	23.163	0.048718	-3.6018	17.228	-9.3625	8.7678	24.021	34.882	-19.766	3.1316	-8.9254	-54.466	26.855	27.219	0.31226	18.666	1.0227	-23.17	24.985	-9.6169	-22.26	-61.162	35.281	6.0165	-4.7779	48.054	17.462	-58.427	-5.3008	42.071	41.349	-49.562	-17.83	39.156	-7.9425	10.534	54.003	14.399	41.595	-15.031	-30.357
7.9214	4.4248	11.469	-2.0135	31.559	-15.797	-6.7744	-54.663	23.248	0.42202	-3.9902	17.181	-9.0824	7.8864	23.382	34.626	-19.879	5.5829	-7.3617	-55.399	27.152	27.248	0.15152	17.562	1.1909	-22.641	24.729	-8.8963	-22.759	-59.952	36.609	6.838	-5.8768	47.387	16.663	-58.417	-6.7472	42.06	41.768	-50.7	-19.294	39.33	-9.4159	11.445	53.751	13.188	40.711	-16.228	-30.962
7.9199	5.2108	9.248	-2.001	30.754	-16.265	-7.3548	-56.129	23.435	-0.05728	-4.9244	15.754	-9.1151	9.5853	22.325	34.453	-21.929	6.1114	-6.7782	-56.998	26.007	26.949	0.80888	16.587	1.3699	-21.95	23.695	-9.781	-21.721	-58.89	36.272	7.9587	-5.9682	47.237	15.825	-57.505	-7.7591	39.946	41.62	-50.038	-22.077	38.832	-11.361	11.311	51.399	12.704	40.074	-15.827	-30.78
7.2508	7.1642	7.8792	-1.7393	29.86	-16.534	-5.3525	-56.324	23.192	0.40993	-3.8825	15.838	-8.5917	10.849	21.797	33.607	-22.809	6.9228	-6.6093	-56.3	25.516	26.857	1.5971	16.355	1.6538	-23.13	22.821	-10.179	-21.388	-59.648	35.512	8.1942	-5.7461	46.042	16.466	-55.909	-8.2474	40.487	43.182	-50.748	-23.445	38.147	-12.639	10.694	50.973	12.314	39.729	-15.984	-29.213
6.7522	7.6482	7.9715	-2.1175	30.271	-16.931	-5.3208	-57.103	23.251	-0.93514	-3.7214	15.899	-9.5811	10.491	23.845	33.317	-22.786	8.6316	-7.1075	-55.516	24.498	26.545	2.7556	15.013	1.1167	-22.653	23.396	-10.923	-22.254	-59.837	36.596	8.731	-5.9043	44.476	16.356	-55.545	-9.2964	40.419	42.986	-50.163	-25.011	37.661	-13.755	9.5661	51.814	10.825	40.256	-16.496	-28.4
8.3718	5.6862	9.8488	-3.1287	29.606	-17.078	-5.214	-57.973	22.087	-0.95245	-2.8575	16.835	-9.837	10.021	24.118	33.159	-21.58	9.8808	-7.2831	-55.412	23.094	27.31	3.1826	14.714	-0.2758	-21.962	24.422	-12.963	-23.009	-59.357	37.516	7.4041	-6.1602	44.135	16.851	-55.926	-8.2811	38.504	42.093	-50.73	-27.765	37.068	-12.817	8.9251	51.339	10.853	39.863	-17.125	-28.959
9.315	5.0369	9.6609	-3.8335	30.143	-17.984	-5.6863	-58.479	21.082	0.73922	-0.74327	17.111	-10.434	10.856	23.401	33.95	-21.693	11.984	-5.9552	-57.202	23.7	26.623	3.7644	15.54	0.55247	-21.734	23.14	-12.758	-22.139	-60.695	36.779	7.2614	-6.1917	44.266	16.061	-54.946	-8.66	37.608	42.206	-50.918	-30.14	35.392	-12.536	9.8971	51.073	10.677	38.819	-18.136	-29.333
9.1253	6.3294	9.0027	-4.8043	30.697	-18.831	-6.9886	-58.806	20.916	1.0975	-0.0077101	17.347	-12.36	11.488	23.245	33.989	-19.326	13.992	-6.293	-55.451	23.672	26.611	4.724	14.682	1.7099	-22.842	21.96	-12.836	-24.054	-62.363	37.798	8.8704	-5.6029	42.808	15.86	-53.334	-8.7021	35.972	42.502	-51.371	-32.69	35.217	-13.556	9.3622	49.814	10.971	37.314	-17.58	-29.919
8.6693	6.752	8.5905	-5.3962	30.302	-19.748	-7.8777	-58.789	20.476	1.221	-1.2999	16.424	-14.061	11.106	23.234	34.055	-19.336	15.379	-7.0731	-56.077	21.856	27.503	4.9962	13.163	0.63746	-23.004	21.615	-12.55	-23.971	-62.051	39.263	9.2285	-6.1313	40.306	15.587	-53.352	-10.233	34.783	42.167	-51.562	-33.446	35.616	-14.202	8.3812	48.728	10.02	36.918	-17.862	-28.942
9.3159	6.7409	7.388	-6.5859	30.669	-21.354	-9.1312	-59.398	20.343	0.11636	-1.428	15.677	-14.458	12.099	23.334	34.065	-20.393	16.512	-7.21	-56.12	21.809	26.261	6.5767	11.659	-0.25411	-24.366	20.007	-12.613	-23.689	-61.659	39.839	8.4189	-7.0331	38.921	15.736	-53.741	-9.1803	34.118	40.986	-50.188	-35.098	33.694	-14.417	8.5181	47.302	9.7671	35.134	-20.927	-27.008
10.071	6.1121	7.0283	-6.6913	30.03	-22.074	-8.1665	-59.154	21.108	-2.8626	-1.3703	15.067	-14.134	12.593	23.152	35.563	-21.005	16.861	-6.3926	-57.396	22.542	25.75	8.2033	12.852	0.34991	-24.736	17.69	-12.678	-23.291	-61.772	39.965	8.4695	-6.655	38.128	15.365	-53.901	-8.9766	33.469	40.206	-50.749	-36.199	32.12	-15.207	8.0876	47.369	8.42	35.381	-21.139	-26.096
9.1177	5.5582	7.3847	-7.5695	30.813	-22.612	-8.9631	-58.702	21.849	-3.6255	-1.3968	15.172	-15.751	13.003	23.216	34.655	-21.348	17.867	-5.5751	-57.285	22.591	26.204	9.734	12.16	-0.90154	-24.394	15.069	-12.431	-24.388	-62.071	40.084	9.2453	-4.5107	38.335	14.752	-53.846	-9.5339	34.16	39.267	-51.663	-38.103	30.833	-15.296	8.5747	48.382	9.362	36.658	-21.295	-26.675
8.9049	5.1769	7.5258	-7.8719	30.394	-22.761	-8.5965	-59.846	22.082	-2.6812	-1.9557	14.571	-17.179	12.039	22.481	35.326	-21.617	20.001	-4.1385	-57.777	21.564	26.552	10.485	12.475	-2.1656	-24.996	15.484	-12.873	-24.54	-61.867	40.97	9.9671	-4.5353	37.204	14.656	-53.657	-9.7595	33.889	39.23	-52.57	-40.2	28.332	-17.645	8.7975	46.136	9.7727	37.076	-23.236	-27.074
9.2923	4.9796	7.7484	-7.9267	30.436	-22.955	-8.0138	-59.289	22.443	-0.85435	-1.8941	13.742	-18.946	11.558	22.377	36.152	-20.326	21.253	-4.0931	-58.725	20.693	27.324	12.368	11.84	-1.7244	-25.039	14.96	-14.747	-23.818	-60.98	41.651	9.6894	-5.2263	38.235	14.23	-54.925	-10.916	33.676	39.648	-53.405	-43.532	27.954	-18.101	8.4983	46.016	9.5448	36.711	-24.504	-24.635
8.3817	4.8027	8.5714	-8.411	28.905	-24.151	-8.3936	-59.438	21.914	-0.93552	-1.8862	12.486	-21.503	10.684	22.861	36.309	-21.447	23.378	-5.916	-59.445	20.053	27.097	13.018	10.418	-2.2507	-25.062	13.404	-14.859	-24.305	-60.233	41.365	9.9	-4.6188	38.308	14.997	-54.748	-10.77	33.556	40.192	-51.653	-45.008	28.807	-18.414	8.8002	43.688	8.0141	36.418	-25.939	-23.097
8.1157	5.2049	9.6855	-9.1242	28.311	-25.694	-7.9137	-60.255	22.948	-1.7566	-1.8706	11.76	-22.658	10.787	23.981	34.891	-22.471	24.469	-6.3404	-58.68	19.654	28.493	13.458	9.6501	-3.3954	-24.012	13.248	-16.299	-24.822	-59.837	41.482	9.0883	-5.2002	37.408	13.922	-54.418	-10.588	32.263	39.561	-50.359	-46.74	29.451	-18.594	8.4286	41.844	7.2881	36.488	-27.058	-22.4
8.48	5.028	9.1178	-9.5444	28.752	-28.044	-8.1261	-61.277	22.092	0.098442	-1.9048	12.19	-22.994	9.4601	24.959	35.089	-22.698	24.553	-6.5234	-60.082	18.177	28.672	14.692	9.359	-3.7824	-24.355	12.011	-17.824	-25.467	-59.768	41.207	9.1202	-4.9404	37.375	13.603	-53.91	-10.433	30.23	39.055	-50.901	-46.879	29.151	-17.7	6.4727	41.702	7.1637	37.64	-27.528	-21.398
9.9025	5.0555	8.0871	-9.0167	30.456	-27.58	-8.6838	-60.667	21.528	0.30837	-2.0213	12.644	-24.097	8.9899	25.875	34.22	-22.391	26.295	-6.6751	-60.701	19.89	28.797	16.304	8.5854	-4.6107	-24.381	10.314	-17.645	-25.556	-60.607	41.964	8.5517	-5.3299	36.577	14.522	-52.872	-10.873	29.423	37.902	-51.318	-49.107	28.344	-17.423	5.3973	41.444	8.1623	37.612	-27.542	-20.559
9.7395	6.457	7.0799	-9.3763	31.869	-27.808	-8.8352	-60.462	22.18	-1.2846	-1.1402	12.598	-26.748	9.348	26.209	34.039	-22.628	28.644	-6.5228	-61.417	21.846	31.261	16.72	8.6107	-5.0176	-24.616	8.6771	-17.88	-25.141	-60.725	42.715	7.821	-4.1484	37.417	15.348	-51.45	-11.302	29.854	37.112	-52.571	-51.465	26.756	-16.807	5.9047	40.693	8.0516	37.323	-26.208	-18.979
9.129	7.243	6.4417	-9.288	32.065	-28.391	-9.855	-60.231	21.083	-2.9884	-2.4535	13.032	-28.24	9.7793	25.954	33.502	-23.125	30.479	-6.8311	-61.123	23.239	32.825	17.495	7.5324	-5.3865	-25.278	5.8537	-18.89	-25.134	-59.733	42.357	8.9978	-4.3049	37.534	14.696	-52.803	-10.561	28.971	35.84	-53.541	-53.357	26.147	-17.231	6.2823	40.691	7.5131	36.757	-27.375	-19.793
7.9077	7.9041	5.5303	-9.8547	31.194	-29.605	-10.61	-59.885	20.989	-2.0779	-2.7137	13.03	-30.708	9.7674	25.51	34.018	-25.427	32.103	-6.1537	-60.728	23.889	32.539	17.937	6.2588	-5.8422	-25.114	5.8751	-19.98	-25.618	-58.138	41.251	10.287	-2.9503	36.586	13.769	-54.081	-11.088	27.824	36.661	-52.564	-53.129	25.37	-16.719	6.5321	38.879	7.1953	37.251	-28.94	-19.372
7.7926	8.2723	6.2357	-10.127	30.703	-32.399	-9.9659	-60.264	19.527	-2.1685	-0.91921	13.349	-33.288	10.249	26.306	36.307	-25.895	33.614	-5.1943	-61.965	23.299	32.844	19.442	6.2255	-6.9798	-23.924	4.0988	-21.891	-24.763	-57.086	40.361	9.1219	-0.82993	35.219	13.811	-53.623	-12.925	27.187	35.942	-52.593	-53.829	25.49	-16.707	5.8776	39.289	5.7975	36.739	-30.549	-17.588
8.7074	8.025	6.6536	-8.8886	31.101	-33.748	-9.4651	-59.924	18.76	-2.6816	-1.8878	13.181	-34.44	11.317	27.357	36.995	-26.06	34.07	-4.6146	-62.328	23.468	34.125	20.107	7.159	-7.2999	-23.923	1.5413	-22.651	-23.321	-58.544	37.652	7.4438	0.77136	34.523	14.174	-54.529	-13.541	26.038	35.053	-53.475	-56.108	25.501	-18.553	4.0968	39.084	5.5539	34.45	-31.938	-15.81
9.3078	9.7217	8.3682	-8.9097	30.845	-33.353	-7.8604	-59.974	19.03	-3.2078	-2.2207	12.787	-35.543	10.522	26.947	36.404	-26.084	35.486	-5.4775	-61.894	24.117	34.206	19.704	6.7506	-6.553	-23.483	-0.35971	-23.162	-22.586	-57.98	36.979	7.029	-0.067051	33.609	13.345	-53.531	-14.732	24.986	35.078	-55.214	-56.132	24.475	-20.87	4.3145	39.945	5.4158	33.451	-33.403	-15.615
10.254	11.046	8.6775	-10.204	30.869	-33.282	-7.0021	-60.556	20.453	-4.5679	-1.7647	14.135	-36.495	10.738	24.958	38.067	-25.592	37.572	-4.9935	-61.499	23.714	34.791	19.522	5.5728	-6.5295	-23.016	-0.87728	-24.825	-23.172	-56.818	37.123	8.2536	0.26642	34.506	12.904	-52.989	-14.555	24.685	35.205	-56.637	-56.984	23.343	-20.619	4.1803	40.185	5.473	33.116	-35.028	-13.866
11.384	10.572	7.1278	-9.7081	31.647	-32.308	-7.3349	-59.758	20.49	-3.4716	-1.4543	14.674	-35.918	10.649	24.563	39.454	-25.604	38.627	-4.1631	-63.421	23.311	36.456	18.967	3.5082	-7.9563	-23.176	-3.3697	-23.977	-23.867	-56.734	36.172	8.0341	1.0522	33.836	12.93	-51.355	-14.671	23.944	35.513	-57.291	-57.293	22.638	-19.903	4.4351	41.646	6.3135	33.34	-35.962	-11.949
12.37	10.656	6.9236	-8.1399	30.738	-33.074	-8.4628	-60.695	20.118	-1.7762	-1.4751	14.518	-37.33	9.7167	24.874	38.744	-25.935	39.368	-2.0853	-64.297	23.036	36.207	18.15	3.3225	-8.8551	-22.294	-6.014	-24.381	-23.255	-56.395	34.137	8.5771	1.3291	35.233	12.96	-49.395	-14.703	23.231	33.711	-57.368	-58.552	21.319	-20.905	4.0568	40.333	6.1285	33.486	-34.967	-12.5
12.484	11.188	7.3541	-8.8968	30.254	-34.575	-8.5933	-61.407	20.509	-1.632	-0.42548	14.369	-38.319	10.236	24.233	37.973	-26.23	40.428	-2.355	-64.901	23.702	36.302	17.93	3.2521	-9.3742	-22.367	-8.6493	-24.38	-21.812	-56.844	34.139	8.4117	1.3319	34.874	13.261	-48.383	-15.008	21.932	32.578	-56.984	-59.639	18.683	-20.322	3.8486	39.962	6.2033	31.358	-34.615	-11.017
11.822	11.46	8.9927	-8.9871	28.626	-35.149	-7.5902	-62.121	19.835	-3.6343	-0.57839	12.839	-39.446	11.383	25.682	39.632	-26.897	42.484	-2.8789	-65.263	24.628	36.026	17.948	2.5	-8.6508	-23.656	-9.373	-24.406	-19.456	-56.645	32.179	7.6478	0.74023	33.636	12.609	-47.474	-14.112	21.01	32.068	-56.41	-60.025	18.62	-21.497	3.3052	39.239	6.9734	30.234	-35.413	-8.9544
13.356	12.612	9.1158	-8.4644	28.513	-34.049	-8.1915	-61.133	20.345	-3.6122	-0.52642	11.37	-41.352	11.399	27.707	41.18	-27.678	43.356	-2.4373	-64.692	24.763	36.585	19.195	2.6249	-9.5369	-23.406	-10.719	-24.552	-19.248	-58.426	30.722	8.3737	1.1028	32.121	11.724	-46.299	-12.829	20.389	30.831	-57.393	-60.738	18.176	-22.67	3.4657	39.021	5.9408	29.512	-36.538	-8.2841
15.072	13.904	8.5119	-9.0732	28.676	-34.015	-9.4764	-62.272	20.483	-3.5844	-1.3878	11.516	-41.546	10.984	27.977	40.815	-27.437	44.337	-1.8335	-64.742	24.99	36.906	19.232	3.1326	-10.407	-24.349	-14.135	-24.155	-19.718	-58.388	30.004	10.434	1.3472	33.057	11.529	-45.255	-14.54	19.606	30.426	-56.619	-60.828	16.355	-22.533	4.1212	38.902	5.3886	28.948	-37.043	-6.5556
16.203	13.578	8.3041	-9.0489	28.416	-33.714	-9.1308	-63.493	19.924	-3.7914	-0.86479	11.22	-42.326	11.869	27.617	39.875	-27.95	46.383	-2.8642	-67.05	25.487	36.777	19.821	2.693	-11.257	-24.286	-16.431	-22.911	-18.724	-59.058	29.93	10.241	2.0644	32.981	10.311	-44.919	-16.215	18.292	30.477	-56.613	-61.651	15.377	-23.131	4.8155	39.852	3.8228	27.804	-37.919	-5.6953
16.871	13.542	8.3168	-8.5246	27.838	-34.266	-9.7443	-63.158	20.214	-2.928	0.38586	12.664	-43.626	10.99	28.028	39.093	-27.097	47.053	-3.7105	-67.945	26.286	36.147	19.102	1.4644	-11.118	-24.617	-17.388	-23.506	-17.766	-59.25	29.041	9.5374	2.7937	33.544	9.2831	-43.287	-15.897	17.448	30.656	-56.966	-62.321	14.51	-24.387	4.8042	39.609	4.3429	26.376	-38.179	-4.3006
16.039	14.303	8.4237	-8.3117	27.22	-35.138	-9.9149	-63.02	21.182	-2.0438	1.3033	13.176	-44.799	12.398	29.533	39.773	-27.269	49.359	-2.952	-67.95	25.972	35.148	17.017	1.0736	-11.259	-25.871	-18.424	-24.012	-17.59	-58.493	27.523	11.464	3.1066	33.281	8.15	-42.462	-14.951	15.864	29.438	-57.286	-61.43	12.426	-24.303	5.4142	40.178	3.9821	26.017	-37.301	-2.5384
15.751	15.725	9.7295	-9.0637	25.817	-34.624	-11.071	-64.278	20.085	-0.84983	-0.47526	12.068	-46.123	13.672	30.235	41.44	-28.9	49.664	-1.2483	-67.352	26.036	34.226	17.761	2.1868	-11.714	-25.954	-19.691	-24.319	-17.243	-57.872	26.442	12.367	2.9518	32.627	7.3804	-42.315	-15.882	15.345	29.224	-57.806	-61.563	11.348	-24.542	7.3948	40.703	3.1565	25.27	-38.141	-2.3457
14.605	15.909	9.3281	-8.6841	26.245	-35.094	-10.955	-64.008	18.997	0.87752	-0.18393	10.547	-45.132	14.117	30.184	42.122	-29.329	49.437	-0.45289	-68.766	26.217	33.7	16.805	1.0519	-13.863	-25.603	-22.04	-25.487	-17.779	-57.605	27.067	13.336	1.6628	31.504	6.0141	-42.236	-16.845	13.001	28.735	-57.563	-61.029	11.414	-23.832	6.8734	40.054	1.5185	23.861	-38.617	-0.43253
13.603	17.054	8.6374	-8.6683	27.356	-36.605	-11.6	-63.836	18.756	1.0011	0.2242	9.4006	-45.71	15.893	30.11	42.535	-28.784	49.751	-1.1131	-70.255	26.329	34.147	16.255	-0.006851	-14.143	-26.18	-24.523	-25.463	-18.182	-57.217	26.888	15.429	1.5268	30.894	4.6821	-39.502	-15.899	12.177	29.536	-58.059	-61.06	10.133	-23.244	6.7022	40.959	2.1694	23.057	-39.561	1.0137
15.502	17.354	7.4548	-8.9302	26.204	-35.696	-12.268	-64.926	19.676	0.20063	1.2853	10.507	-46.775	15.806	29.356	42.505	-28.856	49.416	-0.95531	-70.858	27.081	34.426	16.111	0.86802	-14.062	-26.306	-26.75	-23.902	-17.215	-56.839	26.574	14.671	1.2349	30.952	3.5689	-39.2	-16.677	12.112	30.743	-59.668	-62.006	9.2808	-23.838	7.8999	42.463	1.6153	22.92	-40.475	1.4442
16.138	17.056	6.9685	-8.9009	26.736	-35.293	-12.386	-65.906	18.972	0.97959	0.78961	11.559	-46.9	14.983	29.074	42.722	-29.134	50.243	-0.50266	-69.872	27.285	33.411	16.396	0.82298	-14.158	-25.68	-26.897	-22.932	-17.104	-56.732	27.689	15.455	-0.1363	29.283	3.3997	-40.163	-18.288	10.159	30.569	-59.427	-62.209	9.7755	-22.732	6.1358	42.29	1.0573	22.981	-40.319	0.70117
16.326	16.739	6.0644	-9.343	27.733	-35.295	-12.775	-65.495	17.821	1.7679	1.5462	11.774	-46.749	14.736	30.273	43.559	-28.786	52.563	-0.1882	-69.276	28.389	32.451	14.783	-0.15176	-16.185	-25.714	-27.772	-25.112	-17.289	-56.552	28.383	16.468	-0.24314	28.42	3.5	-39.438	-17.908	9.7179	30.016	-58.546	-62.663	9.8238	-23.2	6.0017	43.611	0.75709	21.211	-41.666	0.77663
16.882	15.801	6.3629	-9.9569	28.09	-35.234	-13.142	-67.385	16.81	1.4783	1.0295	12.332	-47.894	16.401	31.533	43.187	-29.462	53.534	0.78406	-68.666	28.819	32.06	13.038	-0.79837	-17.223	-24.767	-29.207	-26.794	-17.79	-56.689	29.463	15.931	-0.81428	29.102	2.5279	-38.493	-16.614	10.628	30.402	-58.594	-61.737	7.9808	-22.51	6.2093	43.223	0.70884	20.502	-41.812	0.86097
17.717	16.533	5.5257	-9.8265	28.526	-36.286	-13.963	-68.083	17.291	0.65159	1.0757	12.567	-48.933	16.175	32.867	44.03	-30.763	53.793	0.33754	-69.235	27.315	33.939	13.694	-0.9235	-17.84	-24.644	-29.923	-25.698	-18.631	-56.502	29.911	16.449	-0.29749	27.693	1.1362	-37.743	-16.901	8.0167	30.367	-59.051	-61.995	5.6036	-21.096	8.3566	42.444	-0.21441	20.003	-43.117	0.80681
18.268	17.811	4.2418	-10.178	29.838	-36.696	-12.976	-68.187	18.478	0.64931	1.0607	11.54	-49.171	15.688	32.456	44.814	-30.775	53.66	-0.34852	-69.758	27.393	33.025	14.561	-0.47441	-18.411	-24.55	-31.372	-26.552	-18.376	-56.233	30.738	16.061	0.078816	26.809	0.91282	-38.379	-16.808	8.2338	30.008	-59.185	-62.182	4.197	-21.958	8.7124	41.868	0.37211	18.427	-45.267	1.9529
18.687	17.664	4.8695	-10.238	32.526	-35.887	-12.123	-68.057	18.535	0.27142	-0.47664	10.102	-49.28	16.728	32.914	44.094	-29.92	53.98	-0.45786	-71.096	27.587	32.766	13.296	-1.2929	-18.4	-25.664	-32.856	-26.698	-17.574	-57.21	30.598	16.184	0.44655	25.688	2.1307	-37.692	-16.881	7.128	29.836	-59.09	-62.546	5.1601	-21.247	7.0511	41.539	0.1305	18.688	-46.75	4.1324
18.254	17.031	3.7104	-9.6628	32.984	-34.973	-11.024	-68.346	18.844	0.75366	-1.5602	9.9516	-48.457	17.197	32.198	44.926	-29.542	53.952	-0.74777	-71.697	27.356	33.154	12.27	-1.7813	-18.257	-24.632	-32.836	-27.677	-17.403	-56.839	30.852	17.573	-1.5003	24.872	2.7229	-37.268	-18.278	6.7593	29.238	-59.551	-62.352	5.3977	-20.742	7.7201	42.147	1.9065	18.729	-48.099	5.3176
19.343	16.913	3.4067	-7.5221	32.266	-36.222	-10.655	-69.168	19.15	0.31192	-0.58906	10.78	-48.271	18.599	30.9	46.045	-29.509	55.001	-0.59546	-70.952	26.27	33.827	11.847	-1.3869	-19.65	-24.256	-32.373	-27.058	-19.049	-55.626	29.381	17.863	-1.5541	24.194	1.5284	-37.296	-18.62	5.8893	30.086	-60.342	-62.499	4.8601	-20.931	8.2308	43.632	2.0184	17.837	-49.565	7.2699
20.055	18.575	4.4286	-8.4946	32.97	-36.818	-11.182	-71.047	17.9	1.1097	0.77266	10.068	-47.979	16.698	31.604	46.167	-30.316	57.82	-1.4547	-70.464	25.448	34.617	13.115	-1.3753	-19.601	-24.217	-33.435	-26.993	-19.827	-55.138	29.189	17.545	-0.92763	24.323	0.79318	-37.452	-17.3	5.62	31.443	-60.946	-61.396	5.291	-21.57	8.8761	44.065	1.0522	18.071	-50.27	6.3084
20.391	19.332	4.5843	-8.7852	33.828	-36.65	-11.276	-71.736	16.5	1.4003	1.3167	9.456	-48.229	15.548	32.815	46.106	-30.105	58.109	-1.6414	-72.061	23.752	35.346	13.409	-1.0493	-19.843	-24.251	-33.374	-26.643	-18.537	-54.744	29.29	18.573	-0.84429	23.66	0.61859	-37.664	-16.298	5.9146	31.065	-60.552	-60.811	6.017	-21.103	9.3666	43.671	-0.16796	16.856	-52.397	5.6488
21.411	18.333	5.6622	-8.217	32.716	-38.004	-12.004	-70.827	17.265	1.8807	1.0087	8.171	-47.454	15.382	32.708	46.538	-29.378	57.413	-1.8742	-71.752	23.277	36.95	12.097	-2.0162	-19.568	-23.53	-34.244	-28.447	-18.011	-54.144	29.172	20.015	-2.1556	23.256	0.0099733	-37.818	-15.987	5.028	31.148	-60.863	-61.947	7.1893	-20.618	8.1179	42.232	0.7252	17.121	-53.281	5.829
20.781	17.915	5.6497	-8.9942	33.126	-38.878	-12.63	-70.686	19.031	1.5779	-0.034578	7.7525	-48.188	17.406	30.893	46.862	-29.425	56.6	-1.534	-72.585	23.586	37.684	12.395	-3.2116	-19.735	-24.051	-32.983	-30.101	-17.316	-54.591	27.323	19.63	-0.68961	22.373	0.12474	-37.694	-15.919	4.1138	30.645	-61.57	-63.283	7.1559	-21.66	7.6402	41.39	2.3469	16.887	-52.664	6.7425
21.591	17.995	4.9228	-9.4212	34.061	-39.108	-11.779	-70.074	19.212	0.97282	-1.1641	7.5613	-49.22	19.694	30.974	45.176	-29.391	59.085	-2.2219	-72.648	24.47	39.149	12.656	-4.3738	-19.896	-23.311	-33.851	-29.412	-17.773	-53.933	26.933	18.876	0.58787	21.292	-0.44409	-37.195	-15.428	4.261	29.991	-62.23	-64.096	7.7562	-20.917	6.3948	41.637	2.9256	16.354	-52.955	6.7807
23.225	19.78	5.3733	-8.8362	32.136	-38.874	-11.267	-69.653	18.058	-0.65394	-0.64486	8.1762	-51.558	20.563	31.089	44.996	-28.054	59.831	-2.3441	-73.121	24.951	39.27	10.369	-5.2548	-20.012	-21.845	-35.671	-28.343	-18.746	-54.945	26.779	18.981	1.288	21.003	-1.1088	-36.775	-15.226	5.088	30.15	-63.077	-63.667	8.3028	-20.199	5.7235	41.852	4.8265	16.941	-53.824	7.2059
24.75	21.354	5.4891	-8.5358	31.371	-38.271	-12.467	-69.62	18.067	0.072439	0.58665	8.2814	-50.899	20.557	31.506	46.146	-27.355	61.066	-1.8749	-73.82	25.219	38.213	10.702	-5.794	-19.628	-22.063	-36.903	-28.529	-19.142	-54.201	26.406	17.916	0.40504	20.325	0.47446	-37.134	-15.884	5.167	31.18	-62.889	-63.469	8.5185	-20.661	6.9835	41.895	6.2353	16.941	-54.909	6.1433
23.467	20.623	4.7894	-8.2775	31.543	-37.363	-13.947	-71.055	19.921	-1.0811	0.93159	8.3725	-51.406	21.601	32.404	45.17	-26.554	62.61	-2.7968	-72.848	23.895	38.236	10.878	-5.9934	-19.219	-20.606	-36.254	-29.049	-19.647	-53.122	25.083	18.097	0.88928	19.263	1.092	-37.67	-15.697	5.3878	30.816	-63.664	-62.929	8.9853	-20.491	6.1169	40.794	4.4761	15.699	-57.019	4.729
24.978	20.778	3.6194	-7.5427	32.945	-37.078	-13.455	-71.945	20.265	-1.4007	1.0583	7.0911	-53.01	21.69	32.291	44.296	-24.325	63.235	-4.6547	-74.028	23.582	38.317	10.251	-6.4115	-18.433	-19.682	-36.666	-29.44	-19.081	-53.009	24.801	20.961	0.18793	18.44	-1.647	-37.264	-15.056	4.621	29.692	-62.995	-62.402	8.5493	-20.96	5.3328	41.02	3.1193	15.665	-59.527	4.3783
23.547	21.927	3.9812	-7.4107	31.694	-38.074	-13.716	-72.217	20.407	-2.7852	0.4477	5.7688	-53.224	22.135	32.756	44.919	-23.235	64.927	-5.7038	-74.735	23.495	38.027	9.6301	-5.3159	-17.445	-19.106	-36.978	-29.091	-18.125	-51.41	24.159	20.484	1.5168	17.003	-3.2575	-36.906	-13.813	3.5134	29.464	-63.217	-62.304	9.0102	-20.803	6.714	42.12	3.2429	14.453	-59.765	5.3007
23.716	21.86	6.2853	-7.3174	30.384	-37.015	-14.356	-72.139	20.464	-1.7828	-0.8407	4.5531	-53.117	21.458	32.985	45.93	-22.806	65.196	-7.4346	-74.706	24.266	38.696	10.35	-4.6852	-15.839	-18.95	-37.076	-27.836	-18.495	-48.014	23.271	20.746	1.5436	16.981	-3.3037	-35.543	-12.887	3.8964	28.849	-64.744	-62.562	10.248	-22.838	5.1756	42.227	5.099	13.342	-60.586	7.3418
25.531	23.363	5.5621	-7.2527	28.771	-36.738	-14.062	-72.47	20.908	-3.556	-1.1276	3.3941	-51.982	21.983	32.066	46.561	-22.985	64.972	-6.2615	-76.328	24.1	40.182	11.335	-6.0095	-15.908	-19.557	-37.606	-26.581	-18.028	-47.685	21.545	22.239	0.66752	17.028	-3.2468	-33.762	-11.523	4.8727	29.138	-65.295	-63.816	9.9797	-23.645	5.2536	44.062	6.039	13.404	-62.114	7.3125
25.542	22.68	5.4754	-7.6729	29.642	-36.053	-13.734	-72.289	20.85	-3.3217	-0.7827	3.6787	-51.656	23.002	32.245	45.813	-22.965	65.958	-5.6153	-76.973	24.251	40.525	10.515	-6.4432	-16.603	-19.695	-38.138	-26.917	-17.443	-49.218	19.292	20.513	0.79369	15.999	-2.9385	-32.967	-10.289	5.0935	27.463	-66.4	-64.082	9.3683	-23.541	6.2155	45.958	4.69	13.371	-63.514	7.5832
25.491	23.5	4.5369	-8.8542	30.049	-35.501	-14.418	-73.05	20.948	-3.5118	-1.7111	3.4591	-52.782	22.521	32.068	45.889	-22.018	67.233	-6.5446	-76.802	24.062	41.22	9.6283	-5.5136	-15.029	-17.935	-39.24	-27.504	-17.615	-47.726	18.254	21.208	0.95926	16.032	-3.0209	-31.397	-9.5044	3.1788	26.008	-65.964	-64.258	9.2033	-24.097	5.2866	46.167	5.2413	12.819	-65.221	7.1935
26.034	23.141	3.678	-8.0723	28.185	-36.257	-14.381	-73.834	21.222	-4.0568	-1.5232	2.3801	-53.357	22.126	32.63	45.803	-23.639	68.268	-7.7079	-77.041	23.317	41.887	9.7274	-4.795	-14.329	-16.948	-38.833	-26.504	-17.751	-46.042	17.784	22.302	1.6303	15.459	-3.3618	-31.236	-9.6559	1.6861	26.282	-64.872	-63.784	10.242	-24.857	3.9334	46.751	6.1501	12.283	-66.343	7.3968
26.177	23.689	5.4089	-6.7684	27.375	-36.432	-12.718	-74.14	21.368	-4.26	0.33255	1.1448	-53.145	22.899	32.87	46.667	-25.337	67.551	-6.9162	-77.006	23.835	41.148	8.8904	-6.051	-13.98	-17.397	-37.864	-26.423	-17.731	-45.656	16.667	23.375	1.9038	14.65	-3.7299	-31.075	-9.629	2.5315	25.072	-64.384	-63.411	11.391	-24.086	4.956	46.835	5.5706	12.129	-67.02	7.3533
26.632	24.95	7.6081	-6.7676	26.824	-36.154	-12.894	-74.179	20.134	-3.4454	0.018798	0.36941	-53.722	23.984	33.828	46.438	-24.788	68.301	-7.4696	-78.917	23.231	39.502	9.5644	-6.1468	-12.856	-17.025	-39.183	-26.891	-17.169	-45.784	17.258	23.577	0.41604	11.699	-3.8756	-31.46	-9.2805	1.7426	24.112	-64.709	-62.973	11.62	-24.681	4.9734	47.37	5.0868	11.144	-67.744	6.6688
26.616	26.172	8.6553	-5.3678	25.989	-37.163	-13.199	-76.173	19.653	-5.6994	0.63565	-0.66523	-53.774	24.659	33.374	46.452	-24.695	69.027	-8.5887	-80.676	23.783	39.523	9.7464	-7.2876	-13.029	-17.497	-39.536	-26.179	-15.584	-44.513	16.534	23.738	0.90028	11.731	-4.1731	-30.929	-9.4893	1.4328	24.06	-64.173	-62.871	11.776	-25.732	5.2029	48.008	5.2827	9.6993	-68.414	7.5077
28.237	27.769	8.8796	-7.0205	24.46	-37.725	-11.58	-76.28	18.668	-5.6716	0.30849	-0.81208	-53.703	25.199	33.433	46.386	-26.158	69.921	-8.2797	-80.354	24.883	38.892	9.7975	-6.8795	-11.991	-18.209	-40.249	-26.181	-16.077	-44.867	15.659	24.68	0.5947	13.039	-3.8612	-29.195	-10.106	1.0843	24.005	-63.394	-63.783	10.523	-26.913	6.3483	49.892	4.6114	9.4831	-68.762	9.6535
28.756	28.062	9.6773	-7.7185	24.008	-37.437	-11.669	-75.417	17.795	-7.8223	1.2049	0.31947	-55.273	25.126	34.361	46.933	-27.598	71.252	-7.969	-79.626	24.877	38.651	9.7842	-5.5339	-10.477	-16.908	-41.168	-26.105	-17.268	-45.544	14.917	26.762	-0.31908	12.036	-4.3197	-28.61	-10.089	1.6958	22.97	-64.113	-63.848	10.408	-28.351	7.0628	51.005	4.4166	9.2509	-69.894	8.5962
29.477	28.128	10.397	-7.7145	23.929	-35.578	-11.05	-76.069	17.336	-8.2584	3.0798	1.2699	-57.017	25.901	34.573	46.372	-27.91	73.061	-7.8517	-80.868	25.571	39.017	9.4355	-5.3407	-10.242	-16.694	-42.212	-25.379	-16.663	-43.832	15.551	28.513	1.0115	10.803	-6.5758	-27.502	-10.456	1.2128	21.409	-63.05	-63.988	11.999	-28.776	6.4067	51.655	3.6438	9.3046	-71.086	6.2196
30.781	28.828	10.095	-7.2305	24.662	-35.327	-10.434	-77.97	16.402	-7.4325	3.7139	0.53892	-57.168	28.21	34.492	45.896	-28.252	73.268	-7.2277	-82.102	25.164	40.05	9.0795	-4.124	-9.009	-16.263	-42.53	-23.307	-16.1	-43.089	15.146	26.938	1.1771	9.9072	-7.2712	-27.558	-9.981	-1.1552	22.062	-63.53	-63.619	11.298	-27.443	7.0318	52.915	3.7694	8.3284	-71.208	5.9559
31.655	29.466	9.7156	-5.4249	24.889	-35.008	-10.093	-79.259	17.125	-7.9531	4.6122	0.59449	-56.975	28.549	35.653	44.756	-28.415	73.362	-7.6244	-81.495	24.826	39.597	9.2338	-3.1769	-7.1969	-15.692	-43.628	-25.11	-16.238	-43.858	15.546	26.58	0.64022	10.038	-8.1023	-27.886	-9.8042	-2.0326	23.469	-62.849	-63.401	11.071	-27.879	5.8639	54.336	3.2856	7.7855	-72.039	5.5608
32.149	30.345	8.6813	-6.3805	25.804	-34.614	-9.8854	-79.886	17.594	-8.1338	4.3176	0.86312	-57.831	27.454	35.783	45.459	-27.075	74.097	-7.7467	-81.178	25.473	39.244	8.489	-3.9094	-7.2403	-15.737	-42.128	-26.635	-17.172	-44.474	14.121	27.663	0.78524	9.4855	-9.295	-26.655	-10.995	-1.305	22.239	-61.907	-63.698	11.944	-28.667	5.2078	54.95	3.9444	7.3455	-71.693	4.4697
31.231	30.829	10.076	-7.1544	26.316	-33.8	-9.6671	-79.774	17.465	-8.3145	4.2605	-0.97584	-57.613	27.966	35.262	44.665	-26.997	74.74	-8.4475	-80.895	25.141	40.003	7.1343	-5.0131	-6.1155	-15.653	-42.9	-25.769	-18.064	-44.423	14.018	28.536	0.92169	7.7975	-9.8729	-25.862	-12.082	-1.1487	21.835	-60.001	-64.61	11.71	-28.716	5.4019	56.205	4.1363	7.1879	-70.791	3.5775
30.134	30.755	10.445	-6.8977	26.409	-33.383	-10.542	-81.245	17.435	-10.298	3.311	-2.4952	-58.098	28.829	36.58	43.542	-28.184	74.511	-8.8811	-80.132	25.027	39.759	8.3094	-4.6499	-5.8243	-15.381	-44.425	-24.862	-18.28	-44.508	13.143	28.398	-0.93953	8.0069	-8.3222	-25.958	-13.205	-1.3111	22.73	-59.406	-65.365	11.756	-28.163	4.7828	56.603	4.6447	6.542	-71.14	2.355
31.532	32.408	10.244	-6.1326	27.285	-31.622	-11.796	-82.585	17.712	-12.344	4.8489	-3.3612	-58.611	29.632	37.367	43.621	-27.148	75.811	-7.7522	-78.793	26.554	40.721	8.7125	-4.3844	-4.77	-14.641	-45.261	-24.289	-17.417	-43.83	13.395	27.32	-2.0298	9.24	-7.768	-26.518	-12.975	-2.2455	23.921	-60.169	-65.693	11.653	-27.51	4.519	56.618	4.2176	6.6596	-71.619	1.0704
33.143	34.071	10.02	-6.6067	27.204	-30.408	-11.434	-83.098	17.729	-12.614	5.1	-2.7924	-57.681	30.924	37.234	43.698	-26.922	77.826	-8.4549	-78.493	27.486	40.74	8.1077	-4.9509	-3.6035	-13.29	-45.403	-24.085	-18.063	-42.493	13.574	27.122	-0.70089	8.1799	-7.3368	-25.658	-14.207	-1.5714	23.252	-60.159	-66.336	12.431	-27.456	4.7553	58.961	2.3939	6.8961	-72.559	0.26515
33.571	32.822	10.078	-6.5926	27.311	-29.507	-10.85	-83.205	16.094	-10.972	5.9141	-4.1857	-57.64	30.998	39.657	43.284	-27.393	77.231	-8.894	-78.436	26.572	40.869	7.9543	-5.4647	-4.1859	-12.926	-44.258	-22.582	-18.197	-41.566	13.809	27.933	-0.61241	6.0124	-6.7156	-24.307	-14.334	-2.3603	21.695	-59.683	-66.189	12.513	-27.453	3.5216	61.26	2.209	4.0201	-71.828	-0.10506
32.575	33.279	9.4073	-6.6272	28.039	-29.729	-11.728	-83.834	16.813	-12.123	6.8277	-5.073	-58.793	31.221	39.576	41.232	-27.268	76.147	-8.4856	-78.291	25.579	41.452	7.9244	-4.0762	-4.0629	-12.152	-42.833	-21.138	-17.321	-41.575	14.397	28.632	-1.1972	5.3376	-7.2844	-23.975	-15.785	-2.9133	22.338	-59.037	-66.081	12.039	-26.944	2.0439	60.8	2.397	2.7811	-72.157	-1.4678
33.302	33.199	9.3839	-7.3219	29.302	-30.034	-12.281	-84.763	17.119	-14.338	6.1712	-5.9088	-58.187	32.073	39.886	39.461	-26.688	76.992	-8.9248	-79.284	26.057	40.358	6.6784	-4.7248	-3.278	-11.414	-42.917	-20.217	-17.002	-41.89	12.863	27.134	-0.82607	4.5792	-7.9817	-22.54	-17.295	-4.3158	22.144	-57.23	-67.01	11.992	-26.367	1.8171	61.281	3.216	1.4907	-72.975	-1.5877
33.645	34.39	9.0115	-6.385	29.902	-27.651	-11.892	-85.918	16.842	-15.392	4.3543	-6.6131	-55.803	33.809	39.738	39.506	-27.007	77.334	-9.3013	-78.468	24.49	39.45	5.5945	-3.635	-1.2887	-11.047	-43.668	-19.688	-18.212	-41.006	12.835	27.293	-1.3869	4.2026	-7.7114	-21.945	-17.885	-5.523	22.632	-56.967	-69.636	12.118	-26.281	3.2942	60.734	2.863	1.4982	-73.612	-2.6663
34.392	34.751	8.2267	-6.4147	29.809	-26.733	-11.961	-88.703	17.675	-16.987	5.2009	-7.5661	-54.687	33.875	39.305	39.097	-26.105	76.593	-10.194	-77.832	22.938	39.061	5.771	-3.0824	-0.62324	-9.5501	-42.012	-19.066	-19.328	-39.602	13.387	28.503	-1.9581	4.4138	-7.5532	-22.89	-18.339	-4.2666	23.178	-57.27	-70.024	12.875	-27.047	4.2478	61.339	3.5238	1.8093	-73.65	-3.9101
33.373	34.806	7.1725	-5.8078	30.151	-25.945	-13.093	-89.379	17.64	-18.151	7.1199	-7.5602	-54.435	35.448	40.309	39.379	-26.584	75.348	-8.6871	-78.071	23.682	38.757	6.1796	-3.3716	-0.33932	-8.4217	-40.659	-17.968	-19.618	-38.206	12.473	30.313	-1.8319	6.4438	-8.5452	-22.948	-19.381	-4.2834	23.35	-58.763	-70.403	13.033	-27.511	3.0798	63.007	6.1943	0.88642	-74.334	-5.2942
33.589	34.091	8.0533	-6.1169	31.488	-24.261	-14.423	-91.12	17.832	-17.031	6.99	-7.4727	-55.508	34.833	41.227	39.726	-26.324	76.491	-8.0576	-78.718	23.068	38.603	5.6467	-4.7819	0.5432	-7.2483	-40.963	-17.004	-21.162	-37.791	11.534	29.477	-1.5601	5.837	-8.4865	-22.729	-20.863	-4.8531	23.128	-59.443	-71.159	13.424	-27.042	3.7791	62.789	4.6617	-0.4928	-74.976	-6.7191
33.942	35.056	8.3663	-6.9564	32.208	-23.598	-16.182	-91.986	18	-17.585	6.569	-8.8358	-55.158	32.782	39.849	38.729	-23.781	76.816	-7.4428	-78.61	22.512	37.596	5.1653	-5.5125	1.2214	-6.1105	-39.658	-17.054	-21.688	-36.473	10.719	28.588	-2.2991	5.4134	-8.0498	-22.995	-21.178	-4.0831	23.455	-58.58	-71.743	14.037	-25.921	3.9042	62.936	3.9786	-1.6181	-75.37	-8.9181
34.246	34.866	10.459	-7.3211	31.596	-22.136	-16.178	-91.694	18.728	-19.05	7.7373	-10.772	-55.715	32.956	40.552	39.096	-22.374	77.099	-7.6277	-78.204	23.323	38.468	4.4923	-5.331	1.8417	-5.4873	-38.127	-17.319	-21.113	-37.006	11.341	29.329	-2.6441	5.1136	-9.4975	-23.635	-21.188	-3.6136	23.111	-59.401	-70.393	14.882	-26.556	3.0191	65.055	2.6472	-2.3262	-75.004	-12.623
35.614	33.022	11.788	-6.8035	31.293	-20.058	-15.641	-92.106	19.577	-19.58	7.1153	-11.076	-56.816	33.789	42.255	39.215	-22.617	76.326	-8.0244	-77.602	22.187	38.23	3.8857	-5.5596	3.5488	-4.481	-36.528	-16.734	-21.007	-35.899	11.685	31.605	-3.5784	4.1651	-8.5581	-22.906	-22.081	-2.6557	23.858	-59.599	-71.801	15.409	-27.602	2.666	65.896	3.3821	-3.9735	-74.672	-13.904
34.247	31.487	9.922	-5.4709	30.788	-19.408	-14.517	-93.081	18.919	-20.095	5.8039	-9.8534	-56.968	35.221	41.757	38.948	-21.48	76.849	-6.9582	-78.016	21.432	37.349	3.1759	-5.175	3.7622	-2.761	-34.61	-16.232	-22.633	-34.242	11.753	31.94	-4.8674	3.7066	-8.4072	-21.44	-21.644	-2.6707	24.433	-58.015	-73.37	16.099	-27.471	2.8989	67.903	3.3163	-4.1489	-75.522	-16.044
33.92	31.95	9.8498	-4.918	32.077	-19.967	-15.309	-93.236	18.525	-20.129	5.044	-10.536	-54.733	36.255	40.763	38.611	-20.145	76.965	-6.1905	-77.325	21.249	35.724	3.0114	-5.5286	3.4313	-3.0449	-33.314	-15.061	-23.428	-33.848	10.296	30.04	-5.7178	2.3779	-10.953	-20.934	-20.831	-2.1882	24.383	-57.637	-74.081	15.743	-27.008	4.7381	69.322	3.3149	-4.1716	-77.38	-19.076
34.272	29.793	8.0885	-4.429	32.54	-19.133	-16.963	-94.181	20.766	-19.812	5.8025	-10.165	-54.824	37.648	41.344	37.976	-19.599	76.477	-7.9342	-75.481	22.24	35.249	2.5559	-5.2201	2.934	-2.4105	-32.607	-15.019	-23.439	-33.776	9.2393	29.23	-6.4825	1.8148	-12.053	-21.184	-20.922	-2.5404	23.984	-58.784	-72.199	16.321	-26.143	5.7455	70.134	2.5714	-5.4638	-78.732	-21.904
34.274	30.956	6.716	-4.1976	32.277	-17.267	-17.374	-94.192	21.61	-19.963	6.4021	-9.1896	-55.259	37.208	42.505	37.811	-19.313	76.817	-8.3383	-74.123	23.057	35.41	1.9474	-4.5093	3.4819	-1.9582	-32.155	-15.234	-22.565	-32.537	9.6034	29.661	-6.6236	1.8289	-11.75	-20.341	-20.025	-3.0179	22.977	-58.875	-70.497	16.588	-25.564	6.7714	69.332	2.986	-5.1988	-79.31	-25.518
35.686	32.23	5.5189	-5.8352	31.695	-15.756	-16.678	-94.338	21.867	-20.949	5.6767	-8.1787	-54.638	36.738	42.541	37.503	-19.703	76.353	-6.747	-74.021	23.16	34.512	0.57612	-4.777	4.6194	-2.1275	-31.248	-14.38	-23.443	-31.691	8.7958	29.385	-7.731	0.60132	-12.708	-20.569	-20.203	-3.3775	21.908	-58.309	-69.923	16.26	-27.026	6.4874	70.158	2.844	-5.0759	-79.323	-29.074
35.024	30.984	5.7125	-7.2034	31.249	-14.969	-15.623	-96.275	22.876	-21.987	4.7138	-8.4552	-53.475	37.37	42.404	38.097	-21.687	75.457	-6.8969	-72.884	23.932	33.589	-0.55565	-6.2576	5.2361	-0.89581	-31.888	-14.279	-23.136	-30.596	7.9064	30.361	-7.6751	0.72004	-14.814	-20.159	-20.496	-4.8426	22.346	-57.934	-70.317	17.347	-28.686	4.7436	71.339	2.8739	-5.23	-79.633	-32.594
35.142	30.471	5.5318	-5.7765	30.88	-13.911	-15.385	-96.922	23.022	-21.906	5.0301	-7.5669	-52.24	37.42	41.06	38.404	-21.896	74.269	-7.688	-71.054	23.949	32.799	-1.6358	-6.7226	7.0301	-1.4126	-33.572	-12.793	-22.06	-30.717	6.6406	29.624	-7.7031	1.5677	-15.844	-19.713	-18.491	-3.8129	21.972	-58.408	-70.607	17.539	-27.789	4.4949	74.263	4.3354	-5.8688	-79.194	-34.615
35.73	31.048	4.9605	-4.109	31.655	-12.786	-16.133	-95.198	24.704	-20.917	3.868	-6.462	-51.98	36.974	40.046	37.94	-21.312	75.45	-8.0129	-71.287	24.107	32.633	-1.3709	-5.752	8.2671	-2.2711	-32.954	-10.697	-22.007	-29.641	6.4384	29.045	-8.5689	0.11518	-17.387	-19.667	-18.518	-3.5478	21.437	-58.249	-70.894	17.587	-27.717	4.6184	75.531	4.5645	-6.2697	-80.409	-37.052
34.281	31.461	4.5844	-4.4955	32.299	-10.839	-16.199	-94.993	24.909	-22.02	3.5103	-5.2079	-52.405	36.983	39.611	37.774	-21.817	76.361	-8.1148	-70.91	22.955	32.945	-1.9591	-4.7209	9.5746	-0.64883	-32.247	-9.8577	-22.185	-28.896	5.7763	29.282	-10.38	-0.88391	-18.841	-19.65	-18.363	-3.7434	22.25	-58.392	-71.216	18.044	-28.251	5.1358	75.02	4.3307	-5.9781	-80.363	-38.813
34.583	31.498	3.8377	-3.7893	32.82	-9.7262	-16.971	-96.266	23.68	-22.952	3.6407	-4.9819	-51.509	36.654	40.181	38.033	-21.874	76.765	-9.654	-69.698	22.96	32.683	-1.6371	-3.9261	10.895	-0.84821	-33.423	-10.837	-22.171	-28.286	5.6184	29.011	-11.414	-0.065904	-18.791	-19.656	-18.417	-3.2701	22.337	-59.015	-72.384	18.831	-29.429	4.2002	76.097	2.2434	-4.6301	-81.2	-41.132
33.85	31.282	3.2989	-3.8998	32.915	-8.3351	-18.638	-95.879	23.642	-22.905	5.3548	-4.7523	-50.402	36.753	39.714	37.521	-20.74	76.176	-9.159	-69.633	23.741	32.402	-3.6183	-4.645	11.636	-0.87292	-33.192	-10.719	-21.906	-27.766	5.5014	28.81	-12.602	0.28126	-19.503	-20.105	-18.671	-3.7218	21.184	-57.549	-73.175	19.942	-29.76	2.485	78.329	2.7264	-4.8658	-82.089	-43.243
33	32.482	2.9065	-3.1279	33.127	-9.4606	-19.498	-94.457	24.952	-21.859	5.6768	-3.7592	-49.125	36.726	39.66	36.744	-18.831	76.81	-8.8501	-68.832	24.864	33.097	-4.2231	-3.5787	12.678	-0.64598	-32.305	-10.922	-21.528	-27.631	5.6579	28.188	-12.74	-0.81897	-20.755	-19.292	-17.435	-3.0477	21.096	-55.937	-74.429	20.628	-30.281	1.6992	79.124	1.9633	-4.7074	-80.507	-44.334
31.939	33.511	1.8686	-3.8378	34.099	-9.7447	-18.995	-93.73	26.552	-22.553	4.6296	-2.3169	-48.944	37.813	40.995	36.584	-18.989	77.691	-8.3974	-67.922	24.482	30.954	-3.7574	-3.7429	12.851	-2.2257	-30.759	-9.1905	-21.147	-27.812	5.1112	26.688	-12.975	-2.5749	-20.763	-18.627	-17.747	-3.5197	22.255	-54.031	-76.631	22.466	-31.174	2.2487	79.095	2.6904	-5.055	-79.082	-45.73
32.046	33.134	0.93921	-4.9466	34.631	-7.9367	-19.568	-93.123	27.316	-24.309	5.0493	-3.1491	-48.581	38.056	41.84	36.673	-19.42	77.882	-10.657	-66.889	25.222	30.194	-3.3432	-2.7137	12.705	-2.9096	-29.066	-8.141	-21.728	-28.312	6.4395	25.245	-15.549	-3.7571	-21.216	-16.963	-19.506	-4.2791	22.887	-53.341	-76.882	22.166	-31.645	2.6566	79.692	3.3863	-4.419	-79.775	-45.438
31.879	33.659	1.8725	-4.786	34.365	-5.1897	-20.107	-94.979	28.123	-23.35	4.7508	-2.9906	-47.665	37.094	41.436	36.558	-19.295	78.628	-11.737	-67.824	24.67	30.337	-4.5321	-0.90131	13.739	-1.9991	-28.011	-7.0778	-21.717	-28.096	6.5676	24.78	-16.8	-4.2435	-21.738	-16.025	-19.745	-2.4405	22.545	-52.424	-76.928	22.23	-30.596	2.5343	80.27	0.91424	-3.9676	-81.068	-46.799
32.258	35.565	1.0733	-4.1573	35.299	-4.2794	-19.031	-97.922	28.265	-23.341	5.1169	-4.0838	-46.996	35.409	42.143	35.877	-18.593	78.493	-11.902	-66.772	24.767	29.598	-4.3649	-0.93464	16.099	-3.1956	-26.957	-6.4342	-19.653	-27.317	6.582	25.174	-15.533	-5.4623	-22.911	-15.502	-17.922	-2.7097	21.789	-51.41	-77.97	22.487	-30.323	3.1123	81.421	-0.31565	-3.7914	-81.426	-47.104
31.484	35.831	-0.14369	-2.8921	35.972	-3.1061	-19.618	-98.852	26.975	-24.147	5.7931	-2.5705	-47.194	35.859	41.882	36.579	-18.742	79.022	-10.265	-65.242	24.902	29.831	-6.0531	-1.1574	16.175	-2.0936	-25.693	-6.0957	-19.002	-26.553	6.4792	23.703	-14.939	-7.2496	-22.212	-14.406	-18.87	-2.6953	21.565	-49.847	-79.288	23.897	-30.388	3.5809	82.866	-0.6803	-2.335	-81.398	-45.693
31.685	35.047	-0.52696	-4.5549	35.871	-1.6193	-19.961	-99	28.108	-25.178	6.2797	-2.5291	-47.92	35.469	41.509	35.272	-19.432	79.695	-11.255	-65.758	25.757	29.494	-6.1641	-0.27277	16.669	-0.11069	-25.986	-4.3557	-17.343	-25.36	6.6214	22.821	-15.529	-7.532	-21.566	-14.749	-19.91	-3.545	23.067	-48.628	-79.993	23.574	-32.221	3.11	83.707	-0.097693	-2.6915	-82.575	-44.714
32.937	34.612	0.1676	-4.9684	35.81	-0.90991	-20.657	-100.49	28.934	-25.744	7.7142	-2.3262	-47.413	34.534	40.808	34.499	-19.985	78.008	-11.756	-64.91	23.644	27.829	-6.7044	1.2252	16.7	0.79984	-26.582	-3.1246	-17.369	-25.524	5.1869	22.755	-15.523	-8.1004	-22.308	-15.332	-20.249	-3.9101	23.141	-48.279	-80.298	22.756	-31.822	1.2652	85.875	-1.6518	-3.3801	-81.831	-43.866
35.416	34.848	0.32687	-4.7118	36.044	-0.06345	-20.932	-101.28	28.354	-26.165	7.2262	-1.9563	-45.969	35.513	41.092	33.988	-18.964	77.469	-11.085	-65.68	22.649	26.712	-8.3521	2.8305	17.036	1.1695	-26.529	-2.272	-18.2	-26.465	5.7411	22.378	-16.481	-8.5432	-24.023	-15.344	-21.017	-4.6492	22.907	-47.944	-81.272	22.003	-31.287	3.3889	86.283	-0.99497	-1.5863	-79.991	-43.391
35.892	35.854	-1.3856	-4.014	35.965	1.7483	-20.026	-99.997	27.573	-26.045	7.2686	-2.1245	-45.617	35.931	41.642	33.371	-18.765	77.479	-10.816	-65.263	23.874	25.579	-9.9924	4.3206	18.009	1.0565	-26.297	-0.85756	-18.738	-26.494	6.7729	22.78	-18.536	-10.473	-23.874	-15.087	-23.263	-5.0069	22.771	-47.249	-82.487	22.795	-31.965	4.1875	87.07	-0.46901	-1.071	-79.013	-42.905
36.009	35.173	-3.2789	-3.9241	35.318	3.9432	-19.133	-100.72	26.802	-26.354	8.7931	-2.0299	-46.455	37.245	41.402	32.755	-19.551	77.854	-12.245	-64.051	24.685	25.627	-8.3069	4.2756	18.505	1.3285	-26.559	-0.74517	-19.294	-27.15	8.4954	21.164	-20.243	-12.59	-23.866	-13.896	-22.551	-4.0472	22.792	-47.988	-84.283	22.48	-31.621	2.9875	87.994	-0.52897	-1.4453	-78.786	-41.488
36.963	35.303	-3.0853	-3.063	35.031	5.6704	-19.865	-102.48	26.893	-25.948	9.341	-2.8212	-45.895	39.718	41.484	32.501	-21.482	78.869	-12.139	-64.926	25.175	26.642	-7.4708	4.7813	18.913	2.7987	-26.523	0.99997	-20.135	-26.905	8.2133	19.966	-21.088	-11.889	-25.016	-14.241	-21.379	-3.5924	25.597	-48.096	-85.621	22.301	-31.507	3.3181	89.553	-1.087	-0.45235	-79.144	-39.851
37.645	35.328	-2.8193	-1.877	35.616	7.6831	-19.842	-103.21	26.466	-26.155	10.226	-5.0632	-46.412	40.771	43.064	30.32	-21.174	79.094	-11.104	-63.845	24.841	26.327	-8.1253	6.4062	19.666	2.3214	-24.672	1.0592	-20.429	-26.661	7.07	19.414	-22.513	-12.217	-24.255	-15.148	-20.912	-2.594	25.461	-47.755	-86.443	21.419	-31.493	3.4112	91.126	-1.2778	-0.41466	-79.66	-36.147
37.409	36.905	-3.1809	-2.5228	35.448	8.7362	-19.751	-103.89	27.139	-27.673	10.728	-5.6682	-46.776	40.053	43.212	28.753	-18.88	78.535	-10.004	-63.836	24.099	23.953	-9.0342	7.865	18.631	-0.18605	-23.676	0.92664	-21.168	-27.221	8.5918	20.85	-22.583	-14.316	-25.477	-13.64	-21.093	-1.5698	24.018	-45.646	-85.665	22.011	-29.911	2.7905	92.377	-1.83	0.26222	-78.647	-35.588
36.593	37.27	-2.5713	-4.753	33.783	9.2521	-21.683	-103.79	28.476	-28.201	10.317	-5.6055	-46.727	41.123	44.386	28.168	-17.278	78.52	-9.5867	-63.732	24.109	23.537	-9.685	8.6969	18.761	-0.79482	-24.776	3.1258	-21.669	-28.768	9.6503	20.566	-22.476	-15.354	-24.867	-14.775	-23.041	-1.6382	24.689	-44.454	-85.854	22.835	-30.196	1.4642	94.223	-2.1399	0.6781	-77.068	-35.206
36.583	38.138	-2.904	-4.3432	33.668	10.861	-22.33	-103.23	26.81	-28.403	9.0932	-6.0506	-45.679	43.828	43.885	28.172	-17.297	79.752	-10.131	-64.468	23.714	22.152	-10.492	9.3394	16.579	-1.4806	-24.554	4.9514	-22.69	-28.617	11.723	20.039	-23.436	-13.716	-23.193	-15.714	-23.95	-2.2779	25.505	-45.591	-85.391	22.461	-31.24	1.1128	94.901	-1.9792	1.7616	-77.697	-34.01
36.929	38.341	-3.5006	-3.3188	32.603	13.319	-22.901	-102.96	25.984	-28.155	9.1644	-7.7049	-44.204	43.522	44.123	28.445	-16.943	79.478	-8.4953	-64.303	23.085	20.07	-10.288	9.7025	16.224	-2.9063	-23.391	5.5058	-24.283	-28.576	12.112	19.733	-25.244	-13.967	-24.302	-15.098	-23.795	-3.918	26.784	-45.477	-84.786	23.446	-32.366	0.84903	94.997	-1.1954	3.6689	-79.417	-32.542
39.296	38.47	-5.0214	-1.9509	31.161	13.301	-23.423	-103.37	25.571	-29.158	9.3006	-7.7506	-44.127	43.414	43.298	29.37	-16.071	78.799	-7.5912	-63.424	22.991	20.713	-10.046	10.857	16.723	-2.6681	-22.88	6.0243	-23.846	-27.846	11.552	20.207	-25.737	-15.381	-25.394	-14.874	-23.975	-4.3015	27.142	-46.132	-86.085	24.508	-32.256	1.6426	94.875	-1.6265	4.2322	-79.48	-32.016
40.401	36.152	-5.0936	-2.2095	31.691	14.056	-23.244	-104.62	26.509	-27.591	8.2937	-7.3612	-44.624	43.519	44.307	27.581	-15.207	79.752	-7.8387	-62.911	22.517	20.294	-10.431	11.669	17.658	-1.3688	-23.473	5.2184	-24.275	-27.522	11.242	21.403	-25.326	-16.285	-25.972	-13.888	-23.463	-2.8443	27.056	-45.567	-86.869	23.614	-32.425	1.7913	96.667	-0.37786	4.8949	-79.555	-31.024
40.053	36.004	-3.5835	-1.7929	30.456	14.93	-24.287	-106.15	26.99	-27.298	9.4639	-6.9825	-44.045	44.316	45.002	26.521	-14.472	79.236	-5.5067	-64.015	21.551	19.47	-11.279	12.169	18.241	-0.70807	-24.316	5.1474	-25.637	-26.787	10.383	23.12	-25.407	-17.181	-26.016	-13.671	-23.413	-2.4319	26.872	-45.974	-87.009	23.903	-31.999	0.85399	98.933	-0.16635	5.5664	-78.763	-30.571
40.231	36.15	-4.4586	-3.0769	29.444	16.027	-24.933	-106.12	25.148	-27.49	10.236	-8.0171	-41.945	44.911	44.765	27.088	-14.068	78.468	-4.6229	-64.889	22.031	18.804	-12.892	13.132	19.313	-1.8183	-24.626	5.3232	-25.234	-25.658	10.688	22.838	-25.19	-17.92	-27.021	-14.15	-22.352	-2.9757	26.423	-46.393	-87.79	23.876	-30.579	0.3191	98.732	-1.6775	5.565	-78.557	-27.617
41.343	36.627	-3.9919	-3.3136	29.6	16.199	-25.554	-105.59	25.363	-27.892	9.52	-9.366	-42.452	45.147	44.06	26.714	-12.658	79.034	-4.933	-65.219	21.48	18.656	-12.785	13.632	20.243	-2.0158	-24.496	7.3065	-25.012	-24.287	10.392	21.526	-24.397	-19.526	-26.754	-14.256	-21.354	-1.8778	27.457	-45.35	-89.712	23.123	-29.458	-0.47845	99.306	-1.8703	5.8655	-77.855	-27.891
42.95	37.425	-3.471	-3.1833	29.6	16.212	-25.475	-107.05	27.022	-27.994	9.2503	-9.5448	-42.453	45.728	44.12	24.755	-12.336	79.224	-6.0042	-64.637	19.136	17.687	-12.029	13.717	19.385	-2.6771	-24.522	6.8998	-24.839	-24.854	11.58	20.785	-25.416	-21.175	-28.73	-13.758	-20.638	-0.49246	28.504	-45	-91.659	23.377	-30.434	-0.27082	99.472	-1.8091	7.629	-76.728	-29.18
43.171	37.254	-3.7873	-3.6119	31.234	15.464	-25.698	-107.8	28.112	-28.964	10.16	-9.6011	-43.227	46.116	41.819	24.398	-12.511	78.557	-5.3083	-63.766	18.204	16.303	-13.47	14.104	18.3	-2.884	-23.07	7.6032	-25.206	-23.891	11.944	19.83	-26.158	-20.905	-29.577	-11.373	-20.369	-1.0824	28.314	-45.12	-91.395	23.682	-29.956	0.11023	99.114	0.35158	8.2154	-77.117	-26.982
43.244	37.375	-4.0476	-3.8722	31.822	16.791	-27.651	-108.42	26.964	-28.647	10.216	-10.456	-42.831	46.078	41.691	23.853	-11.397	79.057	-4.0966	-63.296	17.625	16.009	-13.678	13.756	18.21	-2.905	-23.313	8.586	-26.068	-22.779	12.095	19.812	-26.164	-20.302	-29.58	-11.198	-18.133	-2.2508	27.594	-45.601	-92.557	24.571	-30.492	-1.1891	99.044	0.38536	7.3724	-77.946	-24.455
42.729	36.753	-4.1488	-3.23	32.476	18.443	-28.097	-109.11	26.064	-28.793	11.275	-11.653	-43.593	46.406	41.302	24.154	-10.504	78.195	-3.5647	-61.8	17.557	15.172	-12.514	15.336	19.1	-2.094	-24.841	9.4693	-27.202	-22.637	11.973	20.024	-25.313	-22.731	-28.183	-10.373	-16.461	-2.5385	28.275	-44.83	-94.494	25.124	-29.999	-1.4074	99.843	-0.56328	7.5006	-78.285	-23.025
41.989	35.943	-4.0202	-2.9666	34.203	19.447	-28.002	-110.03	25.393	-29.462	11.287	-12.767	-45.509	46.676	39.435	24.465	-10.443	79.462	-3.6759	-61.604	18.985	14.687	-13.224	17.19	19.819	-1.745	-25.61	10.927	-26.636	-22.633	12.362	18.583	-25.881	-24.164	-28.399	-10.651	-14.888	-2.1113	27.916	-44.509	-94.306	24.148	-29.794	-2.1915	101.91	0.67949	7.588	-77.42	-23.556
42.701	35.686	-2.6023	-3.7287	33.048	19.101	-28.44	-110.72	25.701	-30.066	12.247	-11.927	-44.818	46.967	39.291	23.926	-10.652	78.676	-3.4112	-62.17	19.141	13.843	-14.769	17.402	18.642	-2.3519	-26.773	10.587	-26.219	-22.338	12.446	17.094	-26.315	-23.885	-29.232	-10.099	-15.247	-2.5925	28.746	-43.68	-93.916	23.247	-30.582	-2.3964	100.66	1.0101	8.8508	-75.756	-24.25
43.371	35.759	-3.4377	-4.4149	31.674	20.01	-27.341	-111.45	26.379	-30.731	12.379	-12.226	-43.157	47.345	39.166	24.059	-9.4992	77.898	-5.0904	-61.972	18.947	14.49	-15.427	15.885	18.161	-4.0536	-26.573	10.954	-26.166	-20.481	12.103	16.964	-26.396	-23.285	-31.049	-8.7602	-15.062	-2.9576	28.49	-42.886	-94.809	22.979	-31.643	-2.7579	99.457	1.9385	9.5508	-75.334	-23.995
42.477	34.369	-4.8192	-4.2492	30.754	21.401	-26.439	-112.55	25.376	-31.229	12.207	-12.805	-43.485	48.1	37.062	25.762	-9.0566	77.601	-4.3356	-63.492	19.388	14.619	-16.656	16.242	18.559	-4.7883	-25.646	13.011	-25.262	-19.206	12.876	16.262	-27.118	-22.723	-32.044	-8.5554	-12.895	-1.3825	27.677	-42.453	-95.592	22.581	-30.715	-3.1732	100.54	1.2672	8.9723	-75.877	-22.97
43.34	33.445	-5.7866	-3.8647	32.321	23.068	-27.042	-112.26	24.563	-30.099	12.958	-13.679	-44.697	48.583	36.096	25.552	-8.5963	77.714	-4.1519	-62.884	19.112	13.281	-17.491	15.927	18.689	-3.7538	-25.593	13.943	-23.711	-19.42	12.714	15.588	-27.518	-22.749	-32.835	-9.1916	-11.44	-0.24773	26.231	-42.279	-96.9	24.305	-30.495	-3.5667	100.54	1.8927	11.05	-75.699	-21.09
44.553	35.015	-6.1626	-3.411	32.683	24.267	-27.181	-112.56	23.229	-31.173	14.932	-14.096	-44.907	48.707	36.079	24.992	-8.9438	78.135	-4.7182	-62.601	18.322	13.123	-18.41	17.056	19.613	-1.6601	-27.699	12.765	-23.55	-18.09	14.075	15.938	-28.078	-22.484	-33.697	-8.4288	-9.9634	-0.81736	26.916	-40.848	-96.276	22.446	-30.85	-3.1486	100.4	1.7781	12.812	-73.982	-20.622
43.742	35.753	-5.5296	-3.7303	31.526	24.815	-27.32	-114.34	22.515	-32.956	15.298	-14.264	-44.978	47.94	37.153	25.017	-9.2683	78.936	-5.0671	-62.177	18.174	12.746	-19.259	16.548	18.324	-2.2576	-27.455	12.216	-23.238	-18.993	13.654	15.434	-28.593	-24.991	-35.584	-8.4731	-9.3152	0.56614	26.858	-38.966	-96.75	22.353	-30.807	-2.8904	100.6	1.222	12.539	-72.369	-20.382
43.36	34.593	-4.7247	-4.2869	33.563	24.674	-27.343	-115.49	21.777	-31.473	14.462	-14.867	-44.259	47.706	35.689	24.71	-8.5132	78.809	-5.0843	-61.287	19.044	11.292	-20.544	16.882	19.358	-2.5546	-27.132	12.406	-23.315	-19.99	13.597	15.384	-28.578	-25.537	-36.162	-8.342	-9.694	1.8299	26.301	-37.817	-97.647	22.654	-30.634	-3.3344	100.6	0.27533	10.597	-71.966	-19.037
45.007	35.011	-3.8167	-4.0555	34.565	24.613	-27.998	-116.63	20.946	-29.774	16.687	-15.229	-43.256	48.645	34.56	24.174	-8.0066	77.755	-7.2334	-61.883	19.917	11.622	-20.651	17.812	20.148	-3.1784	-26.373	11.97	-23.404	-19.87	14.821	15.281	-29.17	-25.476	-36.395	-7.9478	-9.2765	1.603	25.766	-37.103	-97.293	23.091	-30.218	-2.1553	100.96	2.0689	9.4732	-72.864	-18.631
45.092	36.41	-3.8256	-4.4336	33.477	26.132	-28.639	-115.54	19.872	-31.182	17.354	-14.209	-43.097	50.924	34.395	24.271	-8.2814	76.213	-7.4772	-62.144	19.364	12.465	-19.719	17.03	19.223	-4.2492	-26.06	12.79	-23.567	-20.017	15.57	16.593	-28.758	-26.798	-38.083	-7.6732	-7.9699	1.2618	25.16	-37.198	-97.244	21.172	-29.672	-3.7425	102.29	3.3312	11.285	-72.98	-17.805
44.963	36.788	-5.2741	-5.6149	33.318	27.904	-27.443	-115.99	19.058	-33.919	17.096	-14.049	-43.325	50.837	34.921	23.653	-8.6324	76.923	-6.5437	-62.719	18.967	10.641	-20.79	17.183	19.852	-4.4918	-26.9	14.78	-22.416	-20.833	16.078	16.868	-30.004	-27.143	-38.328	-6.9861	-8.5812	1.4163	25.103	-36.313	-98.394	19.156	-29.952	-2.9136	103.39	2.6345	11.44	-71.983	-17.36
45.235	37.083	-5.1474	-4.939	32.422	28.76	-26.731	-117.84	18.81	-33.578	16.6	-13.495	-43.599	50.029	35.835	22.374	-9.4043	76.647	-6.1666	-62.835	18.398	9.1511	-21.919	17.614	19.722	-3.3146	-27.227	16.189	-22.6	-20.757	16.776	15.512	-30.917	-27.779	-39.269	-5.8107	-7.1904	2.0775	24.901	-34.823	-101.29	18.381	-30.679	-1.5088	102.25	3.639	10.456	-71.389	-16.219
44.333	37.692	-4.6391	-5.2566	30.854	29.496	-26.891	-118.64	17.153	-33.285	16.987	-13.476	-42.408	49.585	34.799	22.517	-10.258	76.212	-6.6407	-62.092	18.609	8.6024	-22.415	17.208	19.152	-3.3881	-27.007	18.078	-23.512	-21.113	15.01	13.682	-29.792	-28.585	-41.126	-4.2686	-6.7005	2.162	24.865	-33.871	-101.53	18.629	-30.072	-2.8586	101.11	3.2177	11.479	-71.093	-16.014
43.813	37.91	-4.3803	-5.2592	29.28	31.508	-27.667	-119.5	17.862	-33.443	18.088	-13.666	-43.007	49.387	34.224	22.288	-9.8952	75.89	-6.6561	-62.238	19.212	7.3143	-22.564	17.485	18.47	-4.7781	-27.022	19.511	-22.985	-20.491	13.663	12.401	-29.231	-28.14	-41.432	-3.7289	-6.2408	2.3294	25.08	-35.018	-101.96	18.073	-30.983	-3.412	102.49	3.9429	11.739	-70.749	-14.33
43.544	38.905	-4.3513	-5.8697	27.352	31.622	-27.841	-120.07	18.503	-33.836	17.288	-14.406	-43.502	50.504	34.356	23.282	-10.273	74.489	-6.2514	-63.605	18.751	7.22	-23.849	18.444	18.363	-3.4	-27.301	18.747	-22.41	-19.396	15.737	12.061	-29.91	-28.856	-42.428	-2.5655	-6.5001	2.073	25.384	-33.624	-102.14	16.212	-32.263	-3.7785	103.37	4.8399	12.723	-70.543	-12.012
45.515	40.504	-4.4235	-5.9684	26.915	33.068	-26.175	-120.08	16.796	-34.359	16.235	-14.671	-43.803	50.224	33.748	23.859	-9.7646	73.592	-5.5979	-64.119	18.546	7.4386	-24.776	20.967	19.018	-1.8528	-27.191	17.728	-22.835	-19.754	16.012	12.756	-31.734	-29.904	-43.342	-0.34775	-6.8739	1.6048	25.054	-32.196	-102.34	14.565	-31.944	-3.1618	101.62	3.9772	13.732	-69.276	-10.715
47.085	39.201	-5.1142	-5.1679	25.88	34.232	-26.571	-119.99	15.825	-34.081	14.937	-14.383	-43.509	50.841	33.209	22.075	-9.8529	73.004	-5.3295	-64.063	19.768	7.0214	-26.223	22.338	18.347	-1.917	-26.582	18.97	-23.02	-20.547	16.392	11.894	-32.668	-30.72	-43.888	0.11418	-7.8825	1.5603	26.265	-32.34	-103.1	14.318	-32.957	-3.5485	101.95	3.7649	14.352	-68.506	-9.9772
49.418	38.572	-5.0869	-4.8322	24.667	35.659	-26.705	-122.01	16.228	-34.328	15.244	-14.44	-42.555	50.72	32.751	21.099	-9.8506	72.167	-4.6097	-64.209	19.733	7.228	-26.566	21.516	18.307	-1.1792	-27.743	19.574	-23.128	-19.965	17.268	10.626	-32.473	-31.062	-44.739	-0.25298	-7.7142	0.78611	26.964	-32.012	-103.52	14.277	-33.146	-4.2838	101.85	4.3456	15.32	-67.862	-9.5147
50.553	38.402	-6.0905	-4.6547	24.908	35.82	-27.588	-122.87	15.444	-34.531	16.558	-14.549	-41.37	50.56	32.937	21.64	-9.6619	72.674	-4.1368	-65.652	18.359	6.5538	-25.83	19.252	18.542	-1.5946	-26.662	18.468	-23.77	-18.051	17.46	9.9865	-32.541	-31.37	-45.029	1.7435	-6.1837	0.52788	26.697	-31.225	-103.21	13.39	-31.721	-4.5762	101.41	4.8891	15.445	-67.263	-9.6239
49.889	39.102	-7.387	-3.6757	26.116	36.783	-27.809	-123.43	15.773	-33.562	16.478	-16.303	-42.852	50.629	32.266	20.699	-10.544	71.656	-4.1503	-66.448	17.777	5.5845	-27.083	18.847	17.638	-1.7432	-24.125	18.651	-23.714	-16.961	17.399	9.366	-33.293	-31.963	-44.892	2.1477	-5.0539	1.5908	26.351	-31.178	-103.15	12.298	-31.005	-5.7997	99.548	4.7647	15.539	-65.563	-9.6266
49.715	39.658	-8.179	-4.2391	25.122	38.653	-29.039	-124.31	15.169	-33.7	16.719	-16.036	-43.311	50.558	32.204	19.889	-10.804	71.929	-3.3789	-66.495	17.561	5.1036	-26.908	19.113	17.566	-1.2139	-23.067	20.833	-22.272	-17.273	18.069	6.7654	-33.385	-33.459	-45.414	2.2189	-6.2224	1.2459	27.216	-30.053	-102.92	12.945	-31.414	-5.1762	98.95	6.2086	17.17	-64.241	-8.3988
51.598	40.576	-8.9891	-5.7318	24.719	39.728	-28.813	-124.52	16.201	-33.783	15.308	-14.544	-43.296	50.965	32.763	20.733	-10.733	71.621	-3.0866	-66.624	17.153	3.1937	-28.366	19.296	16.821	-1.3945	-23.929	21.958	-22.954	-17.977	17.831	7.2316	-32.743	-33.494	-45.316	2.7905	-8.4399	0.68369	28.058	-29.848	-102.35	10.769	-32.434	-5.7212	99.77	6.5549	17.871	-64.087	-9.0513
51.334	41.467	-7.9021	-4.1367	25.68	40.19	-28.921	-126.86	16.933	-34.636	14.985	-14.107	-43.211	51.376	34.629	20.988	-9.1948	70.917	-3.7081	-66.861	17.2	2.051	-29.804	18.921	17.336	-1.962	-23.752	22.608	-22.942	-18.131	18.295	7.2947	-33.35	-32.176	-45.224	4.5359	-8.2547	-0.82749	29.749	-30.469	-102.49	11.806	-32.933	-6.6248	99.134	6.3738	17.769	-64.013	-9.3914
51.497	41.935	-7.0538	-3.7184	25.55	40.296	-29.31	-127.9	17.363	-35.03	14.645	-12.634	-42.796	51.357	33.581	19.399	-9.1854	71.235	-3.8322	-66.208	17.974	2.4988	-30.154	17.943	16.906	-2.3135	-23.503	23.399	-22.712	-17.277	20.385	6.6763	-33.371	-32.878	-45.035	4.6849	-7.3371	-1.2516	28.732	-30.519	-102.68	9.6556	-32.928	-7.7642	99.135	6.2025	18.053	-64.213	-8.2772
51.462	42.348	-8.3431	-3.9214	24.616	42.031	-28.765	-129.77	17.942	-34.306	14.407	-13.328	-42.33	50.182	32.407	17.891	-9.4105	70.836	-3.0811	-65.859	17.765	3.114	-28.773	16.687	15.517	-1.7166	-22.577	24.056	-22.143	-16.77	20.211	6.6168	-33.942	-33.677	-45.666	3.2655	-7.7378	-2.3003	29.106	-29.374	-100.92	9.5943	-33.515	-6.777	99.206	6.1035	19.543	-62.72	-7.069
51.85	42.053	-8.4551	-3.2001	23.35	43.377	-28.006	-131.34	18.319	-33.155	13.531	-13.462	-41.847	49.536	31.716	18.742	-9.6319	70.812	-4.6995	-66.7	16.548	3.7212	-29.488	15.12	15.549	-1.0295	-20.809	23.579	-20.046	-16.926	19.831	4.8597	-33.999	-31.664	-47.256	1.4095	-8.1234	-1.5488	29.767	-30.25	-99.627	9.9096	-33.104	-6.5525	97.858	7.7369	20.352	-62.367	-5.3369
52.136	42.644	-6.9196	-2.0292	24.253	45.153	-28.133	-132.18	18.845	-33.063	12.953	-12.59	-39.906	49.501	31.296	18.735	-9.7149	71.564	-4.1345	-66.205	15.389	2.1122	-31.923	14.384	16.258	-1.0543	-20.628	23.746	-19.229	-14.812	20.217	3.8632	-35.107	-31.654	-49.221	1.5625	-9.5378	-1.151	28.033	-30.415	-99.35	10.408	-33.232	-7.2558	97.256	6.8703	21.176	-61	-5.3822
52.166	42.64	-6.6247	-1.4443	24.733	46.228	-28.461	-134.15	18.308	-33.967	13.504	-11.433	-39.008	49.245	31.655	16.354	-9.8529	70.645	-2.2336	-65.835	15.158	1.4758	-32.023	14.964	16.721	-2.0706	-19.885	23.411	-18.562	-13.751	19.707	4.3065	-37.624	-31.32	-50.014	1.1057	-10.295	-0.41796	26.914	-28.522	-99.458	10.142	-33.819	-8.7959	97.293	4.9607	21.606	-60.676	-6.7041
51.412	43.716	-7.2214	-1.5143	24.119	46.913	-29.079	-134.62	19.057	-33.69	13.727	-10.46	-39.944	49.828	31.429	15.321	-9.9714	69.739	-1.5801	-66.326	14.133	1.9874	-31.144	14.696	16.687	-2.8296	-19.584	23.719	-18.034	-14.664	19.225	3.3453	-38.791	-30.521	-49.523	0.77043	-11.922	-1.1295	28.879	-27.583	-98.804	10.276	-33.824	-9.6136	97.278	4.5453	22.148	-58.41	-6.0818
52.053	44.534	-8.5469	-1.9328	24.034	47.572	-28.975	-134.61	20.009	-32.492	12.927	-10.358	-39.058	49.589	30.809	16.129	-10.262	69.513	-2.1611	-67.941	12.868	1.2314	-30.478	14.872	16.361	-1.4007	-18.674	22.487	-17.41	-14.09	19.88	3.3253	-40.041	-31.001	-49.763	0.24782	-12.311	-1.6696	30.393	-27.739	-98.048	8.4048	-33.838	-8.4968	95.954	5.9013	22.365	-57.654	-5.2464
52.517	46.047	-8.4961	-1.4186	24.181	48.824	-29.229	-135	19.397	-33.94	13.134	-8.7081	-38.486	49.307	30.801	16.842	-11.034	69.218	-2.6334	-66.488	14.535	2.4345	-31.39	15.225	16.286	-0.72683	-18.004	21.213	-17.897	-12.385	20.232	3.1162	-39.42	-31.109	-50.117	-0.64947	-13.287	-0.39114	29.848	-27.942	-96.65	8.2199	-33.515	-8.2925	96.11	6.9331	22.925	-57.179	-5.4853
53.776	46.806	-7.2662	-1.1064	25.505	49.941	-29.551	-136.52	19.239	-36.07	13.226	-7.6813	-37.381	49.254	30.347	15.734	-10.764	69.533	-2.3761	-66.203	15.023	1.3298	-31.829	13.828	16.217	-0.58816	-16.876	20.673	-18.792	-11.513	20.676	1.4339	-39.037	-30.029	-51.653	-2.8362	-14.054	1.2282	29.867	-28.647	-94.925	8.902	-33.8	-8.3745	95.722	7.1525	23.946	-56.949	-6.7522
52.315	46.897	-7.6875	-1.1461	25.584	50.564	-29.409	-137.57	18.833	-36.647	12.382	-4.8772	-35.945	48.701	31.082	15.469	-10.555	68.271	-0.54523	-65.431	14.555	-0.4845	-31.424	12.674	15.687	2.1628	-16.617	20.053	-20.395	-11.581	20.191	-1.0296	-38.864	-29.265	-52.023	-4.0245	-15.131	1.3882	30.355	-30.153	-95.139	8.9922	-34.052	-9.0778	96.659	6.657	24.476	-57.387	-6.0979
51.096	46.695	-8.125	-1.1252	24.394	51.549	-29.929	-138.82	18.933	-36.204	12.103	-4.2996	-35.691	48.685	30.033	15.565	-9.3617	68.904	-0.42241	-67.005	14.519	0.082861	-31.415	13.387	16.727	2.1268	-17.05	19.919	-19.312	-10.572	19.78	-2.5747	-38.681	-29.185	-54.378	-2.7674	-16.335	-0.13952	30.342	-30.977	-93.957	7.4441	-34.731	-10.242	96.846	6.6048	25.58	-57.234	-5.7188
50.737	47.638	-8.0688	-0.073882	23.776	52.657	-30.809	-138.66	20.476	-37.14	10.962	-5.7213	-35.586	47.026	30.13	16.23	-9.9916	68.401	-0.29775	-68.471	14.787	-0.063273	-33.533	13.482	16.788	1.6439	-16.582	20.246	-19.463	-11.178	17.109	-2.5407	-38.733	-29.516	-54.533	-2.4131	-16.46	-0.097412	30.316	-30.345	-92.129	6.3444	-34.609	-10.435	95.979	5.5663	25.611	-56.33	-7.245
49.672	47.309	-8.4666	-0.22977	23.731	52.703	-30.559	-138.96	20.716	-36.117	9.6848	-3.6007	-35.965	45.82	31.28	15.452	-10.22	67.543	-0.42183	-67.886	15.305	-3.159	-33.828	12.012	15.591	3.2061	-16.356	20.863	-18.017	-9.871	15.251	-3.8447	-39.107	-30.152	-54.606	-4.4503	-16.665	0.92678	31.734	-29.475	-91.664	5.3982	-33.971	-10.029	94.419	5.2446	26.696	-55.592	-8.0129
48.715	47.734	-8.7684	-0.58098	23.737	53.026	-30.74	-141.17	20.949	-36.053	9.7885	-1.7021	-36.048	45.17	30.024	15.941	-9.5467	65.838	0.078715	-67.491	15.338	-3.4267	-33.519	12.111	15.618	2.3531	-16.778	22.103	-16.788	-8.9337	15.996	-5.0615	-39.672	-30.32	-56.591	-4.666	-16.692	2.091	31.995	-29.432	-90.599	5.3528	-34.737	-9.2053	93.458	6.212	28.255	-55.61	-7.1562
48.528	48.763	-8.3253	-0.066749	24.789	53.799	-30.294	-142.77	20.22	-35.622	9.9841	-2.0211	-35.863	46.461	29.742	16.543	-9.4965	65.635	0.21075	-67.912	14.813	-2.5106	-31.257	12.525	15.982	0.65137	-17.391	22.897	-16.601	-7.4824	16.116	-5.921	-39.693	-30.039	-57.202	-6.1433	-15.111	2.216	30.796	-30.847	-89.678	5.0783	-35.396	-9.8765	93.888	6.5114	27.956	-55.665	-7.5158
46.711	50.473	-7.5403	2.3737	25.807	54.698	-30.02	-143.72	19.577	-35.444	9.3391	-1.4631	-35.535	48.305	30.692	17.02	-10.579	65.534	1.4004	-68.474	14.462	-2.7464	-31.926	11.771	15.595	0.88018	-17.598	20.925	-16.942	-6.665	15.567	-5.7955	-38.546	-29.155	-56.935	-8.0969	-15.849	1.0549	30.104	-30.702	-89.705	5.3637	-35.623	-9.9333	93.839	6.2483	28.065	-55.417	-9.2745
44.322	52.758	-8.0067	2.3558	25.175	53.828	-30.099	-145.74	18.791	-35.576	8.4681	-0.14685	-35.474	46.62	30.768	16.14	-9.9732	65.544	3.7104	-67.971	13.442	-3.6897	-32.319	10.837	16.718	0.36342	-17.115	18.645	-15.043	-5.3731	15.379	-6.2914	-37.965	-29.733	-57.968	-8.8287	-16.837	1.5448	30.829	-31.104	-89.569	5.0254	-36	-9.793	92.849	6.5204	27.816	-56.115	-8.6966
42.719	54.525	-7.9578	1.8043	25.55	53.848	-30.671	-147.97	19.715	-35.341	9.6269	-1.2507	-35.539	45.708	31.329	17.022	-8.7422	65.968	4.5536	-67.37	13.572	-5.3505	-32.771	10.941	18.154	-0.21531	-17.619	19.112	-14.983	-2.5735	13.994	-7.3357	-38.703	-30.42	-58.575	-8.1117	-17.734	2.2963	29.965	-31.411	-88.284	3.009	-36.58	-9.417	92.868	5.7319	27.298	-57.209	-9.0899
42.669	54.028	-6.6339	1.8454	25.474	55.014	-31.602	-148.67	21.077	-34.579	10.397	-1.8699	-34.784	44.663	31.206	16.846	-10.505	65.726	2.4433	-68.15	14.54	-6.5569	-33.709	12.241	18.785	-0.10857	-18.464	19.595	-15.226	-2.7635	14.366	-7.8669	-37.492	-32.309	-58.92	-7.8531	-17.719	2.0528	30.305	-30.742	-87.256	0.28303	-36.55	-9.7246	93.105	5.0293	28.43	-56.751	-8.9079
43.472	53.826	-6.1346	2.2502	25.142	55.244	-31.514	-149.42	21.298	-34.61	9.2751	0.13885	-35.943	46.142	29.416	16.5	-11.337	64.941	2.3284	-69.159	15.11	-6.6393	-34.33	12.624	18.002	-1.2807	-19.846	20.792	-15.1	-3.4641	13.68	-7.9534	-35.896	-33.226	-59.648	-8.0987	-16.652	1.7596	29.912	-29.967	-86.187	-1.556	-35.722	-10.266	92.861	5.7955	28.62	-56.069	-8.4223
43.792	54.237	-6.0893	3.3975	25.553	58.313	-28.918	-150.44	20.781	-33.624	9.532	1.8564	-35.982	46.927	28.883	16.804	-11.53	65.215	3.2362	-68.759	13.801	-6.8452	-33.874	13.583	18.217	-2.1506	-20.73	20.757	-14.248	-5.2149	12.605	-8.8585	-35.518	-32.697	-60.115	-7.8221	-17.644	2.7745	29.236	-29.19	-85.938	-1.2347	-35.358	-10.803	92.176	5.4836	27.005	-56.658	-6.598
43.061	54.36	-5.8938	4.0649	26.195	58.678	-26.617	-152.34	22.149	-33.341	9.6127	2.8885	-36.339	45.546	30.553	18.537	-11.104	64.252	3.991	-69.848	13.197	-6.9315	-33.83	14.491	17.396	-2.7368	-20.526	20.624	-14.745	-5.0726	13.766	-9.0073	-37.091	-33.194	-60.165	-7.695	-17.979	2.8904	29.598	-28.98	-85.526	-2.3403	-35.045	-10.897	92.412	5.6795	27.085	-56.556	-4.454
42.291	53.438	-5.2336	4.862	26.317	57.923	-26.809	-153.35	23.211	-33.82	9.0501	3.2317	-37.482	44.877	30.91	19.12	-10.547	63.228	5.2654	-70.011	12.662	-7.1713	-34.4	14.965	17.199	-2.9756	-21.474	21.045	-15.209	-1.8823	13.26	-9.873	-38.426	-33.818	-60.567	-7.2729	-18.613	3.5129	29.143	-29.383	-84.502	-2.4116	-35.737	-10.426	93.228	5.7367	28.053	-55.914	-3.1889
42.073	54.279	-4.2967	5.2668	26.173	57.192	-26.899	-154.88	23.361	-33.55	7.9838	3.4986	-39.185	45.682	30.25	19.841	-11.586	62.261	6.2432	-70.961	13.103	-6.8611	-34.876	14.932	17.98	-3.9431	-23.341	20.875	-13.231	0.30566	12.373	-10.797	-36.933	-34.68	-61.918	-7.6062	-18.208	4.6366	27.307	-28.443	-82.422	-3.595	-36.057	-10.18	93.044	4.8154	26.589	-55.526	-3.7793
41.661	56.028	-2.8607	5.478	26.012	56.91	-27.253	-156.43	24.845	-31.866	7.7352	3.7761	-39.67	46.65	30.735	19.024	-11.86	62.254	6.8635	-70.298	12.335	-7.1487	-35.066	14.676	18.186	-3.6579	-23.963	22.219	-11.133	0.023108	11.398	-12.072	-36.618	-36.394	-62.512	-7.7302	-16.925	2.9743	27.776	-27.769	-81.171	-4.5531	-35.256	-10.265	91.058	4.1051	25.215	-55.48	-2.7486
41.974	56.489	-2.3976	5.0712	27.295	58.263	-27.264	-156.5	24.835	-31.493	6.4908	4.6041	-38.858	46.265	30.567	20.369	-11.418	61.86	7.1595	-70.296	12.437	-8.098	-35.44	16.164	18.183	-4.5334	-23.264	22.849	-11.708	-0.081261	10.864	-12.333	-37.217	-36.477	-62.086	-8.5039	-17.659	4.074	29.199	-28.006	-79.94	-5.583	-35.716	-9.113	90.097	3.674	25.419	-55.154	-2.9005
43.439	56.144	-2.6254	4.0482	28.229	58.229	-27.337	-157.12	26.668	-30.877	6.3264	4.9864	-41.107	45.802	30.338	21.541	-11.666	61.523	7.0631	-71.685	13.627	-8.7225	-34.492	17.166	16.9	-6.2821	-23.127	22.692	-11.721	-0.0023109	11.667	-13.604	-36.662	-34.955	-61.042	-9.8755	-19.171	5.7597	29.778	-28.45	-79.092	-7.0355	-36.69	-8.8347	91.218	3.7078	25.342	-55.316	-1.9976
44.657	56.283	-2.3811	4.6062	29.761	58.412	-26.224	-159.63	27.002	-30.427	6.9395	5.3633	-42.529	46.421	30.944	22.04	-11.99	59.508	7.0053	-72.16	12.472	-8.1152	-33.466	17.057	16.483	-6.4909	-23.138	24.675	-11.173	0.67457	11.436	-14.692	-36.891	-35.588	-60.165	-8.2358	-18.231	7.0253	30.517	-29.739	-79.73	-6.5208	-35.651	-10.503	92.365	3.6146	26.148	-53.982	-0.37389
46.804	56.379	-1.9669	4.8965	31.592	59.223	-27.152	-161.52	27.025	-30.136	7.8416	6.5641	-40.596	47.87	30.9	20.748	-11.024	57.814	7.4837	-72.711	12.027	-8.3012	-32.853	17.101	15.784	-7.479	-24.562	25.348	-12.107	2.6844	12.432	-15.102	-36.182	-37.344	-60.367	-8.577	-18.022	7.6865	31.816	-29.612	-80.197	-7.8915	-35.163	-12.019	90.228	3.3457	25.786	-52.953	0.7296
47.767	57.11	-2.4803	5.0066	32.576	58.222	-27.95	-163.62	26.722	-29.556	6.8443	7.6851	-41.197	47.265	30.198	19.874	-10.958	58.162	9.1193	-72.433	12.702	-9.4996	-32.214	17.945	15.909	-8.1892	-24.278	24.552	-12.741	4.1442	14.835	-16.224	-35.535	-37.382	-60.923	-11.286	-16.627	7.2661	31.44	-29.074	-78.866	-8.4112	-33.228	-12.128	89.008	3.1646	24.599	-53.706	1.0803
47.336	58.335	-0.78751	4.8524	34.332	57.194	-28.651	-163.86	26.511	-28.826	6.3027	6.8458	-42.242	46.494	31.317	21.607	-10.196	58.972	10.036	-72.388	11.935	-10.046	-31.463	19.025	16.266	-8.2477	-25.55	23.544	-12.572	4.5984	16.207	-17.212	-35.798	-37.708	-60.635	-11.157	-16.522	6.1271	30.384	-29.459	-78.467	-9.3056	-32.66	-13.124	88.272	2.3351	23.701	-53.502	1.2072
48.203	60.379	-1.3842	6.0301	36.046	57.026	-28.342	-165.44	28.47	-29.127	5.2939	7.1659	-43.586	46.37	31.113	21.432	-10.912	58.587	11.091	-73.91	10.428	-9.1601	-31.148	19.64	16.528	-9.1063	-24.731	22.963	-11.253	3.1371	14.46	-17.454	-35.368	-37.561	-61.001	-10.406	-17.47	6.3738	29.524	-27.289	-76.859	-10.134	-32.855	-14.272	86.802	1.9158	22.485	-52.077	2.007
48.601	60.095	-2.2521	6.4567	37.61	56.853	-28.383	-166.69	29.875	-28.964	5.6388	7.035	-43.141	47.776	31.904	20.923	-10.946	58.873	11.668	-75.603	10.107	-9.1588	-30.349	19.423	17.284	-9.993	-24.218	23.651	-11.908	1.2989	13.07	-18.719	-35.503	-37.706	-61.139	-11.106	-18.861	6.2703	31.823	-26.541	-75.564	-9.8109	-34.396	-14.711	87.31	2.0862	22.608	-51.902	3.8367
49.799	59.298	-1.2845	5.5668	40.591	57.404	-29.682	-167.76	30.784	-29.047	4.8139	8.472	-42.799	47.127	31.898	21.203	-10.412	60.417	11.625	-77.691	10.164	-9.4165	-30.887	19.755	18.164	-8.8121	-24.43	23.462	-12.935	3.0089	15.171	-19.946	-36.248	-37.917	-60.833	-12.888	-18.772	7.1545	33.897	-27.811	-74.828	-11.459	-33.732	-14.145	88.442	1.704	21.64	-52.442	4.5336
50.808	61.408	-0.81958	5.8133	42.324	58.185	-29.832	-169.75	31.246	-27.902	3.2727	8.817	-42.797	46.325	31.059	21.373	-10.213	59.801	11.259	-77.967	9.0349	-8.4326	-31.044	18.735	18.407	-7.7663	-24.472	23.139	-13.033	3.977	15.049	-22	-37.313	-39.045	-60.877	-13.181	-18.285	8.3979	33.002	-27.221	-74.048	-12.76	-34.303	-13.014	86.978	1.1968	22.408	-53.332	3.5845
50.558	61.145	-1.7454	5.8594	43.694	58.153	-30.33	-173.86	31.747	-28.112	3.296	8.3293	-42.708	46.632	30.158	22.871	-10.545	59.363	12.414	-77.497	8.7277	-7.4447	-31.085	17.384	18.636	-8.8465	-25.622	22.007	-12.62	5.2159	15.108	-22.995	-36.39	-40.061	-61.433	-13.752	-18.06	8.5598	33.81	-28.47	-73.493	-13.066	-33.296	-13.293	84.133	1.4376	23.72	-51.44	2.5645
50.779	59.903	-1.8285	6.4444	45.81	59.286	-30.264	-174.99	33.798	-27.66	4.2384	8.6885	-43.624	47.009	29.767	23.386	-10.537	59.614	13.071	-78.805	8.1372	-7.0587	-31.168	17.466	19.219	-9.8741	-25.038	22.509	-12.94	5.0464	15.214	-23.808	-34.396	-40.481	-62.391	-15.528	-18.863	9.2136	35.049	-27.986	-73.306	-12.641	-33.13	-15.354	84.514	1.0378	24.475	-49.607	1.1733
49.131	61.7	-1.237	7.233	47.744	59.053	-29.362	-175.64	35.164	-27.106	4.0682	9.6975	-41.977	46.214	30.04	22.776	-8.6971	59.263	13.813	-79.171	7.6002	-5.8656	-30.268	16.124	18.202	-9.0518	-24.225	23.587	-12.482	6.4051	13.235	-23.72	-34.109	-39.447	-63.546	-15.981	-19.54	11.876	34.271	-25.65	-72.267	-13.173	-33.704	-16.059	83.366	1.427	23.854	-50.798	1.2434
49.073	63.201	-0.97824	6.8044	48.936	58.331	-29.25	-178.2	35.104	-27.973	3.2586	9.4868	-41.101	46.162	30.187	23.486	-6.9388	58.724	13.67	-80.362	8.4706	-6.0157	-29.961	16.018	17.168	-9.2211	-25.374	23.062	-11.721	7.9352	11.752	-24.073	-34.617	-38.556	-62.82	-17.267	-20.521	12.581	32.955	-25.329	-70.734	-14.551	-34.35	-15.661	82.745	2.4882	22.601	-50.527	1.1661
49.711	62.606	-0.71589	6.6367	50.808	57.563	-28.897	-179.8	35.614	-29.581	4.1244	9.8762	-42.724	46.689	29.649	22.975	-6.9703	58.264	14.171	-82.111	8.4353	-5.6596	-30.073	15.11	16.759	-8.6317	-25.378	22.37	-9.6693	8.9513	12.141	-24.309	-34.278	-38.672	-63.166	-17.746	-19.627	12.631	33.931	-24.867	-70.408	-14.029	-34.257	-16.433	81.949	1.8227	22.758	-49.824	0.9113
49.39	62.305	-2.4953	6.9001	52.393	56.826	-29.41	-180.78	35.698	-29.175	5.0208	10.614	-42.34	47.803	28.654	23.533	-6.3857	58.544	14.178	-82.483	7.4082	-4.7674	-29.619	15.01	15.958	-8.6471	-25.166	23.601	-8.7094	8.3039	14.313	-24.784	-34.774	-38.616	-64.328	-18.117	-18.881	13.224	35.2	-25.078	-69.898	-15.013	-35.064	-17.529	81.224	2.0088	23.603	-47.851	0.53752
50.098	62.044	-2.6471	8.1299	53.967	56.666	-29.632	-182.59	35.469	-29.593	4.3605	11.134	-40.32	47.68	29.053	23.65	-5.3642	59.155	14.287	-81.055	5.5327	-3.931	-28.392	13.899	16.141	-9.4493	-24.787	24.873	-9.058	8.7477	14.027	-25.739	-35.609	-38.395	-65.266	-19.329	-19.306	14.596	35.552	-26.126	-69.267	-16.764	-34.488	-18.096	79.698	3.4235	24.227	-47.331	2.1151
50.395	61.258	-1.5438	9.5584	55.277	56.966	-29.459	-183.49	35.301	-29.837	4.3244	12.067	-41.012	47.157	29.823	23.624	-4.2913	59.794	14.79	-80.75	5.7119	-4.6072	-27.217	12.936	15.09	-9.0195	-26.259	24.28	-9.5473	9.3886	13.179	-25.898	-34.573	-38.292	-65.885	-22.084	-18.351	15.906	34.005	-24.221	-68.344	-16.857	-33.802	-17.379	80.289	4.0276	24.497	-48.031	2.5776
49.623	62.623	-1.4551	10.335	56.406	55.972	-29.154	-183.4	36.425	-28.88	3.9436	11.546	-42.029	47.008	30.096	24.642	-4.5234	60.69	14.306	-81.041	4.9777	-2.9378	-28.28	11.75	16.068	-7.848	-26.272	23.081	-8.3628	11.448	13.584	-24.634	-33.244	-37.868	-66.537	-23.699	-17.119	16.818	32.707	-22.337	-65.763	-17.333	-33.333	-17.677	79.436	4.1453	24.308	-47.657	3.6562
49.226	63.555	-0.95762	9.617	56.701	56.223	-30.083	-184.93	37.677	-28.369	3.111	10.687	-42.128	47.238	29.868	24.731	-4.2371	60.749	13.075	-82.652	3.7706	-2.191	-29.552	11.193	16.05	-8.3779	-24.902	21.155	-7.5454	12.139	14.678	-24.542	-33.347	-37.046	-67.045	-22.806	-15.389	18.765	31.373	-21.582	-64.831	-17.002	-34.101	-18.336	78.963	3.6674	24.74	-46.156	4.9976
50.893	63.287	-0.89421	9.712	56.9	55.022	-29.331	-186.57	39.173	-27.872	2.7953	10.451	-41.166	46.896	30.855	24.534	-3.9277	59.354	12.441	-83.887	4.0589	-2.4547	-28.902	11.199	15.101	-8.9679	-26.25	20.81	-6.8511	11.255	14.454	-26.687	-32.627	-37.484	-66.279	-23.853	-15.386	20.619	31.123	-20.795	-63.821	-17.595	-35.983	-19.307	79.308	4.918	24.962	-46.616	5.1938
50.746	62.99	-0.62824	10.262	57.018	53.901	-30.435	-188.51	40.127	-28.567	2.5984	11.251	-41.011	46.832	31.555	25.657	-3.4815	57.723	12.808	-84.033	4.3951	-1.0005	-28.101	10.888	15.249	-9.909	-26.304	22.072	-5.774	11.632	13.618	-27.777	-30.565	-38.272	-65.759	-24.601	-16.098	20.062	31.936	-20.54	-62.215	-17.427	-36.213	-19.516	79.757	6.4596	25.784	-45.911	5.5906
51.068	62.384	-1.2719	10.9	56.626	52.911	-32.351	-189.49	41.121	-29.283	2.3823	11.672	-41.841	46.485	31.115	26.134	-2.0251	58.047	13.139	-84.26	4.3311	-0.92542	-27.875	10.251	15.913	-11.239	-25.818	22.643	-5.9059	12.922	13.441	-27.419	-29.661	-38.75	-66.677	-24.699	-15.017	22.018	32.286	-20.253	-61.852	-18.188	-35.464	-20.32	80.207	6.1965	25.195	-46.431	6.3976
52.198	62.581	-2.0549	10.677	56.777	52.553	-32.525	-189.85	40.809	-30.099	3.1352	11.548	-41.711	46.214	31.503	25.764	-1.9518	57.768	13.59	-83.57	3.9645	-0.95994	-27.334	10.052	15.837	-11.299	-26.773	23.374	-5.5455	14.817	13.507	-28.233	-29.665	-38.643	-66.068	-24.087	-15.344	22.534	32.383	-20.78	-59.451	-16.847	-34.369	-19.76	79.471	5.1736	24.477	-45.163	6.1392
50.817	63.706	-0.096198	9.996	58.976	51.617	-30.967	-191.04	40.928	-29.316	3.7482	10.903	-42.335	46.364	32.818	26.419	-1.8714	57.336	15.296	-83.526	4.2356	-1.5645	-27.284	10.937	14.821	-11.657	-27.466	24.259	-5.3825	15.981	14.409	-28.382	-28.671	-39.248	-66.438	-26.274	-14.59	23.608	32.366	-20.32	-57.891	-17.677	-34.964	-18.674	78.294	5.1566	24.557	-45.249	7.8997
49.489	63.849	0.51879	10.195	60.039	51.797	-31.94	-191.18	41.177	-27.799	4.7902	11.619	-43.819	45.687	33.091	27.333	-0.95121	57.887	15.852	-84.307	4.589	-2.8904	-27.55	9.341	15.059	-11.439	-28.225	24.164	-5.3972	15.641	14.675	-28.682	-28.439	-38.584	-66.609	-26.711	-13.973	23.668	31.025	-19.649	-57.096	-17.485	-36.019	-19.263	78.636	6.2705	24.415	-44.799	9.5269
51.384	63.781	0.86614	10.316	60.117	51.325	-32.637	-191.58	41.973	-26.575	4.7311	12.097	-43.881	43.418	34.172	27.585	0.12881	59.089	15.486	-83.487	5.0784	-3.2	-26.226	7.6397	14.991	-11.685	-28.883	24.803	-5.2536	15.469	14.617	-29.646	-27.787	-38.322	-65.68	-27.762	-13.682	22.946	30.161	-19.316	-55.191	-17.128	-35.11	-20.34	78.306	5.3433	22.205	-44.099	10.888
51.782	64.408	1.6963	10.68	60.009	51.013	-33.205	-190.86	42.92	-27.355	5.1393	11.811	-43.641	44.366	35.659	25.749	0.65841	59.447	14.815	-82.643	6.8278	-5.1896	-25.515	7.1474	14.889	-12.923	-27.753	26.714	-5.1746	15.782	13.28	-28.051	-26.903	-38.212	-65.529	-27.372	-13.736	22.693	30.513	-19.409	-54.124	-17.815	-35.551	-20.42	77.319	4.9591	21.149	-43.988	11.123
51.164	64.524	1.3456	9.4667	59.485	49.728	-33.074	-190.39	43.753	-28.553	6.095	12.02	-42.514	44.382	36.8	25.847	-0.23599	58.076	14.923	-83.311	7.2329	-4.7	-23.953	6.5809	15.927	-15.416	-27.596	28.451	-5.1541	16.373	13.657	-28.233	-27.301	-37.416	-65.295	-25.19	-14.356	23.179	30.847	-18.849	-53.154	-18.644	-36.138	-20.293	76.577	6.405	21.92	-45.286	11.36
50.625	66.008	1.3168	9.8732	60.834	49.887	-33.934	-191.41	44.373	-28.15	6.4324	13.634	-42.166	44.009	37.066	26.197	-1.3701	57.664	16.85	-83.621	8.4078	-2.901	-24.55	6.7487	17.379	-16.009	-27.474	29.486	-4.5614	15.556	12.569	-28.669	-26.85	-37.737	-66.228	-26.029	-15.002	23.97	31.263	-18.069	-51.92	-17.761	-34.824	-20.533	75.212	7.2786	20.944	-46.322	13.101
51.182	67.416	2.7004	9.1818	61.368	49.368	-34.488	-193.01	46.33	-26.689	7.2905	13.042	-43.054	44.014	37.662	25.675	-0.59725	58.185	16.869	-81.924	9.5271	-2.2359	-24.624	6.4302	17.153	-15.642	-26.248	28.902	-5.4686	15.406	12.206	-27.571	-26.511	-38.173	-68.511	-27.574	-13.465	24.902	28.859	-16.19	-51.102	-17.684	-34.777	-19.558	76.211	6.9198	19.277	-47.572	13.881
50.243	69.015	1.6154	9.036	61.759	48.958	-34.066	-194.7	46.915	-25.208	8.3535	13.433	-43.038	43.68	38.515	24.647	0.10635	57.867	18.652	-80.968	7.0638	-3.0079	-23.68	5.0356	17.624	-16.389	-26.556	29.667	-8.2489	16.3	12.459	-28.283	-25.186	-37.943	-68.302	-28.342	-13.879	26.368	28.213	-15.248	-49.912	-18.726	-35.236	-20.148	77.097	6.0532	17.031	-47.084	14.094
48.676	67.948	1.8832	8.8094	63.107	49.153	-33.966	-195.59	48.05	-22.992	7.4539	12.787	-42.623	44.002	38.574	24.271	-0.84133	57.897	18.722	-81.784	5.918	-3.4928	-22.661	4.6878	18.114	-17.327	-27.509	30.774	-8.3398	15.963	12.466	-28.868	-27.593	-36.525	-68.184	-28.719	-13.906	26.906	28.746	-14.077	-47.243	-17.634	-34.903	-20.552	75.246	5.9464	16.478	-48.158	14.467
46.838	68.321	2.2052	7.6669	63.393	47.23	-35.552	-196.22	48.98	-22.836	8.6739	13.196	-41.719	44.383	40.066	24.974	-1.6363	55.019	17.424	-82.783	4.7855	-2.7441	-22.38	6.2775	17.747	-17.511	-27.361	31.671	-7.7256	15.569	10.05	-28.572	-27.64	-37.238	-68.004	-27.667	-14.236	27.281	27.916	-13.883	-44.942	-18.281	-35.977	-19.797	74.092	5.6813	17.607	-48.241	15.411
47.482	69.702	2.0986	7.25	63.871	47.396	-36.464	-196.09	49.643	-21.706	9.9859	12.936	-41.674	44.027	40.335	25.34	-1.6554	54.048	17.484	-82.576	4.5645	-1.9794	-22.772	6.9376	18.804	-17.855	-24.452	32.814	-7.6113	15.54	9.3131	-29.754	-27.375	-37.28	-67.882	-27.578	-14.905	27.403	27.746	-12.886	-44.703	-18.842	-36.142	-19.425	73.859	7.512	18.286	-47.033	17.329
46.958	69.064	1.7063	6.8887	63.944	46.992	-37.283	-195.84	51.959	-21.038	10.325	12.84	-41.503	44.548	41.787	24.878	-2.4326	53.312	18.265	-82.69	3.4722	-2	-22.917	5.5957	18.295	-17.792	-22.94	32.703	-7.5987	15.543	9.7536	-30.457	-27.864	-37.152	-67.91	-27.618	-14.053	28.116	27.879	-11.513	-43.276	-17.008	-35.699	-20.188	74.911	6.745	19.515	-46.29	17.7
46.74	68.314	1.6739	7.5747	65.759	47.925	-35.567	-197.19	53.381	-21.254	9.6399	11.426	-43.296	45.162	41.758	21.983	-1.507	52.586	18.393	-82.244	3.4446	-3.1227	-22.329	4.244	18.909	-18.066	-23.396	33.227	-8.6172	16.993	10.144	-28.877	-28.254	-38.538	-67.601	-27.152	-12.785	28.955	27.707	-10.181	-42.372	-17.317	-34.287	-20.237	75.716	6.8081	18.432	-47.162	17.249
45.073	70.393	1.2943	8.6344	65.933	47.549	-36.339	-199.45	54.014	-21.416	11.151	11.334	-44.65	45.383	41.433	21.767	-1.3521	51.986	19.332	-82.248	4.1733	-2.926	-22.098	3.8806	17.808	-19.114	-22.285	33.937	-9.585	17.833	10.221	-28.933	-27.569	-38.957	-67.168	-25.921	-13.751	29.41	28.691	-10.049	-41.055	-18.949	-34.675	-20.248	75.06	9.0684	18.887	-46.763	17.833
44.557	71.463	0.40461	9.5713	66.582	46.985	-39.356	-200.02	56.017	-21.278	11.322	13.126	-44.218	44.441	40.756	22.649	-2.3708	51.993	21.097	-81.509	4.2644	-1.8704	-23.051	4.277	19.374	-20.743	-22.589	35.818	-9.8439	17.331	7.9023	-29.936	-26.738	-39.382	-68.05	-27.085	-15.531	29.731	28.354	-9.8444	-40.42	-19.347	-34.183	-21.613	73.012	8.4538	19.383	-45.969	18.498
44.303	73.291	-0.52842	9.3531	67.644	47.495	-40.208	-201.28	56.944	-21.823	10.263	12.974	-43.946	44.377	42.072	21.907	-2.3117	52.156	22.583	-82.3	3.4345	-0.47391	-23.25	5.9897	20.47	-19.474	-22.795	36.893	-11.573	16.229	5.9618	-30.101	-26.708	-39.202	-67.821	-26.944	-16.774	29.528	28.006	-9.1084	-39.611	-17.999	-31.479	-20.803	72.09	5.7805	18.622	-47.523	19.859
43.932	79.298	0.081142	209.52	68.359	48.187	39.685	-202.58	58.425	-13.329	9.867	12.468	-43.967	44.063	128.62	22.595	-2.0005	58.776	20.003	-84.785	2.5279	-1.8676	-23.055	7.056	20.662	-4.9438	-22.029	38.246	-13.74	15.705	110.88	-28.28	-27.122	-25.068	-68.009	-26.949	-18.205	29.483	29.048	-5.7014	-38.403	-2.9356	-31.416	-22.25	71.914	5.7694	17.452	-47.465	22.121
644.51	893	923.46	143.08	954.06	830.69	633.93	918.76	59.024	735.1	909.61	257.82	812.27	828.15	692.46	1109.3	549.51	778.91	939.89	178.36	892.8	829.85	89.706	1091.2	565.93	544.22	902.36	300.29	930.21	773.8	643.34	1034.8	498.67	578.86	850.95	221.17	854.98	882.42	144.89	986.83	551.95	523.31	905.75	252.86	1055.7	825.62	144.04	949.13	600.99
-172.83	-313.65	-353.63	-501.62	-345.91	-38.878	-369.79	-226.76	584.2	-473.93	-373.11	91.376	-558.4	-8.2373	-300.98	-122.53	158.34	-343.63	-366.9	81.173	-457.97	6.1608	647.18	-160.46	129.56	-563.09	-421.78	127.82	-395.57	19.721	-319.77	-285.56	44.872	-589.15	-475.52	36.589	-371.96	67.686	701.62	-221.51	32.891	-596.18	-473.76	134.72	-278.39	24.821	596.31	-308.99	53.877
-467.3	-127.37	-403.97	-82.626	-170.79	-359.93	-187.07	-436.32	264.75	-227.39	-388.31	-522.17	-306.15	-336.7	-103.34	-234.31	-405.81	-132.71	-378.09	-577.7	-255.04	-375.71	-357.1	-260.53	-400.94	-208.81	-422.89	-510.76	-252.71	-317.54	-138.42	-304.06	-438.06	-240.14	-443.9	-573.82	-240.95	-310.29	-345.97	-253.35	-432.89	-211.85	-430.96	-469.4	-164.86	-338.71	-325.54	-301.01	-413
5.3948	115.13	6.1019	75.256	108.55	16.907	0.76546	-218.07	-289.9	25.771	22.311	-78.005	6.7815	13.841	84.415	24.899	-71.125	90.253	34.908	-179.75	42.7	-38.872	-163.08	11.649	-43.676	37.355	-7.2662	-53.419	23.683	-17.427	40.501	-14.672	-88.396	17.385	-52.653	-122.17	14.821	-5.1748	-124.28	4.584	-90.306	43.758	-13.894	-106.18	104.94	-30.373	-117.51	-30.824	-35.876
106.32	110.84	58.261	36.236	112.35	105.33	-8.6249	-172.34	-2.5919	14.606	69.86	79.184	1.8401	100.87	74.478	62.023	51.952	80.527	84.029	-23.688	42.406	53.873	24.522	49.333	81.171	12.76	38.295	110.08	28.723	65.591	28.788	14.971	25.582	-3.5114	-13.438	34.222	20.571	81.238	74.59	33.253	19.944	17.826	27.987	37.283	113.29	54.673	58.097	-7.266	80.412
54.192	79.92	10.833	17.561	80.634	63.652	-32.287	-198.77	112.22	-16.178	22.034	36.165	-36.209	61.706	52.191	33.916	17.859	52.885	36.917	-61.517	7.7084	17.088	11.968	17.106	45.734	-15.834	-10.741	64.261	-5.5883	35.277	4.1307	-19.596	-10.755	-35.466	-56.487	-10.635	-9.6063	47.305	61.767	4.5192	-13.658	-12.734	-20.494	2.1538	78.65	21.126	45.306	-39.867	39.969
40.976	80.161	2.9466	24.431	80.369	49.765	-30.428	-204.9	84.729	-15.942	13.444	17.053	-36.311	50.828	52.915	30.452	-0.024533	52.666	29.814	-81.234	7.2442	3.9872	-13.097	10.37	29.12	-11.16	-18.066	42.642	-7.7065	26.488	3.2662	-23.924	-25.351	-33.546	-60.691	-32.919	-11.92	36.126	36.581	1.3558	-26.03	-9.9197	-28.233	-17.968	74.392	8.5722	24.821	-41.07	24.235
47.362	82.239	7.5347	25.614	83.97	53.902	-26.915	-202.7	72.517	-13.539	17.927	21.558	-32.978	54.973	55.677	32.303	3.5484	54.86	34.261	-75.352	12.099	7.0937	-12.954	13.438	31.997	-9.0065	-12.709	47.192	-6.1274	31.175	4.4311	-21.874	-21.872	-31.027	-56.089	-30.095	-9.4463	38.657	36.843	1.8742	-20.902	-5.16	-23.843	-14.688	78.159	10.76	25.892	-37.324	29.371
48.328	79.934	6.6541	23.628	84.763	54.136	-27.993	-204.39	76.666	-16.294	17.127	23.496	-34.561	54.981	53.57	32.095	4.1916	52.127	34.8	-73.171	11.091	8.1094	-12.037	12.778	33.024	-12.312	-11.044	48.233	-7.56	31.021	2.9132	-22.333	-21.302	-32.018	-56.555	-28.916	-9.5188	38.168	38.447	0.11739	-18.373	-6.8376	-22.129	-13.995	76.928	11.88	25.729	-39.385	31.751
44.912	76.158	4.7915	23.475	85.3	52.011	-30.212	-207.66	77.84	-20.326	14.45	22.362	-38.56	52.338	51.954	30.594	1.2251	50.536	33.991	-74.58	10.482	5.9903	-12.562	10.379	31.751	-13.197	-13.28	47.569	-9.9009	28.794	0.78983	-23.83	-22.608	-32.234	-57.386	-33.193	-10.25	35.625	36.8	0.47305	-18.001	-7.5965	-23.932	-14.757	75.226	10.572	23.063	-41.324	31.066
43.993	76.923	3.9562	25.985	88.178	50.447	-29.043	-206.75	76.62	-21.065	12.155	22.716	-38.915	50.15	55.014	31.422	-0.049267	50.175	33.225	-74.467	11.404	5.5033	-14.007	10.17	30.087	-10.262	-15.669	46.71	-12.035	29.406	-0.27532	-25.082	-23.009	-30.987	-58.559	-35.346	-9.5592	33.875	34.275	2.9309	-16.316	-5.7286	-25.322	-14.236	73.469	9.6195	23.749	-40.794	28.986
43.874	77.82	6.5297	27.767	91.224	50.732	-24.893	-204.41	77.105	-20.064	12.936	24.219	-36.68	50.868	58.729	35.075	0.25838	51.8	34.673	-72.423	13.628	6.4932	-14.682	11.535	31.605	-8.9721	-16.597	47.019	-12.26	31.556	-2.0454	-25.094	-19.755	-29.506	-56.954	-36.066	-6.5167	34.403	33.07	5.2962	-12.611	-2.9838	-25.569	-12.271	73.559	10.333	25.415	-39.453	29.223
42.487	77.614	8.1827	29.345	94.062	50.876	-23.053	-202.84	80.765	-20.32	14.388	24.89	-35.154	52.098	59.447	38.597	2.1143	53.337	35.059	-70.05	15.607	6.4567	-13.326	12.672	34.402	-8.5047	-16.934	50.75	-12.291	34.394	-2.9933	-24.073	-16.212	-28.249	-54.754	-34.233	-5.3937	36.185	33.572	5.7358	-7.4198	-0.06557	-25.92	-10.752	74.5	11.035	27.954	-37.35	31.38
41.957	79.006	7.3076	30.587	94.59	51.991	-23.405	-200.88	84.796	-20.55	14.785	25.841	-34.276	54.244	60.107	39.635	3.0203	52.741	34.872	-66.991	16.405	6.5597	-13.119	14.722	36.487	-6.7735	-16.111	51.39	-12.116	37.216	-2.7801	-23.37	-16.148	-25.878	-52.261	-32.561	-5.8584	36.57	34.281	6.4444	-3.5373	2.9084	-25.379	-10.605	74.98	11.963	31.131	-35.885	33.346
43.102	79.304	8.8123	31.424	95.732	52.514	-21.474	-201	86.238	-19.682	15.832	28.584	-34.119	56.82	60.204	39.672	4.2886	52.927	34.688	-65.745	17.94	7.5436	-12.262	16.988	36.999	-5.3841	-14.515	53.564	-12.351	39.258	-1.8708	-23.315	-16.162	-23.815	-50.332	-32.099	-4.0552	37.479	34.842	7.7012	-0.043479	3.8615	-24.935	-10.173	76.945	13.897	31.335	-34.817	34.966
43.918	79.684	10.999	31.794	98.295	52.733	-19.995	-201.53	87.497	-19.279	17.891	28.693	-30.581	58.029	62.391	42.348	4.511	55.16	36.255	-63.903	19.465	10.463	-10.525	18.081	37.742	-4.9318	-12.56	57.017	-12.878	40.229	-1.4764	-22.331	-16.355	-23.273	-49.313	-30.93	-2.7503	40.182	36.213	9.5183	2.7367	6.1619	-23.983	-10.295	78.699	14.558	31.492	-32.456	36.563
43.451	80.683	12.337	32.672	99.477	54.765	-19.321	-200.55	89.399	-18.196	19.109	29.161	-28.935	58.216	62.499	44.815	6.1965	55.712	36.765	-62.73	20.09	12.668	-8.2573	20.591	38.721	-4.4533	-11.711	58.193	-13.258	41.108	-1.3005	-19.754	-16.513	-22.6	-48.851	-29.673	-2.6442	43.324	37.679	9.2504	5.391	7.8504	-22.396	-9.5928	80.296	15.551	30.763	-31.165	37.305
43.185	80.647	13.94	34.359	101.6	56.841	-17.542	-199.99	90.54	-17.875	20.632	29.485	-27.364	59.338	63.237	45.43	7.9832	56.995	38.212	-61.76	20.991	12.58	-7.646	23.339	39.359	-2.6826	-11.709	59.567	-11.606	41.785	0.077572	-17.044	-16.208	-21.426	-47.138	-30.229	-2.6173	44.676	37.465	9.7465	7.5853	9.8319	-20.582	-8.4187	82.749	17.709	31.051	-29.703	39.823
44.988	81.981	16.076	36.017	103.5	57.066	-15.346	-198.97	91.996	-15.306	22.11	31.355	-26.934	60.41	65.186	46.565	8.7968	59.19	41.079	-60.385	21.479	14.18	-5.7706	26.083	43.235	-1.6613	-10.59	61.5	-10.24	44.441	0.63351	-15.208	-15.493	-20.78	-45.918	-28.837	-2.3698	46.516	39.019	9.8417	10.653	11.022	-18.131	-9.4739	83.308	20.073	30.568	-27.859	41.681
46.314	83.402	17.273	36.265	104.19	58.209	-14.688	-196.45	93.131	-13.708	24.996	29.89	-26.327	62.312	68.678	47.479	10.944	61.355	45.029	-59.191	21.736	15.18	-3.7535	27.944	46.318	-2.578	-9.0335	62.211	-8.7762	45.264	1.6049	-11.827	-15.701	-21.354	-44.856	-26.473	-2.3951	47.914	39.71	12.001	14.011	12.029	-17.279	-9.4767	84.782	21.439	31.572	-25.814	43.882
48.658	85.369	18.597	35.749	106.2	60.502	-11.924	-195.35	94.653	-13.701	26.41	30.145	-24.664	63.939	70.376	48.498	13.249	62.882	47.488	-56.328	22.754	17.094	-2.0237	29.848	46.752	-1.7727	-7.6269	64.869	-7.6698	46.165	2.2177	-6.773	-15.739	-19.908	-42.945	-26.055	-1.7755	50.068	41.268	13.976	16.673	12.857	-14.809	-9.3735	85.625	23	32.801	-24.41	46.443
50.969	87.041	21.308	34.726	108.33	63.414	-9.744	-193.58	97.155	-12.633	27.467	31.204	-21.629	65.34	70.761	50.469	16.398	63.751	48.773	-54.592	24.768	19.688	-0.42109	33.337	49.217	-0.56356	-7.0396	69.119	-6.7861	47.08	3.2939	-2.8722	-16.041	-19.333	-41.36	-24.711	-3.2488	52.935	43.987	15.231	18.182	15.197	-11.269	-8.8375	88.959	25.11	34.737	-21.982	49.202
50.156	87.723	21.99	35.799	109.15	64.289	-9.1054	-192.3	98.92	-10.827	29.553	32.183	-20.267	65.914	72.022	51.508	17.066	65.761	50.354	-53.441	25.106	21.549	0.30262	36.174	51.21	-1.4033	-5.0524	73.077	-6.5312	48.29	4.9525	-0.21601	-14.669	-18.809	-39.605	-22.084	-3.8078	54.221	45.751	16.589	19.788	15.921	-9.9899	-8.416	90.637	28.46	34.535	-19.976	50
50.195	87.042	21.907	34.823	108.14	65.65	-9.6195	-193.78	98.965	-8.9961	30.719	32.961	-21.706	66.916	72.499	52.092	16.862	67.104	52.527	-52.463	23.403	20.885	2.0139	36.411	51.224	-2.1267	-3.6205	74.454	-7.6768	48.915	4.9704	1.3514	-12.47	-19.648	-39.121	-20.482	-3.9745	55.092	46.571	15.286	23.215	15.596	-9.1232	-9.1648	90.618	28.326	33.289	-20.103	49.29
49.879	87.028	20.366	32.687	107.52	63.993	-11.797	-194.63	99.516	-8.7974	29.934	32.636	-24.202	66.226	71.076	52.028	16.309	64.284	54.012	-52.316	21.648	19.384	0.69977	36.268	51.425	-3.9111	-6.4927	74.245	-9.4297	47.264	2.7884	2.5282	-12.947	-22.077	-40.466	-23.141	-7.379	55.473	46.535	12.411	24.37	15.689	-9.9112	-11.596	90.394	26.926	30.681	-21.393	45.783
46.302	83.617	16.934	28.57	104.11	61.895	-15.075	-196.01	100.67	-9.5171	27.315	30.252	-26.617	64.631	68.64	49.708	15.283	59.904	52.021	-53.702	18.526	17.059	-1.602	34.42	51.8	-8.9538	-9.2148	72.356	-12.476	45.045	-1.4284	2.7971	-14.988	-27.463	-43.277	-25.97	-10.262	53.542	44.373	10.824	22.525	14.061	-12.89	-14.124	88.282	24.142	28.561	-21.209	42.742
42.684	77.835	15.594	22.364	99.503	59.272	-18.151	-201.09	99.213	-12.015	23.804	26.075	-29.804	62.266	63.903	44.429	10.599	56.24	48.621	-56.805	12.377	14.019	-5.0536	32.221	48.75	-14.457	-12.512	68.903	-17.777	41.399	-5.6505	-1.6216	-18.879	-32.585	-46.984	-29.871	-15.094	49.803	41.646	8.0149	20.392	9.1326	-16.761	-18.409	83.803	20.154	24.81	-23.618	40.534
39.049	71.831	10.224	15.194	96.051	54.376	-22.688	-206.49	96.667	-16.831	19.36	21.17	-34.449	58.44	58.866	37.669	4.0284	52.278	45.46	-60.068	4.621	8.2607	-9.8447	26.947	42.985	-20.078	-15.541	66.166	-24.439	36.383	-11.886	-9.1196	-25.303	-39.379	-51.323	-33.666	-22.231	44.505	39.463	3.2959	17.358	3.5667	-22.133	-22.828	79.439	14.082	20.101	-29.406	37.44
33.096	66.322	1.828	9.6971	91.713	47.898	-29.735	-212.26	92.848	-21.934	13.075	14.166	-40.594	53.399	53.948	30.014	-2.4644	46.781	40.422	-63.091	-1.4996	-1.0432	-15.109	19.801	36.724	-28.895	-21.2	62.369	-31.709	31.098	-18.908	-14.583	-32.333	-47.235	-56.748	-39.195	-27.348	38.003	35.877	-1.3186	10.482	-0.99081	-28.756	-30.33	72.549	9.2978	13.308	-34.481	31.587
26.2	58.246	-6.9646	2.9562	84.824	40.695	-37.256	-219.98	87.085	-27.773	7.044	7.4616	-46.355	47.798	49.355	22.185	-8.6784	39.103	34.615	-66.779	-6.2205	-9.9325	-21.548	13.73	30.465	-36.853	-28.306	57.775	-39.691	23.853	-28.413	-19.143	-39.56	-54.658	-64.04	-47.175	-33.361	32.119	30.522	-7.4648	1.5598	-7.1028	-34.694	-37.549	65.964	2.9449	7.19	-40.554	24.94
20.162	47.029	-15.799	-5.8153	76.219	31.232	-46.798	-227.08	81.294	-34.309	-3.1196	-0.69831	-55.077	40.599	42.541	11.87	-17.254	32.536	28.72	-72.098	-12.649	-18.969	-29.366	6.775	20.665	-45.064	-37.137	51.882	-50.815	15.243	-42.693	-26.12	-48.071	-65.167	-73.653	-54.137	-40.916	24.756	24.584	-14.737	-6.1731	-15.044	-42.869	-46.311	59.067	-6.8846	-0.28831	-48.408	18.362
12.801	35.797	-25.25	-14.807	66.724	21.49	-56.701	-235.96	73.762	-41.65	-14.382	-11.602	-64.712	29.807	34.491	0.64645	-26	25.722	21.016	-80.101	-22.119	-28.674	-38.696	-2.9907	8.413	-55.797	-48.54	41.869	-63.966	6.7561	-56.118	-35.093	-57.602	-78.068	-83.311	-63.728	-50.723	13.523	18.02	-22.192	-15.44	-26.938	-54.425	-54.771	46.697	-17.827	-8.3703	-56.081	8.4253
2.1155	23.143	-35.455	-25.682	56.145	13.005	-66.934	-245.15	65.927	-51.048	-27.571	-24.541	-74.588	20.001	24.637	-8.8236	-36.202	19.423	13.562	-86.943	-32.454	-41.089	-48.86	-12.485	-2.6493	-68.667	-60.425	32.517	-76.789	-4.039	-68.077	-43.518	-67.653	-90.233	-94.682	-75.232	-61.759	4.3285	10.261	-33.217	-25.491	-37.498	-66.749	-64.354	32.958	-29.089	-18.4	-65.662	0.41839
-6.1406	9.5959	-45.074	-34.543	44.409	4.493	-76.392	-257.27	56.261	-59.323	-37.666	-37.481	-84.783	10.609	13.939	-20.712	-47.432	10.672	6.6279	-93.997	-41.838	-54.199	-59.937	-24.241	-13.5	-80.685	-70.736	22.064	-91.312	-16.856	-78.359	-53.062	-79.97	-102.6	-108.01	-86.247	-70.888	-5.8906	0.18792	-44.666	-36.544	-45.99	-76.684	-76.623	21.921	-39.207	-29	-77.041	-5.4508
-15.862	-2.3179	-58.698	-46.155	33.611	-6.2272	-86.269	-270.46	46.384	-68.133	-50.57	-52.884	-96.349	0.63794	0.90844	-33.924	-59.926	-0.17972	-1.3585	-102.53	-52.202	-67.651	-73.689	-34.677	-24.273	-94.744	-84.681	9.7159	-106.23	-28.314	-89.937	-63.899	-93.327	-113.9	-120.45	-96.687	-78.816	-17.722	-7.1728	-56.672	-48.391	-54.077	-87.943	-88.068	10.447	-49.597	-39.532	-87.332	-13.978
-26.564	-14.543	-72.723	-56.258	24.166	-20.882	-96.666	-284.52	35.901	-79.557	-64.299	-66.234	-106.94	-8.2306	-9.8502	-47.086	-72.866	-12.382	-8.9818	-111.78	-63.484	-82.533	-87.481	-48.628	-36.97	-108.25	-99.328	-1.6352	-120.32	-40.97	-102.61	-73.423	-105.39	-124.52	-131.14	-108.55	-89.198	-31.936	-15.849	-68.331	-59.065	-64.779	-100.34	-99.08	-2.8715	-62.72	-50.141	-99.12	-25.209
-36.765	-27.283	-84.799	-67.633	13.97	-32.086	-107.6	-293.49	25.776	-88.272	-74.221	-77.575	-120.19	-19.054	-20.478	-57.829	-82.475	-22.985	-19.131	-119.01	-75.445	-97.128	-100.97	-61.257	-50.832	-121.38	-114.01	-14.107	-133.53	-53.937	-114.08	-82.747	-117.93	-134.48	-142.03	-122.87	-101.95	-42.717	-25.834	-79.182	-70.658	-75.299	-113.77	-112.02	-13.212	-74.955	-58.377	-106.97	-35.851
-47.991	-39.09	-95.628	-77.47	-0.18587	-42.196	-119.25	-301.75	17.003	-96.729	-86.759	-89.437	-127.76	-28.105	-28.717	-69.342	-91.659	-34.542	-28.969	-123.56	-87.825	-110.1	-111.38	-72.568	-60.171	-132.15	-127.33	-25.854	-144.28	-64.88	-127.66	-91.87	-131.5	-146.58	-149.93	-134.6	-112.17	-54.829	-36.531	-88.172	-83.69	-85.136	-126.25	-124.52	-24.204	-87.041	-69.124	-116.43	-44.316
-59.751	-51.159	-106.97	-90.606	-14.45	-50.841	-129.9	-312.43	7.9905	-106.83	-101.02	-102.48	-136.5	-39.877	-40.599	-84.334	-103.24	-48.985	-37.685	-132.9	-99.7	-120.9	-123.87	-88.816	-73.358	-145.46	-137.52	-37.698	-158.95	-75.591	-143.38	-101.65	-143.44	-161.48	-159.6	-142.6	-124.37	-67.353	-47.384	-99.748	-99.686	-96.364	-138.66	-134.06	-38.733	-98.565	-82.998	-129.99	-53.181
-73.209	-64.426	-121.88	-104.17	-29.176	-63.103	-142.62	-325.72	-4.9548	-121.37	-114.95	-115.26	-150.43	-53.824	-53.835	-101.32	-113.62	-63.354	-45.863	-147.87	-111.9	-133.97	-138.22	-103.15	-89.198	-161.57	-153.3	-49.623	-177.96	-90.721	-157.23	-116.52	-156.94	-179.7	-175.87	-152.61	-140.42	-80.872	-56.299	-111.04	-117.52	-112.21	-150.83	-144.35	-54.111	-112.92	-94.559	-143.99	-66.951
-85.558	-80.814	-136.32	-115.84	-43.334	-79.112	-158.12	-339.39	-18.41	-135.06	-128.96	-132.48	-163.81	-67.812	-67.745	-119.07	-130.51	-79.404	-58.812	-160.47	-124.09	-151.04	-150.26	-116.27	-103.28	-178.04	-171.93	-62.819	-193.69	-104.01	-170.28	-131.84	-173.13	-194.09	-193.76	-162.84	-152.76	-95.364	-64.403	-124.43	-130.27	-130.01	-167.92	-160	-69.519	-129.32	-106.3	-157	-82.284
-97.047	-94.002	-148.49	-128.21	-58.781	-97.201	-172.38	-359.8	-34.276	-147.89	-143.09	-148.18	-175.8	-81.843	-86.758	-133.08	-147.4	-92.508	-72.729	-174.04	-139.67	-167.67	-165.96	-130.61	-119.12	-194.67	-186.68	-76.43	-209.3	-116.47	-185.45	-145.75	-189.25	-210.05	-210.19	-177.88	-163.11	-112.42	-79.853	-138.31	-144.13	-144.87	-185.5	-175.89	-85.725	-145.31	-118.11	-170.83	-95.401
-107.43	-104.1	-162.09	-141.18	-74.547	-108.13	-184.59	-376.03	-46.845	-161.16	-154.86	-163.83	-183.87	-94.578	-102.18	-146.88	-158.69	-102.74	-82.779	-189.5	-153.18	-181.6	-185.19	-145.41	-131.78	-208.68	-201.55	-90.283	-222.71	-131.67	-194.76	-156.54	-205.26	-225.61	-222.45	-193.16	-176.5	-126.13	-95.258	-148.67	-156.47	-158.51	-203.21	-190.16	-98.353	-156.81	-131.97	-184.3	-104.32
-116.45	-113.11	-175.9	-150.43	-85.518	-115.5	-195.86	-384.51	-55.488	-171.41	-163.31	-173.73	-192.31	-103.98	-111.65	-159.01	-167.11	-111.06	-85.975	-199.14	-163.91	-193	-196.92	-156.59	-142.42	-220.31	-210.26	-104.76	-232.44	-145.83	-199.1	-163.7	-214.22	-234.3	-231.87	-206.42	-184.32	-138.13	-105.77	-156.29	-166.6	-169.44	-214.09	-201.58	-109.42	-167.37	-143.19	-195.07	-113.27
-124.56	-118.49	-185	-154.95	-90.024	-125.32	-198.52	-386.5	-65.01	-173.08	-167.81	-177.66	-200.73	-110.94	-118.28	-164.27	-172.58	-118.18	-88.572	-206.14	-169.28	-199.44	-205.49	-165.03	-152.48	-227.4	-219.4	-114.92	-240	-154.88	-199.59	-166.51	-220.96	-240.18	-238.65	-211.83	-188.79	-146.01	-114.1	-162	-174.67	-172.87	-219.79	-211.7	-117.21	-175.83	-152.97	-201.48	-120.92
-130.15	-121.12	-189.37	-159.58	-92.353	-131.28	-198.72	-393.44	-71.096	-175.13	-171.77	-182.18	-203.24	-117.01	-122.97	-166.99	-174.99	-120.44	-94.845	-214.62	-171	-203.68	-210.45	-168.55	-160.96	-232.63	-229.48	-119.69	-248.04	-158.72	-201.01	-174.25	-225.73	-247.39	-243.2	-211.45	-193.04	-153.07	-120.96	-165.71	-183.45	-173.16	-224.88	-220.21	-121.18	-184.79	-158.44	-205.74	-125.84
-133.22	-121.05	-191.39	-162.4	-99.028	-133.83	-202.4	-401.6	-75.554	-176.21	-175.14	-184.72	-203.46	-124.68	-127.33	-171.02	-176.83	-120.36	-98.016	-221.42	-173.95	-201.76	-211.26	-168.32	-160.2	-237.09	-231.65	-120.34	-249.76	-163	-205.13	-179.51	-228.72	-248.14	-247.8	-212.34	-198.4	-157.98	-127.27	-166.09	-185.68	-175.6	-234.05	-224.58	-125.23	-186.23	-163.26	-212.44	-128.89
-137.54	-120.21	-192.17	-163.86	-102.48	-134.38	-205.42	-407.73	-81.802	-178.09	-173.52	-184.89	-204.43	-126.81	-132.85	-172.59	-178.81	-122.38	-96.493	-228.91	-179.09	-200.03	-214	-167.81	-157.87	-238.24	-230.05	-123.06	-251.67	-167.16	-202.59	-180.12	-230.99	-245	-248.16	-211.91	-197.31	-164.07	-131.64	-168.4	-186.82	-176.15	-237.45	-222.91	-129	-184.62	-164.66	-217.02	-127.51
-136.91	-119.74	-190.71	-158.65	-100.54	-133.44	-203.1	-408.61	-84.312	-173.01	-171.01	-185.15	-204.48	-124.72	-131.75	-173.66	-177.48	-125.21	-89.087	-234.75	-176.3	-197.68	-213.01	-165.06	-156.28	-237.86	-229.04	-125.4	-248.89	-166.55	-193.73	-176.3	-232.19	-240.93	-246.24	-208.44	-193.85	-165.7	-136	-167.5	-188.46	-173.09	-235.97	-220.09	-130.05	-186.41	-163.95	-212.02	-126.55
-134.47	-116.31	-185.12	-152.01	-98.368	-127.04	-197.99	-405.39	-82.618	-166.38	-166.94	-178.54	-198.76	-117.95	-122.62	-170.13	-172.44	-121.86	-80.35	-235.24	-169.35	-192.52	-209.98	-163.25	-149.99	-232.3	-224.27	-124.74	-243.76	-158.04	-186.48	-168.7	-228.63	-236.91	-241.38	-202.71	-190.67	-159.52	-137.01	-160.6	-186.98	-169.21	-230.79	-210.63	-125.9	-183.73	-157.94	-202.67	-123.01
-130.68	-106.02	-177.43	-147.96	-95.168	-118.69	-191.49	-402.67	-78.488	-159.81	-162.93	-170.74	-191.42	-109.96	-114.56	-164.57	-168.27	-115.05	-76.277	-232.65	-162.04	-185.91	-201.72	-159.83	-141.49	-227.14	-215.09	-119.65	-240.65	-149.78	-178.08	-165.85	-223.01	-230.56	-235.02	-198.84	-187.41	-155.45	-132.81	-150.81	-185.79	-166.47	-224.41	-204.17	-116.82	-182.26	-147.82	-197.57	-115.75
-125.68	-99.925	-173.07	-140.31	-90.847	-115.71	-185.7	-401.19	-71.11	-153.87	-158.98	-160.63	-189.3	-100.15	-113.84	-157.11	-166.1	-106.6	-73.904	-230.23	-157.31	-178.01	-193.42	-154.43	-132.51	-221.82	-207.98	-114.33	-236.73	-143.78	-168.55	-165.18	-215.48	-223.85	-225.79	-193.42	-185.55	-154.84	-128.39	-143.03	-181.88	-163.54	-218.75	-196.8	-109.04	-178.15	-142.81	-193.47	-114.71
-121.96	-91.469	-166.49	-131.28	-84.025	-113.22	-179.01	-395.14	-66.026	-149.83	-149.92	-149.75	-184.05	-95.798	-109.22	-150.85	-158.3	-100.09	-64.94	-229.75	-150.89	-170.28	-185.28	-147.2	-126	-218.36	-199.56	-110.17	-230.58	-139.91	-157.11	-157.8	-207.08	-215.17	-217.04	-181.76	-180.48	-149.35	-124.63	-137.16	-172.87	-155.16	-211.23	-187.72	-101.35	-167.14	-140.79	-187.45	-110.63
-114.35	-78.415	-160.73	-122.37	-77.999	-107.36	-169.7	-388.06	-59.786	-140.61	-139.82	-142.97	-175.24	-88.624	-100.91	-139.54	-147.64	-93.391	-54.501	-225.68	-143.28	-158.74	-175.37	-135.99	-118.24	-209.15	-186.9	-104.69	-221.49	-132.73	-145.74	-147.33	-201.64	-201.79	-206.79	-167.07	-172.38	-140.92	-117.64	-126.73	-158.89	-144.5	-200.94	-176.07	-94.005	-156.4	-134.39	-177.29	-99.55
-105.32	-67.477	-147.19	-114.49	-69.555	-100.73	-155.67	-378.32	-48.863	-130.2	-128.33	-130.8	-164.74	-78.302	-90.802	-126.82	-138.17	-82.045	-42.949	-220.34	-129.32	-143.65	-161.88	-127.95	-108.37	-199.36	-173.75	-96.776	-209	-119.25	-129.65	-139.62	-192.52	-189.73	-191.28	-156.79	-160.99	-132.14	-107.19	-114.54	-146.82	-133.65	-187.01	-162.26	-83.387	-147.85	-122.37	-164.02	-90.5
-96.567	-56.973	-135.44	-103.87	-58.729	-90.438	-142.79	-368.49	-36.018	-121.39	-116.4	-119.18	-151.39	-68.219	-80.024	-113.73	-128.68	-70.698	-31.984	-213.99	-116.29	-129.03	-149.01	-118.86	-97.521	-188.09	-160.39	-84.359	-196.77	-107.15	-116.07	-130.5	-177.57	-177.1	-173.49	-146.66	-150.2	-121.15	-95.691	-103.36	-134.13	-123.03	-175.27	-149.95	-67.97	-136.44	-106.83	-153.64	-80.872
-92.96	-43.333	-126.26	-89.958	-46.977	-80.502	-135.15	-361.99	-22.64	-111.46	-103.74	-105.46	-138.94	-54.27	-71.335	-101.98	-118.89	-61.603	-23.085	-203.37	-106.96	-115.27	-136.97	-107.43	-84.644	-173.75	-144.68	-73.977	-183.28	-96.268	-106.15	-121.06	-162.8	-161.71	-159.92	-134.39	-143.19	-114.44	-86.86	-93.204	-118.82	-113.16	-163.94	-136.86	-55.976	-124.26	-93.441	-142.48	-70.129
-87.179	-31.616	-112.4	-79.202	-35.723	-69.419	-125.11	-352.1	-12.317	-98.819	-92.955	-91.205	-130.14	-40.663	-63.626	-87.546	-105.37	-50.811	-8.2091	-194.43	-97.872	-99.892	-124.21	-94.117	-71.613	-158.68	-125.8	-61.855	-171.05	-84.018	-93.905	-108.72	-147.15	-144.13	-147.21	-124.72	-134.35	-105.15	-78.474	-78.924	-104.64	-102.21	-150.88	-120.87	-41.765	-113.42	-80.448	-129.13	-59.257
-75.932	-19.141	-97.065	-68.316	-22.358	-57.915	-110.75	-338.92	-2.652	-84.963	-79.07	-78.005	-120.36	-25.414	-54.341	-72.634	-92.8	-36.317	3.6711	-188.08	-85.667	-83.837	-112.08	-78.752	-57.161	-143.22	-108.94	-50.553	-156.99	-69.762	-80.829	-94.97	-133.95	-129.82	-130.64	-111.62	-121.27	-93.077	-65.381	-64.259	-91.905	-86.733	-139.61	-108.83	-27.884	-100.18	-69.459	-114.94	-47.445
-63.617	-4.7146	-83.697	-55.977	-8.353	-43.216	-98.236	-327.85	9.685	-71.155	-64.374	-62	-106.76	-10.323	-40.773	-59.653	-80.264	-22.758	16.355	-179.25	-71.225	-67.947	-98.209	-63.474	-42.535	-130.06	-92.345	-37.819	-141.11	-59.645	-63.556	-79.638	-122.87	-114.73	-112.12	-94.545	-109.13	-79.12	-52.103	-51.174	-78.414	-72.323	-129.26	-96.925	-15.186	-87.874	-58.761	-101.53	-35.029
-52.911	12.453	-67.974	-40.702	3.7297	-26.816	-87.889	-317.05	22.62	-56.469	-50.657	-45.453	-93.605	4.4357	-25.78	-49.716	-67.749	-13.008	28.887	-169.67	-58.354	-51.089	-80.67	-51.713	-28.038	-117.24	-77.397	-23.396	-127.6	-46.742	-42.615	-67.02	-108.28	-98.613	-94.003	-80.272	-97.737	-64.98	-42.72	-38.217	-63.733	-60.815	-117.39	-79.774	-0.56877	-72.029	-47.26	-87.716	-17.496
-40.713	27.494	-49.814	-23.106	18.431	-12.604	-74.236	-302.41	36.504	-47.547	-36.953	-30.209	-78.954	17.416	-12.081	-39.339	-55.387	-1.485	41.538	-161.1	-46.845	-35.076	-63.362	-40.973	-13.717	-102.99	-58.353	-11.508	-115.35	-31.293	-25.514	-55.114	-91.979	-82.815	-78.011	-66.499	-87.431	-50.782	-33.553	-26.47	-44.376	-46.85	-102.4	-64.888	14.048	-55.312	-33.472	-73.323	-5.436
-27.025	39.227	-33.811	-11.429	35.559	0.81954	-62.766	-287.76	52.547	-35.938	-24.19	-15.095	-65.95	28.941	0.88242	-24.924	-41.065	13.229	52.211	-150	-32.597	-18.364	-47.923	-27.492	-0.859	-87.257	-39.478	-0.26627	-105.01	-16.42	-12.801	-42.636	-77.091	-65.606	-62.404	-54.127	-76.148	-35.651	-23.828	-15.09	-29.364	-30.545	-84.851	-51.692	28.81	-43.948	-18.909	-58.716	5.584
-16.06	49.501	-21.484	-3.1861	48.356	12.11	-52.221	-276.14	69.056	-21.575	-9.7175	2.6774	-54.007	42.944	12.4	-8.5704	-28.588	28.566	63.819	-140.59	-17.578	-3.6563	-32.301	-13.43	11.352	-74.628	-24.494	12.6	-90.137	-2.7516	3.316	-30.27	-60.257	-49.355	-47.107	-41.44	-63.409	-24.395	-11.759	-3.5294	-14.522	-17.572	-70.149	-38.954	40.697	-31.805	-6.238	-46.173	17.384
-7.5834	63.167	-10.335	5.7989	59.568	23.501	-42.007	-263.2	80.086	-8.557	5.0461	16.595	-41.165	56.309	26.699	3.5722	-17.455	40.995	78.463	-130.66	-5.2782	9.1878	-20.269	-2.4457	25.005	-62.776	-11.309	26.363	-73.785	9.1249	18.442	-19.213	-44.256	-32.921	-29.533	-29.094	-49.973	-11.044	-2.1994	7.3406	0.35105	-7.2718	-59.706	-26.585	51.383	-21.791	6.5287	-32.044	28.521
1.9624	81.306	3.7692	18.833	72.256	34.996	-30.176	-248.39	90.737	1.5219	19.136	29.214	-29.667	66.559	35.126	17.128	-6.181	51.403	89.971	-116.54	4.0922	22.381	-8.1821	9.5815	39.138	-47.899	1.9484	41.636	-63.745	19.833	32.148	-4.8302	-31.297	-18.68	-15.132	-16.883	-36.353	0.73376	5.0245	17.207	15.351	4.2043	-48.659	-14.488	64.268	-10.62	18.535	-21.464	38.616
12.002	95.962	18.213	31.113	89.166	47.043	-17.711	-232.29	103.61	14.414	33.792	42.635	-18.913	80.262	45.841	31.905	8.4857	63.698	100.57	-105.44	14.654	35.885	3.2764	21.564	49.893	-34.614	16.938	58.052	-53.336	30.748	47.305	5.7632	-20.177	-4.6645	-3.1337	-3.202	-24.089	11.969	17.135	28.433	31.454	16.962	-37.309	-0.38138	76.932	3.5776	31.837	-11.747	51.372
21.88	106.37	31.925	43.557	102.73	56.244	-3.8831	-219.94	120.22	26.377	44.203	56.44	-7.9825	93.368	54.985	44.201	20.168	76.989	110.85	-94.729	24.836	48.631	14.63	33.189	58.185	-23.397	30.291	70.185	-39.182	40.601	60.545	19.039	-9.3428	12.467	8.557	9.1202	-15.288	25.588	32.712	37.418	49.544	27.882	-24.506	13.73	91.942	16.158	46.063	0.16572	64.766
29.046	119.08	41.317	54.318	113.99	67.784	6.0607	-206.02	137.69	38.972	53.996	66.989	2.9721	105.28	63.269	56.29	30.12	87.591	119.84	-82.302	35.19	63.851	24.966	41.349	68.663	-13.94	43.504	80.767	-28.312	49.704	70.987	27.931	3.5764	26.37	18.519	19.708	-7.1979	39.679	42.951	49.028	63.596	35.866	-12.613	24.881	102.79	29.018	57.807	10.999	76.622
35.902	129.17	48.954	65.809	126.48	77.515	15.865	-193.97	148.14	50.106	64.702	77.036	11.84	115.02	73.421	66.918	38.254	99.38	129.35	-71.804	47.358	76.514	35.214	50.122	78.313	-2.7607	54.039	93.857	-16.706	57.065	82.669	36.602	16.977	39.22	30.342	30.335	2.6131	50.554	49.328	59.196	76.932	47.536	-0.33358	32.404	112.73	42.013	68.86	20.96	86.265
45.02	136.91	61.779	77.047	143.67	88.892	25.823	-182.96	157.08	58.651	76.446	87.96	20.395	125.65	85.868	75.568	48.374	110.38	139.85	-60.88	57.713	86.028	45.431	59.376	86.243	10.103	65.848	105.55	-5.4568	66.89	93.788	47.569	26.944	50.763	42.097	38.603	16.332	62.915	56.151	67.179	90.039	64.158	14.887	42.627	125.11	52.89	79.551	31.915	92.739
55.51	148.56	74.336	89.994	157.62	100.47	35.465	-170.96	170.42	69.148	86.472	100.68	29.301	135.69	100.33	87.466	60.077	121.28	149.94	-51.366	66.915	95.95	56.04	70.315	95.555	22.019	78.699	116.98	4.2101	78.988	106.9	58.306	36.091	65.072	57.074	48.468	26.928	76.745	68.706	77.514	106.56	76.676	29.057	53.369	138.12	64.27	90.161	41.717	104.35
64.743	161.74	83.327	101.58	169.59	112.15	46.101	-157.02	184.12	81.616	95.618	112.81	41.033	145.77	112.51	97.695	72.695	132.5	159.11	-42.176	76.779	107.98	65.532	80.497	107.39	33.3	89.737	127.46	14.055	92.584	118.61	69.839	47.249	78.397	69.195	61.394	37.049	89.367	76.345	87.483	121.06	86.249	38.812	64.657	149.77	76.013	102.65	53.827	117.16
74.58	172.24	93.051	111.9	184.26	120.75	55.36	-143.3	197.61	93.43	103.65	123.34	52.314	155.08	120.63	106.81	82.212	140.48	166.27	-34.255	84.43	118.46	76.447	88.122	117.42	41.903	99.647	138.69	24.321	101.89	125.95	79.854	57.406	89.737	80.951	71.249	47.414	101.49	82.383	95.946	134.52	95.549	48.164	73.568	160.54	84.779	112.03	63.875	128.86
83.908	179.35	102.8	121.56	195.02	128.27	63.558	-128.56	207.92	101.66	114.92	131.87	61.902	164.81	129.41	116.54	89.448	146.96	174.54	-22.943	95.031	125.9	86.27	95.887	121.91	48.624	111.78	148.15	33.408	109.53	131.97	86.477	67.795	100.19	92.424	79.089	56.671	113.56	88.876	104.27	144.28	105.32	56.272	83.569	171.02	92.352	121.43	72.583	135.07
91.669	187.2	111.5	127.54	206.57	137.21	69.097	-117.35	216.06	108.31	121.84	140.28	68.125	173.34	136.17	125.84	96.84	153.78	181.77	-14.217	105.18	132.01	95.066	102.74	127.5	57.097	123.34	156.75	40.476	116.31	140.87	93.472	77.652	108.23	101.02	85.727	63.566	123.59	97.692	113	154.21	115.78	63.972	91.833	180	99.727	131.71	78.78	142.9
96.998	193.64	120.05	133.17	213.99	143.39	73.258	-109.37	224.24	114.94	130.19	150.78	74.926	180.19	142.57	133.62	104.06	160.66	186.84	-8.135	114.1	136.07	103.37	106.19	131.63	66.045	130.58	165.38	47.346	123.47	146.85	101.36	84.133	115.22	105.55	93.121	70.388	131.49	103.79	120.47	164.08	123.24	72.277	97.748	184.46	105.42	138.02	83.063	150.05
103.48	198	125.81	140.41	220.68	149.44	80.371	-100.78	232.02	119.79	138	159.32	81.632	185.8	148.87	138.34	111.87	165.18	190.46	-2.2782	119.83	141.29	110.39	113.63	134.37	74.457	136.2	171.03	50.681	129.45	153.34	110.6	91.155	124.17	109.61	98.728	75.879	139.66	106.98	124.91	171.36	129.9	80.802	102.41	189.61	110.01	143.49	84.795	158.02
108.88	204.43	131.43	144.3	228.65	154.44	86.92	-91.43	241.97	124.13	144.92	166.67	88.347	192.37	153.2	142.65	119.43	170.71	193.58	2.3587	124.91	148.82	115.38	121.46	137.15	82.012	141.73	176.45	55.58	133.93	158.02	116.43	100.61	130.46	117.22	105.71	80.969	146.97	111.06	128.56	178.13	134.01	85.807	107.07	196.46	114	151.91	91.435	165.83
114.22	207.35	137.07	147.36	234.96	157.63	90.959	-81.708	249.59	130.46	148.94	171.55	93.497	198.84	158.32	148.17	124.55	175.07	195.24	6.4576	130.85	155.92	120.66	124.16	141.51	86.915	146.7	184.19	62.102	138.49	162.33	121.22	107	136.6	124.56	112.35	87.392	153.8	115	132.95	183.02	138.66	93.849	109.35	201.31	119.67	157.8	100.22	172.74
118.33	212.53	142.65	150.84	241.23	164.38	95.499	-73.112	254.33	136.74	154.8	176.49	99.821	203.44	164.62	155.82	128.61	178.89	198.67	14.34	135.7	160.92	125.12	128.41	147.82	91.258	150.31	191.12	66.572	144.27	167.13	126.81	112.19	143.94	130.67	118.1	92.322	162.3	120.53	137.87	189.1	143.88	100.17	112.67	206.35	122.49	163.28	106.12	179.63
122.45	216.91	146.71	154.95	246.55	170.86	100.33	-65.559	259.22	143.18	162.52	180.74	104.73	207.67	168.4	159.52	131.54	183.58	203.05	20.884	139.13	163.75	130.2	132.3	150.08	97.284	155.57	195.38	69.516	148.36	171.59	134.07	117.33	150.52	135.03	123.26	96.403	171.52	123.38	143.52	197.01	147.34	101.59	118.62	213.57	128.51	166.69	111.08	186.47
126.72	220.06	149.72	159.89	251.64	174.7	102.41	-58.996	264.53	148.92	165.12	186.32	107.62	209.89	171.8	161.61	133.57	185.82	205.97	25.56	142.06	166.99	134.62	133.74	152.94	100.9	160.91	199.28	72.713	150.93	175.41	139.87	119.63	154.05	135.35	127.67	101.55	176.65	127.08	148.53	203.02	151.64	108.93	122.12	218.52	133.54	169.89	112.73	190.91
131.63	223.05	153.69	165.48	256.74	179.2	103.14	-55.111	269.9	153.95	168.15	191.08	110.36	213.5	174.7	162.47	138.05	186.21	208.97	30.932	147.87	171.28	136.8	136.91	155.12	103.49	163.63	203.35	73.426	156.16	180.57	143.07	125.45	160.64	136.67	130.69	106.72	181.79	130.2	150.52	207.4	155.83	116.49	123.39	220.49	138.05	174.99	114.79	194.78
136.38	226.71	155.72	168.22	262.34	182.44	105.45	-50.501	274.55	156.12	172.28	194.1	115.18	217.67	176.5	165.4	142.36	187.71	212.05	34.919	151.44	174.86	140.43	138.79	155.37	107.09	165.76	209.01	74.384	160.73	184.56	145.38	130.46	162.08	140.24	134.98	111.48	186.56	133.61	153.33	212.33	159.44	119.42	126.97	223.29	140.98	176.94	118.53	199.17
138.88	230.89	156.56	168.33	267.45	187.41	107.92	-45.828	278.51	158.03	175.87	194.38	119.17	217.06	177.04	167.68	143.76	188.54	213.26	38.597	151.01	176.03	144.87	140.67	154.33	109.42	167.25	213.64	77.862	161.75	184.59	149.32	132.55	162.91	145.27	136.93	114.28	186.23	138.21	156.85	215.74	160.49	121.84	128.92	226.87	143.73	178.61	118.03	202.31
140.78	233.05	153.87	169.75	271.02	189.54	107.76	-40.849	283.14	158.98	175.85	197	121.17	217.17	177.79	167.81	144.24	187.06	213.94	41.769	151.17	174.87	145.98	143.64	153.78	109.39	168.83	219.15	80.16	161.15	186.98	153.06	134.6	165.73	146.22	139.44	118.9	187.3	138.34	158.25	221.43	160.58	123.23	128.52	230.17	146.02	181.1	119.06	206.59
[truncated: 3,914 more rows]

## Sheet: Fig2D
23.086	125.23	-117.28	-107.94	34.47	89.181	-94.853	-118.18	-61.522	-26.044	146.86	-22.815	23.522	-6.6905	21.957	67.263	0.93372	-1.2543	-2.8102	137.29	-47.485	51.19	-0.2099	17.485	-25.649	30.143	38.232	38.503	-64.965	-172.88	-63.339	-90.246	14.513	43.113	-8.5793	-29.753	17.497	-118.96	46.554	131.17	39.046	-73.057	82.292	-41.313	174.81	22.265	124.11	-51.345	55.536
[truncated: 4,999 more rows]

[truncated: 1 more sheets: Fig2E]
