# Supplementary material for: An orexigenic subnetwork within the human hippocampus
Source: Nature. 2023 Aug 30;621(7978):381–8. doi: 10.1038/s41586-023-06459-w (PMC10499606; doi:10.1038/s41586-023-06459-w)
Supplement: Supplementary file 7 — Source Data Fig. 4 [file 41586_2023_6459_MOESM7_ESM.xlsx]

## Sheet: Fig4B
ID	BMI	Age	BDI	BAI	Binge_freq	DEBQ_restrained	DEBQ_emotional	DEBQ_external	Mean_FD	nondlHPC_norm_waytotal_L	dlHPC_norm_waytotal_L	nondlHPC_norm_waytotal_R	dlHPC_norm_waytotal_R
1	24.7	28	6	6	1	3.8	1.69	3.1	0.046	0.000910326	0.00594957	0.000336631	0.00266548
2	26	24	12	8	3	4.3	4	3.1	0.07	0.000316024	0.00123697	2.64e-05	0.000178755
3	29	27	26	16	3.5	1.5	3.92	2.8	0.063	0.000372737	0.00271671	0.000277434	0.00387552
4	32.2	18	21	20	3	4	2.85	3.1	0.052	0.00029334	0.00238005	0.000159887	0.00259781
5	23.5	21	9	3	1.5	3.6	4.92	3.7	0.094	0.00015475	0.0050906	0.000108776	0.000842688
6	21.8	29	5	12	1.5	3.2	3.69	4.3	0.065	0.0010789	0.00953734	0.000377297	0.00101916
7	23.4	20	18	9	2	3.3	4.92	3.2	0.049	0.00133843	0.016187	0.000863201	0.0108263
8	19.2	27	4	5	1	2	1.15	2.3	0.057	2.11e-05	0.000389423	1.33e-05	7.35e-05
9	19.1	27	1	10	5	1.9	4.31	4.3	0.07	8.68e-05	0.000749164	0.000366625	0.00455772
10	35.2	35	20	0	2.5	3.5	3.77	3.2	0.053	0.000297637	0.000412579	0.000494161	0.00152701
11	20	21	28	19	3	3.9	4.08	4.5	0.099	0.000454639	0.00438165	0.000296522	0.00268479
12	30.8	21	12	6	2	2.8	3.23	3.8	0.058	0.00129277	0.00820135	0.00150145	0.0177666
13	21.3	18	7	7	4	2.3	4	3.4	0.059	0.0001076	0.000911696	0.000166116	0.000931395
14	19.8	33	24	9	3	2.8	4.69	4.1	0.081	0.000194072	0.0017082	0.000160912	0.00200282
15	32.7	20	15	8	1	1.6	1.77	2.6	0.09	0.000281555	0.00107736	0.00105226	0.00586779
16	30.4	29	12	11	3	3.1	3.62	3.7	0.061	0.000579926	0.00627349	0.00101095	0.0155971
18	23.69	20	8	17	2	2.7	3.38	2.4	0.047	0.00184682	0.00728942	0.00298352	0.0165386
19	29.3	30	14	4	3	1.8	4.92	4.3	0.048	4.09e-05	0.000449123	0.000291929	0.00146031
20	20.35	31	10	22	1.5	2.8	2.62	2.7	0.094	0.000281101	0.00388375	0.000129644	0.0010139
21	35.61	32	22	17	3	3.9	4.15	3.7	0.073	0.000361989	0.002608	0.000120401	0.000296624
22	23.29	31	13	24	3	3.1	2.85	3.2	0.06	0.00026067	0.002332	0.000170794	0.000795023
23	22.5	35	15	15	3	2.5	4	3.4	0.062	0.00106047	0.00344643	0.00297951	0.0143694
24	31.05	32	21	12	2	4	3.46	3.3	0.069	1.13e-05	3.37e-05	3.01e-05	0.000198004
25	39.59	33	14	7	2	2.3	4.23	3.8	0.165	0.000770513	0.00377804	7.87e-05	0.000975969
26	25.31	32	9	5	4	3.6	4.85	3	0.053	0.000484458	0.00185096	6.81e-05	0.000289552
27	21.15	19	6	7	1.5	3.9	2.38	2.8	0.044	0.000153488	0.00281734	0.000125391	0.000180576
28	23.74	32	21	14	3	3.7	2.85	3.9	0.089	0.000542499	0.00122789	0.000271511	0.00192485
29	41.49	23	22	13	7	2.7	1.92	4.7	0.074	0.000248513	0.00105862	0.00054636	0.00706667
30	33.8	21	26	15	2	3.5	3.38	2.8	0.107	0.000126012	0.0015697	0.000388323	0.00151816
31	25.3	22	0	0	1	3.5	2.69	3.4	0.099	7.22e-06	7.48e-05	6.13e-05	0.000214035
32	35.9	35	14	14	5.5	3.4	5	4.6	0.103	8.85e-06	0.0001	6.31e-05	0.000384862
33	21.9	20	5	8	4	4.2	4.46	4.5	0.067	0.000110325	0.00145084	0.000807965	0.00135737
36	57.2	33	3	0	1	4.8	4.69	4	0.063	0.000130242	0.000538182	0.000274741	0.000579362
37	23.2	27	0	0	1	3.1	3.77	3.6	0.065	0.000237846	0.00339839	0.00025014	0.00362371

## Sheet: Fig4C
ID	BMI	Age	BDI	BAI	Binge_freq	DEBQ_restrained	DEBQ_emotional	DEBQ_external	Mean_FD	dlHPC_Func	dlHPC_CI_L	dlHPC_CI_R
1	24.7	28	6	6	1	3.8	1.69	3.1	0.046	0.0549204	0.64345	0.594688
2	26	24	12	8	3	4.3	4	3.1	0.07	0.110042	0.540242	0.417705
3	29	27	26	16	3.5	1.5	3.92	2.8	0.063	-0.0950854	0.589233	0.624396
4	32.2	18	21	20	3	4	2.85	3.1	0.052	0.00273821	0.581482	0.598401
5	23.5	21	9	3	1.5	3.6	4.92	3.7	0.094	0.292824	0.632747	0.51987
6	21.8	29	5	12	1.5	3.2	3.69	4.3	0.065	0.0111113	0.674031	0.53375
7	23.4	20	18	9	2	3.3	4.92	3.2	0.049	0.0190511	0.714252	0.693524
8	19.2	27	4	5	1	2	1.15	2.3	0.057	0.27391	0.460344	0.360106
9	19.1	27	1	10	5	1.9	4.31	4.3	0.07	0.1396	0.493829	0.632677
10	35.2	35	20	0	2.5	3.5	3.77	3.2	0.053	-0.176013	0.454237	0.558922
11	20	21	28	19	3	3.9	4.08	4.5	0.099	0.204028	0.620447	0.592027
12	30.8	21	12	6	2	2.8	3.23	3.8	0.058	-0.0318491	0.661908	0.726301
13	21.3	18	7	7	4	2.3	4	3.4	0.059	-0.383671	0.512249	0.527285
14	19.8	33	24	9	3	2.8	4.69	4.1	0.081	0.138473	0.552427	0.578016
15	32.7	20	15	8	1	1.6	1.77	2.6	0.09	0.173343	0.521456	0.649993
16	30.4	29	12	11	3	3.1	3.62	3.7	0.061	0.0721076	0.645908	0.719593
17	23.69	20	8	17	2	2.7	3.38	2.4	0.047	0.154018	0.653363	0.721739
18	29.3	30	14	4	3	1.8	4.92	4.3	0.048	0.248983	0.462917	0.558208
19	20.35	31	10	22	1.5	2.8	2.62	2.7	0.094	0.0814245	0.611428	0.533157
20	35.61	32	22	17	3	3.9	4.15	3.7	0.073	-0.0365624	0.581662	0.446599
21	23.29	31	13	24	3	3.1	2.85	3.2	0.06	0.491895	0.573797	0.511439
22	22.5	35	15	15	3	2.5	4	3.4	0.062	-0.00371753	0.604416	0.710539
23	31.05	32	21	12	2	4	3.46	3.3	0.069	-0.249322	0.281938	0.421247
24	39.59	33	14	7	2	2.3	4.23	3.8	0.165	-0.0145651	0.610906	0.530452
25	25.31	32	9	5	4	3.6	4.85	3	0.053	-0.482915	0.56357	0.449565
26	21.15	19	6	7	1.5	3.9	2.38	2.8	0.044	-0.314785	0.589225	0.419101
27	23.74	32	21	14	3	3.7	2.85	3.9	0.089	0.0656851	0.528022	0.576177
28	41.49	23	22	13	7	2.7	1.92	4.7	0.074	0.0599278	0.523238	0.665828
29	33.8	21	26	15	2	3.5	3.38	2.8	0.107	0.205006	0.548984	0.559499
30	25.3	22	0	0	1	3.5	2.69	3.4	0.099	0.178448	0.340501	0.43151
31	35.9	35	14	14	5.5	3.4	5	4.6	0.103	0.0348028	0.350794	0.461273
32	21.9	20	5	8	4	4.2	4.46	4.5	0.067	-0.00363457	0.540316	0.551961
33	57.2	33	3	0	1	4.8	4.69	4	0.063	-0.179127	0.474213	0.496234
34	23.2	27	0	0	1	3.1	3.77	3.6	0.065	0.329359	0.606233	0.619656

## Sheet: Fig4D
ID	BMI	Age	BDI	BAI	Binge_freq	DEBQ_restrained	DEBQ_emotional	DEBQ_external	Mean_FD	dlHPC_Func	dlHPC_CI_L	dlHPC_CI_R
1	24.7	28	6	6	1	3.8	1.69	3.1	0.046	0.0549204	0.64345	0.594688
2	26	24	12	8	3	4.3	4	3.1	0.07	0.110042	0.540242	0.417705
3	29	27	26	16	3.5	1.5	3.92	2.8	0.063	-0.0950854	0.589233	0.624396
4	32.2	18	21	20	3	4	2.85	3.1	0.052	0.00273821	0.581482	0.598401
5	23.5	21	9	3	1.5	3.6	4.92	3.7	0.094	0.292824	0.632747	0.51987
6	21.8	29	5	12	1.5	3.2	3.69	4.3	0.065	0.0111113	0.674031	0.53375
7	23.4	20	18	9	2	3.3	4.92	3.2	0.049	0.0190511	0.714252	0.693524
8	19.2	27	4	5	1	2	1.15	2.3	0.057	0.27391	0.460344	0.360106
9	19.1	27	1	10	5	1.9	4.31	4.3	0.07	0.1396	0.493829	0.632677
10	35.2	35	20	0	2.5	3.5	3.77	3.2	0.053	-0.176013	0.454237	0.558922
11	20	21	28	19	3	3.9	4.08	4.5	0.099	0.204028	0.620447	0.592027
12	30.8	21	12	6	2	2.8	3.23	3.8	0.058	-0.0318491	0.661908	0.726301
13	21.3	18	7	7	4	2.3	4	3.4	0.059	-0.383671	0.512249	0.527285
14	19.8	33	24	9	3	2.8	4.69	4.1	0.081	0.138473	0.552427	0.578016
15	32.7	20	15	8	1	1.6	1.77	2.6	0.09	0.173343	0.521456	0.649993
16	30.4	29	12	11	3	3.1	3.62	3.7	0.061	0.0721076	0.645908	0.719593
17	23.69	20	8	17	2	2.7	3.38	2.4	0.047	0.154018	0.653363	0.721739
18	29.3	30	14	4	3	1.8	4.92	4.3	0.048	0.248983	0.462917	0.558208
19	20.35	31	10	22	1.5	2.8	2.62	2.7	0.094	0.0814245	0.611428	0.533157
20	35.61	32	22	17	3	3.9	4.15	3.7	0.073	-0.0365624	0.581662	0.446599
21	23.29	31	13	24	3	3.1	2.85	3.2	0.06	0.491895	0.573797	0.511439
22	22.5	35	15	15	3	2.5	4	3.4	0.062	-0.00371753	0.604416	0.710539
23	31.05	32	21	12	2	4	3.46	3.3	0.069	-0.249322	0.281938	0.421247
24	39.59	33	14	7	2	2.3	4.23	3.8	0.165	-0.0145651	0.610906	0.530452
25	25.31	32	9	5	4	3.6	4.85	3	0.053	-0.482915	0.56357	0.449565
26	21.15	19	6	7	1.5	3.9	2.38	2.8	0.044	-0.314785	0.589225	0.419101
27	23.74	32	21	14	3	3.7	2.85	3.9	0.089	0.0656851	0.528022	0.576177
28	41.49	23	22	13	7	2.7	1.92	4.7	0.074	0.0599278	0.523238	0.665828
29	33.8	21	26	15	2	3.5	3.38	2.8	0.107	0.205006	0.548984	0.559499
30	25.3	22	0	0	1	3.5	2.69	3.4	0.099	0.178448	0.340501	0.43151
31	35.9	35	14	14	5.5	3.4	5	4.6	0.103	0.0348028	0.350794	0.461273
32	21.9	20	5	8	4	4.2	4.46	4.5	0.067	-0.00363457	0.540316	0.551961
33	57.2	33	3	0	1	4.8	4.69	4	0.063	-0.179127	0.474213	0.496234
34	23.2	27	0	0	1	3.1	3.77	3.6	0.065	0.329359	0.606233	0.619656
