# Supplementary material for: An orexigenic subnetwork within the human hippocampus
Source: Nature. 2023 Aug 30;621(7978):381–8. doi: 10.1038/s41586-023-06459-w (PMC10499606; doi:10.1038/s41586-023-06459-w)
Supplement: Supplementary file 8 — Source Data Extended Data Fig. 2 [file 41586_2023_6459_MOESM8_ESM.xlsx]

## Sheet: EDFig2Left
condition 1 (taste-neutral), observations X time
-0.006064	-0.004815	-0.0035672	-0.0023239	-0.0010877	0.00013923	0.00135528	0.00255904	0.00374939	0.00492544	0.00608644	0.00723181	0.00836106	0.00947377	0.0105696	0.0116483	0.0127095	0.0137531	0.0147788	0.0157864	0.0167757	0.0177466	0.0186987	0.0196321	0.0205463	0.0214413	0.0223168	0.0231727	0.0240087	0.0248247	0.0256205	0.0263958	0.0271506	0.0278847	0.0285979	0.02929	0.029961	0.0306106	0.0312388	0.0318454	0.0324304	0.0329936	0.033535	0.0340545	0.0345519	0.0350274	0.0354807	0.0359119	0.0363209	0.0367079
0.28315	0.282851	0.282529	0.282182	0.281812	0.281418	0.281	0.280559	0.280095	0.279606	0.279094	0.278559	0.278	0.277418	0.276812	0.276182	0.27553	0.274853	0.274154	0.273431	0.272684	0.271915	0.271121	0.270305	0.269465	0.268601	0.267715	0.266804	0.265871	0.264913	0.263933	0.262929	0.261901	0.26085	0.259776	0.258677	0.257556	0.25641	0.255241	0.254048	0.252832	0.251592	0.250328	0.24904	0.247727	0.246391	0.245031	0.243646	0.242237	0.240804
0.187552	0.188186	0.188792	0.189369	0.189919	0.190441	0.190936	0.191404	0.191845	0.192257	0.19264	0.192994	0.193316	0.193604	0.193857	0.19407	0.194242	0.194366	0.194437	0.194448	0.194392	0.194262	0.194061	0.193819	0.193643	0.193763	0.194376	0.195381	0.196553	0.197769	0.198998	0.200236	0.201481	0.202727	0.203967	0.205191	0.206394	0.207572	0.20872	0.20984	0.210929	0.211989	0.213019	0.214021	0.214994	0.21594	0.216859	0.217751	0.218617	0.219458
-0.120599	-0.118911	-0.117188	-0.115434	-0.113655	-0.111855	-0.110041	-0.10822	-0.106396	-0.104575	-0.10276	-0.100955	-0.0991606	-0.0973789	-0.0956094	-0.0938514	-0.0921033	-0.0903629	-0.0886275	-0.0868937	-0.0851581	-0.0834172	-0.0816675	-0.0799062	-0.0781311	-0.0763407	-0.0745347	-0.0727135	-0.0708785	-0.0690315	-0.0671745	-0.0653098	-0.063439	-0.0615636	-0.0596841	-0.0578004	-0.0559118	-0.0540168	-0.0521134	-0.0501993	-0.048272	-0.0463292	-0.0443691	-0.0423909	-0.0403943	-0.0383802	-0.0363507	-0.0343085	-0.032257	-0.0301999
0.0128202	0.0119126	0.0110166	0.0101415	0.00929506	0.00848272	0.00770605	0.00696296	0.00624866	0.00555725	0.00488309	0.00422167	0.00356995	0.00292628	0.00229018	0.00166201	0.00104272	0.0004336	-0.0001639	-0.0007483	-0.001318	-0.0018718	-0.0024083	-0.0029265	-0.0034254	-0.0039044	-0.0043633	-0.0048026	-0.0052234	-0.0056276	-0.0060179	-0.0063978	-0.0067708	-0.0071408	-0.0075116	-0.0078866	-0.0082692	-0.008662	-0.0090678	-0.0094886	-0.0099267	-0.0103836	-0.010861	-0.0113603	-0.0118827	-0.0124294	-0.0130014	-0.0135995	-0.0142246	-0.0148773
0.0209233	0.020597	0.0202464	0.0198719	0.0194741	0.0190538	0.0186116	0.0181486	0.0176659	0.0171651	0.0166476	0.0161157	0.0155716	0.0150181	0.0144587	0.0138971	0.0133376	0.0127847	0.0122431	0.0117166	0.0112085	0.0107204	0.010252	0.00980129	0.00936471	0.0089377	0.00851526	0.00809246	0.00766476	0.00722824	0.00677961	0.00631623	0.00583601	0.00533735	0.00481903	0.00428019	0.0037202	0.00313867	0.00253537	0.00191025	0.0012634	0.00059504	-9.44e-05	-0.0008045	-0.0015344	-0.0022831	-0.0030495	-0.0038318	-0.0046282	-0.0054362
0.220421	0.22005	0.219753	0.219528	0.219364	0.219248	0.219165	0.219099	0.21904	0.218977	0.218904	0.218815	0.218707	0.218577	0.218422	0.218243	0.218037	0.217804	0.217544	0.217257	0.216941	0.216597	0.216225	0.215825	0.215395	0.214937	0.214451	0.213935	0.21339	0.212816	0.212212	0.211579	0.210917	0.210225	0.209503	0.20875	0.207968	0.207156	0.206313	0.20544	0.204536	0.203601	0.202636	0.201641	0.200615	0.19956	0.198476	0.197363	0.196224	0.195062
0.296566	0.296982	0.297377	0.297751	0.298105	0.298439	0.298752	0.299044	0.299316	0.299568	0.299799	0.300009	0.300199	0.300367	0.300516	0.300643	0.30075	0.300836	0.300901	0.300946	0.300969	0.300972	0.300954	0.300915	0.300855	0.300775	0.300673	0.30055	0.300407	0.300242	0.300057	0.29985	0.299623	0.299375	0.299106	0.298816	0.298505	0.298174	0.297823	0.297451	0.297059	0.296648	0.296217	0.295768	0.2953	0.294815	0.294313	0.293794	0.293261	0.292713
-0.107417	-0.110494	-0.11361	-0.116768	-0.119971	-0.123223	-0.126525	-0.129875	-0.133269	-0.13669	-0.140103	-0.14344	-0.146596	-0.149458	-0.151971	-0.154172	-0.156151	-0.15798	-0.159696	-0.161313	-0.16283	-0.16425	-0.16558	-0.166832	-0.168021	-0.169161	-0.170265	-0.171347	-0.172416	-0.173481	-0.174548	-0.175624	-0.176714	-0.177822	-0.178951	-0.180104	-0.181284	-0.182493	-0.183731	-0.185	-0.186302	-0.187637	-0.189005	-0.190407	-0.191844	-0.193315	-0.194821	-0.196361	-0.197936	-0.199546
-0.118576	-0.119154	-0.119778	-0.12045	-0.121175	-0.121958	-0.122809	-0.123739	-0.124764	-0.125897	-0.127134	-0.128377	-0.129261	-0.129208	-0.128257	-0.126991	-0.125736	-0.124575	-0.123507	-0.122517	-0.121593	-0.120726	-0.119911	-0.119146	-0.118432	-0.117768	-0.117153	-0.116582	-0.116042	-0.115506	-0.114922	-0.114216	-0.113309	-0.112153	-0.110774	-0.109243	-0.107643	-0.106031	-0.104443	-0.102897	-0.101399	-0.0999519	-0.0985542	-0.097204	-0.095899	-0.0946366	-0.0934146	-0.0922309	-0.0910836	-0.0899711
-0.269291	-0.270388	-0.271477	-0.272545	-0.273577	-0.274555	-0.275464	-0.276289	-0.277022	-0.27766	-0.278199	-0.27864	-0.278979	-0.279213	-0.279339	-0.279353	-0.279259	-0.279062	-0.278769	-0.278391	-0.277941	-0.27743	-0.27687	-0.276274	-0.275651	-0.275012	-0.274365	-0.273717	-0.273075	-0.272444	-0.271828	-0.271231	-0.270657	-0.270107	-0.269583	-0.269089	-0.268625	-0.268192	-0.267793	-0.267428	-0.267099	-0.266807	-0.266552	-0.266336	-0.266158	-0.266017	-0.265912	-0.265835	-0.265778	-0.265723
0.0266233	0.026678	0.0267005	0.0266909	0.026649	0.0265749	0.0264688	0.0263305	0.02616	0.0259575	0.0257227	0.0254557	0.0251565	0.0248247	0.0244605	0.0240635	0.0236336	0.0231705	0.0226739	0.0221434	0.0215785	0.0209788	0.0203436	0.0196722	0.0189637	0.0182171	0.0174311	0.0166044	0.0157352	0.0148214	0.0138605	0.0128496	0.011785	0.0106621	0.00947543	0.00821789	0.00688055	0.00545185	0.00391668	0.00225504	0.00044041	-0.0015613	-0.0037869	-0.0062436	-0.0087572	-0.0106017	-0.0109473	-0.0103961	-0.0098096	-0.0094481
0.0876316	0.0884325	0.0891896	0.0899047	0.090579	0.0912134	0.0918089	0.092366	0.0928857	0.0933694	0.0938199	0.0942421	0.0946449	0.0950435	0.0954618	0.0959338	0.0965001	0.0971963	0.0980375	0.0990105	0.100081	0.101207	0.102355	0.103501	0.104628	0.105728	0.106796	0.107828	0.108824	0.109784	0.110707	0.111593	0.112443	0.113256	0.114033	0.114774	0.115479	0.116147	0.116779	0.117374	0.117932	0.118452	0.118935	0.11938	0.119786	0.120153	0.120479	0.120765	0.121008	0.121209
0.0949011	0.0960844	0.0972441	0.0983802	0.0994929	0.100582	0.101648	0.10269	0.10371	0.104706	0.105678	0.106628	0.107555	0.108459	0.109339	0.110197	0.111032	0.111844	0.112633	0.113399	0.114143	0.114864	0.115562	0.116238	0.116891	0.117521	0.118129	0.118715	0.119278	0.119818	0.120336	0.120832	0.121305	0.121756	0.122184	0.12259	0.122974	0.123335	0.123674	0.123991	0.124286	0.124558	0.124807	0.125035	0.12524	0.125423	0.125583	0.125722	0.125837	0.125931
0.238772	0.238536	0.238285	0.238018	0.237736	0.237439	0.237127	0.236799	0.236457	0.236099	0.235727	0.235342	0.234942	0.234529	0.234104	0.233667	0.23322	0.232764	0.232301	0.231832	0.231362	0.230891	0.230425	0.229967	0.229521	0.229091	0.228681	0.228294	0.227934	0.227601	0.227296	0.227016	0.226761	0.226525	0.226306	0.226098	0.225898	0.225701	0.225505	0.225305	0.225099	0.224885	0.22466	0.224422	0.224171	0.223904	0.22362	0.223319	0.222998	0.222656
0.129242	0.127634	0.126001	0.124342	0.122655	0.120938	0.119188	0.117401	0.115572	0.113694	0.111757	0.109745	0.107639	0.105404	0.102991	0.10032	0.0972882	0.0940637	0.0924548	0.0929907	0.0935522	0.0937491	0.0936756	0.0934226	0.09305	0.092597	0.0920899	0.0915474	0.0909828	0.0904059	0.0898238	0.0892411	0.0886611	0.0880852	0.0875139	0.0869466	0.086382	0.0858183	0.0852532	0.0846845	0.0841098	0.083527	0.0829339	0.0823286	0.0817093	0.0810746	0.0804231	0.0797535	0.079065	0.0783566
0.23715	0.236165	0.235054	0.233785	0.232306	0.23054	0.228377	0.225814	0.224024	0.225067	0.22694	0.228421	0.229503	0.230297	0.230882	0.23131	0.231614	0.23182	0.231942	0.231995	0.231986	0.231923	0.231812	0.231658	0.231464	0.231234	0.230972	0.23068	0.23036	0.230017	0.229653	0.229271	0.228874	0.228465	0.228047	0.227625	0.227201	0.226779	0.226362	0.225953	0.225555	0.22517	0.2248	0.224444	0.224103	0.223777	0.223463	0.22316	0.222865	0.222576
-0.131212	-0.132391	-0.133595	-0.134824	-0.13608	-0.137364	-0.138675	-0.140014	-0.141382	-0.142778	-0.144202	-0.145654	-0.147135	-0.148643	-0.15018	-0.151744	-0.153336	-0.154955	-0.156601	-0.158273	-0.159972	-0.161695	-0.163444	-0.165217	-0.167012	-0.16883	-0.170668	-0.172525	-0.1744	-0.176291	-0.178194	-0.180109	-0.182031	-0.183959	-0.18589	-0.187821	-0.189751	-0.191679	-0.193604	-0.19553	-0.19746	-0.1994	-0.201362	-0.203359	-0.205405	-0.207512	-0.209669	-0.211779	-0.213555	-0.214633
-0.106453	-0.105255	-0.104106	-0.102999	-0.101933	-0.100906	-0.0999165	-0.0989637	-0.0980463	-0.0971616	-0.0963041	-0.095462	-0.0946131	-0.0937208	-0.092735	-0.0916081	-0.0903222	-0.0889017	-0.0873959	-0.0858525	-0.0843049	-0.0827724	-0.0812648	-0.0797861	-0.0783377	-0.0769195	-0.075531	-0.0741712	-0.0728394	-0.071535	-0.0702574	-0.0690062	-0.067781	-0.0665816	-0.0654079	-0.0642599	-0.0631375	-0.0620406	-0.0609694	-0.0599238	-0.058904	-0.05791	-0.0569419	-0.0559996	-0.0550833	-0.054193	-0.0533286	-0.05249	-0.0516771	-0.0508893
0.63141	0.630546	0.629669	0.628779	0.627875	0.626958	0.626027	0.625084	0.624127	0.623157	0.622174	0.621178	0.620169	0.619148	0.618113	0.617066	0.616007	0.614934	0.61385	0.612753	0.611644	0.610523	0.60939	0.608245	0.607088	0.60592	0.60474	0.603549	0.602346	0.601133	0.599908	0.598672	0.597425	0.596167	0.594898	0.593618	0.592328	0.591026	0.589714	0.58839	0.587056	0.58571	0.584353	0.582985	0.581605	0.580212	0.578807	0.57739	0.575959	0.574514
0.297414	0.296963	0.296491	0.295999	0.295487	0.294955	0.294402	0.29383	0.293237	0.292624	0.291991	0.291338	0.290665	0.289971	0.289258	0.288525	0.287771	0.286998	0.286204	0.285391	0.284558	0.283704	0.282831	0.281937	0.281024	0.280091	0.279138	0.278165	0.277172	0.276158	0.275126	0.274073	0.273	0.271907	0.270794	0.269662	0.268509	0.267336	0.266144	0.264931	0.263699	0.262446	0.261174	0.259881	0.258568	0.257235	0.255882	0.254508	0.253114	0.2517
0.31078	0.30934	0.307883	0.30641	0.304921	0.303414	0.301891	0.300351	0.298794	0.297221	0.29563	0.294023	0.292399	0.290759	0.289102	0.287427	0.285737	0.284029	0.282304	0.280563	0.278805	0.27703	0.275239	0.27343	0.271605	0.269763	0.267904	0.266029	0.264136	0.262228	0.260302	0.25836	0.256401	0.254427	0.252437	0.250431	0.24841	0.246376	0.244329	0.24227	0.240203	0.23813	0.236054	0.233982	0.23192	0.229876	0.227861	0.22589	0.223978	0.222145
0.0651948	0.0623119	0.0594098	0.0564888	0.0535495	0.0505925	0.0476191	0.0446305	0.041629	0.0386169	0.0355977	0.0325757	0.0295562	0.0265459	0.0235526	0.020586	0.017657	0.0147776	0.0119609	0.00921979	0.0065664	0.0040109	0.00156038	-0.0007819	-0.003017	-0.0051501	-0.0071897	-0.009147	-0.0110345	-0.012865	-0.0146509	-0.0164034	-0.0181327	-0.0198473	-0.0215543	-0.0232597	-0.0249681	-0.0266833	-0.0284083	-0.0301454	-0.0318965	-0.0336628	-0.0354456	-0.0372457	-0.0390636	-0.0409	-0.0427551	-0.0446294	-0.0465231	-0.0484364
0.074018	0.07249	0.070946	0.0693862	0.0678109	0.0662204	0.064615	0.0629951	0.0613609	0.0597127	0.058051	0.0563761	0.0546884	0.0529882	0.0512761	0.0495523	0.0478173	0.0460716	0.0443156	0.0425498	0.0407747	0.0389908	0.0371987	0.0353989	0.0335921	0.0317792	0.0299608	0.0281379	0.0263117	0.0244833	0.0226542	0.0208262	0.0190012	0.0171814	0.0153695	0.0135684	0.0117814	0.0100121	0.00826434	0.00654213	0.00484955	0.00319067	0.00156935	-1.08e-05	-0.0015468	-0.0030357	-0.0044756	-0.005865	-0.0072029	-0.0084893
-0.0935398	-0.0939419	-0.0943695	-0.0948225	-0.095301	-0.0958046	-0.0963335	-0.0968874	-0.0974663	-0.09807	-0.0986986	-0.0993518	-0.10003	-0.100732	-0.101458	-0.102209	-0.102985	-0.103784	-0.104607	-0.105454	-0.106325	-0.10722	-0.108138	-0.10908	-0.110046	-0.111034	-0.112046	-0.113081	-0.11414	-0.115221	-0.116324	-0.117451	-0.1186	-0.119772	-0.120967	-0.122184	-0.123423	-0.124684	-0.125967	-0.127272	-0.128599	-0.129948	-0.131319	-0.132711	-0.134125	-0.13556	-0.137016	-0.138493	-0.139992	-0.141511
0.0541851	0.0540075	0.0538064	0.0535822	0.053335	0.0530651	0.0527727	0.0524584	0.0521225	0.0517657	0.0513888	0.0509927	0.0505788	0.0501487	0.0497043	0.0492485	0.0487843	0.0483157	0.0478472	0.047384	0.0469312	0.0464939	0.0460762	0.0456804	0.0453069	0.0449542	0.0446188	0.0442958	0.0439799	0.0436659	0.0433486	0.0430238	0.0426877	0.0423375	0.0419706	0.041585	0.0411794	0.0407524	0.040303	0.0398305	0.0393343	0.0388137	0.0382684	0.037698	0.0371021	0.0364804	0.0358326	0.0351586	0.034458	0.0337305
-0.0480861	-0.047445	-0.0468268	-0.0462314	-0.0456593	-0.0451106	-0.0445858	-0.0440853	-0.0436097	-0.0431597	-0.0427363	-0.0423407	-0.0419746	-0.04164	-0.0413396	-0.0410773	-0.0408579	-0.0406882	-0.0405782	-0.040542	-0.0406018	-0.0407932	-0.0411801	-0.04189	-0.0432232	-0.0455475	-0.0434495	-0.0405959	-0.0386227	-0.0370772	-0.0357718	-0.0346188	-0.0335712	-0.0326006	-0.0316889	-0.0308238	-0.0299964	-0.0292005	-0.0284314	-0.0276857	-0.0269608	-0.026255	-0.0255669	-0.024896	-0.0242416	-0.0236038	-0.0229826	-0.0223784	-0.0217914	-0.0212223
-0.0871726	-0.0874666	-0.0877229	-0.087944	-0.0881324	-0.0882906	-0.0884206	-0.0885241	-0.088602	-0.088655	-0.0886835	-0.0886879	-0.0886689	-0.0886277	-0.0885663	-0.0884874	-0.0883947	-0.0882922	-0.0881845	-0.0880764	-0.0879725	-0.0878771	-0.0877943	-0.0877279	-0.0876811	-0.0876567	-0.0876573	-0.087685	-0.0877417	-0.087829	-0.0879481	-0.0881003	-0.0882866	-0.0885079	-0.0887649	-0.0890582	-0.0893885	-0.0897561	-0.0901617	-0.0906054	-0.0910878	-0.0916091	-0.0921697	-0.0927698	-0.0934097	-0.0940898	-0.0948103	-0.0955716	-0.096374	-0.0972179
-0.0577851	-0.05793	-0.0581142	-0.0583402	-0.0586107	-0.0589286	-0.0592971	-0.0597193	-0.0601978	-0.0607327	-0.0613188	-0.0619383	-0.0625486	-0.0630671	-0.0633722	-0.0633582	-0.0630207	-0.0624597	-0.0617964	-0.0611148	-0.0604582	-0.0598444	-0.0592782	-0.058759	-0.0582841	-0.0578503	-0.0574544	-0.0570937	-0.056766	-0.0564696	-0.0562028	-0.0559644	-0.0557533	-0.0555684	-0.0554088	-0.0552732	-0.0551606	-0.0550697	-0.0549991	-0.0549473	-0.0549124	-0.0548927	-0.054886	-0.0548903	-0.0549035	-0.0549232	-0.0549475	-0.0549743	-0.0550017	-0.055028
0.138917	0.139698	0.140458	0.141198	0.141916	0.142614	0.143291	0.143948	0.144584	0.1452	0.145795	0.146369	0.146923	0.147457	0.147971	0.148464	0.148937	0.14939	0.149822	0.150235	0.150627	0.150999	0.151351	0.151683	0.151995	0.152287	0.152559	0.15281	0.153042	0.153253	0.153444	0.153614	0.153764	0.153894	0.154003	0.154092	0.154159	0.154205	0.15423	0.154233	0.154214	0.154173	0.154109	0.154021	0.153908	0.15377	0.153604	0.15341	0.153186	0.152927
-0.202616	-0.200515	-0.198377	-0.1962	-0.193986	-0.191737	-0.189459	-0.187155	-0.184829	-0.182485	-0.180126	-0.177755	-0.175372	-0.172978	-0.170572	-0.168154	-0.165721	-0.163273	-0.160806	-0.15832	-0.155814	-0.153286	-0.150736	-0.148166	-0.145577	-0.142971	-0.140351	-0.13772	-0.135082	-0.132439	-0.129797	-0.127156	-0.124522	-0.121896	-0.119282	-0.116681	-0.114095	-0.111527	-0.108978	-0.106448	-0.10394	-0.101454	-0.09899	-0.09655	-0.0941342	-0.0917431	-0.0893771	-0.0870367	-0.0847222	-0.0824342
0.228083	0.228324	0.228543	0.228743	0.228922	0.22908	0.229219	0.229337	0.229434	0.229511	0.229568	0.229604	0.22962	0.229615	0.22959	0.229545	0.229479	0.229393	0.229286	0.229159	0.229012	0.228845	0.228657	0.22845	0.228222	0.227974	0.227707	0.227421	0.227115	0.22679	0.226447	0.226086	0.225707	0.225313	0.224903	0.224479	0.224044	0.2236	0.223149	0.222696	0.222247	0.221809	0.22139	0.221002	0.220656	0.220366	0.220144	0.22	0.21994	0.219964
0.348702	0.348532	0.348346	0.348146	0.347929	0.347697	0.34745	0.347187	0.346909	0.346615	0.346306	0.345983	0.345644	0.345291	0.344924	0.344544	0.344151	0.343746	0.34333	0.342905	0.342472	0.342033	0.341592	0.341151	0.340715	0.340288	0.339876	0.339486	0.339126	0.338805	0.338533	0.33832	0.338176	0.33811	0.338131	0.338243	0.33845	0.338749	0.339135	0.339603	0.340143	0.340745	0.341398	0.342092	0.342818	0.343567	0.344333	0.345108	0.345888	0.346668
-0.313309	-0.313554	-0.313567	-0.313419	-0.313179	-0.3129	-0.312615	-0.312348	-0.312111	-0.311912	-0.311755	-0.311644	-0.311581	-0.311568	-0.311609	-0.311706	-0.311862	-0.312082	-0.312373	-0.312743	-0.313201	-0.313763	-0.31445	-0.315292	-0.316332	-0.317643	-0.319339	-0.321585	-0.324318	-0.325145	-0.322619	-0.32007	-0.31813	-0.316647	-0.315484	-0.314561	-0.313828	-0.313255	-0.312826	-0.312533	-0.312376	-0.31236	-0.312485	-0.312723	-0.312934	-0.312723	-0.311604	-0.309692	-0.307503	-0.305332
condition 2, observations X time
-0.0527701	-0.0501941	-0.047659	-0.045164	-0.0427083	-0.040291	-0.0379108	-0.0355665	-0.0332564	-0.0309784	-0.02873	-0.0265083	-0.0243097	-0.0221298	-0.0199637	-0.0178058	-0.0156497	-0.0134889	-0.0113168	-0.00912732	-0.0069153	-0.00467722	-0.00241155	-0.000118955	0.00219779	0.00453416	0.00688442	0.0092422	0.0116011	0.0139549	0.016298	0.0186257	0.0209338	0.0232191	0.0254786	0.0277104	0.0299127	0.0320842	0.0342241	0.0363314	0.0384059	0.040447	0.0424547	0.0444286	0.0463689	0.0482754	0.0501483	0.0519875	0.0537932	0.0555655
0.193806	0.193984	0.194134	0.194258	0.194354	0.194423	0.194465	0.194478	0.194463	0.194419	0.194345	0.194242	0.194107	0.193941	0.193744	0.193517	0.193261	0.192985	0.192699	0.192424	0.192193	0.19205	0.192037	0.192177	0.19246	0.192849	0.193299	0.193773	0.194245	0.194702	0.195134	0.195537	0.195911	0.196256	0.196571	0.196856	0.197114	0.197344	0.197547	0.197724	0.197874	0.197999	0.198097	0.198171	0.19822	0.198243	0.198241	0.198215	0.198164	0.198088
0.297799	0.298092	0.298366	0.298621	0.298856	0.299072	0.299266	0.299441	0.299594	0.299727	0.299839	0.29993	0.3	0.300048	0.300075	0.300081	0.300065	0.300027	0.299968	0.299887	0.299784	0.299658	0.299511	0.299341	0.299148	0.298932	0.298693	0.298431	0.298146	0.29784	0.297515	0.297176	0.296835	0.296521	0.296293	0.296257	0.296546	0.297216	0.298186	0.299321	0.300525	0.301745	0.302959	0.304157	0.305334	0.30649	0.307625	0.308738	0.30983	0.310901
-0.0454316	-0.0435736	-0.0417242	-0.0398847	-0.0380561	-0.0362393	-0.0344347	-0.0326429	-0.0308642	-0.0290989	-0.027347	-0.0256088	-0.0238842	-0.0221733	-0.020476	-0.0187924	-0.0171224	-0.0154658	-0.0138228	-0.012193	-0.0105765	-0.00897317	-0.00738291	-0.00580563	-0.00424126	-0.00268971	-0.00115094	0.00037513	0.00188853	0.00338929	0.00487743	0.00635296	0.00781585	0.00926609	0.0107036	0.0121284	0.0135403	0.0149393	0.0163253	0.0176981	0.0190576	0.0204036	0.021736	0.0230546	0.0243592	0.0256496	0.0269256	0.0281869	0.0294334	0.0306648
-0.100441	-0.10061	-0.100808	-0.101035	-0.101291	-0.101577	-0.101893	-0.102237	-0.102612	-0.103016	-0.103449	-0.103913	-0.104406	-0.104928	-0.105481	-0.106064	-0.106678	-0.107322	-0.107997	-0.108704	-0.109443	-0.110215	-0.111018	-0.111853	-0.112717	-0.113606	-0.114509	-0.115408	-0.116275	-0.117076	-0.117782	-0.118387	-0.118911	-0.119388	-0.11985	-0.120318	-0.120805	-0.121318	-0.121858	-0.122426	-0.123018	-0.123632	-0.124263	-0.124905	-0.125551	-0.126191	-0.126815	-0.127411	-0.127966	-0.128469
0.0224539	0.0221021	0.0217109	0.0212803	0.0208107	0.0203024	0.0197557	0.0191705	0.0185466	0.0178833	0.0171793	0.0164329	0.0156414	0.0148006	0.0139048	0.012945	0.0119083	0.0107764	0.00952931	0.00817688	0.00691742	0.00637334	0.0067052	0.00727135	0.0077719	0.00817654	0.00850723	0.00878666	0.00903124	0.0092519	0.00945553	0.00964627	0.0098263	0.00999646	0.0101567	0.0103062	0.010444	0.0105689	0.0106797	0.0107755	0.0108556	0.0109197	0.0109678	0.0110008	0.0110199	0.0110268	0.011024	0.0110143	0.0110011	0.010988
0.214556	0.214211	0.213837	0.213432	0.212994	0.212523	0.212017	0.211473	0.21089	0.210264	0.209592	0.208871	0.2081	0.207277	0.206407	0.205506	0.204613	0.203805	0.203203	0.202932	0.203036	0.203437	0.204009	0.204651	0.205308	0.20596	0.206602	0.207241	0.207886	0.208551	0.209244	0.209977	0.210756	0.211584	0.212462	0.213386	0.214349	0.215344	0.216363	0.217397	0.218439	0.219482	0.22052	0.221549	0.222564	0.223563	0.224544	0.225504	0.226443	0.227359
0.164808	0.165247	0.165659	0.166044	0.166401	0.16673	0.167032	0.167305	0.167549	0.167766	0.167953	0.168111	0.16824	0.168338	0.168407	0.168445	0.168452	0.168427	0.16837	0.168279	0.168155	0.167997	0.167803	0.167572	0.167304	0.166998	0.166652	0.166268	0.165844	0.165385	0.164894	0.164383	0.163874	0.163413	0.163092	0.16307	0.163519	0.16449	0.165848	0.167412	0.169055	0.170711	0.172352	0.173963	0.17554	0.17708	0.178584	0.180052	0.181485	0.182884
0.10329	0.102992	0.102679	0.102351	0.10201	0.101654	0.101284	0.1009	0.100502	0.100092	0.099668	0.099232	0.0987843	0.0983257	0.0978571	0.0973796	0.0968944	0.0964029	0.0959068	0.0954078	0.0949079	0.0944093	0.0939142	0.093425	0.0929439	0.0924731	0.0920146	0.0915701	0.0911406	0.090727	0.0903292	0.0899465	0.089578	0.0892219	0.0888762	0.0885385	0.0882063	0.087877	0.087548	0.087217	0.0868815	0.0865396	0.0861891	0.0858285	0.0854561	0.0850707	0.0846709	0.0842558	0.0838244	0.0833759
-0.0442692	-0.0454498	-0.0466599	-0.0479	-0.0491704	-0.0504715	-0.0518034	-0.0531662	-0.0545602	-0.0559854	-0.0574418	-0.0589296	-0.0604487	-0.0619991	-0.0635808	-0.0651938	-0.0668382	-0.0685138	-0.0702206	-0.0719586	-0.0737277	-0.0755279	-0.0773591	-0.0792212	-0.0811142	-0.0830379	-0.0849923	-0.0869773	-0.0889928	-0.0910387	-0.0931147	-0.0952209	-0.0973571	-0.099523	-0.101719	-0.103943	-0.106198	-0.108481	-0.110793	-0.113133	-0.115501	-0.117897	-0.120321	-0.122771	-0.125248	-0.127751	-0.13028	-0.132833	-0.135411	-0.138013
0.200875	0.20061	0.200318	0.199998	0.199652	0.199277	0.198875	0.198444	0.197986	0.1975	0.196986	0.196443	0.195872	0.195273	0.194646	0.19399	0.193305	0.19259	0.191847	0.191073	0.190269	0.189434	0.188567	0.187667	0.186733	0.185764	0.184757	0.183711	0.182622	0.181489	0.180306	0.179071	0.177779	0.176428	0.17502	0.173568	0.172107	0.170707	0.16947	0.168461	0.167648	0.166941	0.16627	0.16564	0.165126	0.164838	0.164818	0.164995	0.165248	0.165489
0.0148267	0.014573	0.0142963	0.0139963	0.0136725	0.0133245	0.0129518	0.0125538	0.0121298	0.0116792	0.011201	0.0106944	0.0101585	0.00959223	0.00899469	0.0083651	0.00770313	0.00700928	0.00628566	0.00553712	0.00477313	0.00401029	0.00327497	0.00260395	0.00203951	0.00161634	0.00134556	0.00120869	0.00116745	0.00118009	0.00121239	0.00124075	0.00125071	0.00123416	0.00118708	0.00110779	0.000995972	0.000851979	0.000676507	0.000470368	0.000234384	-3.06774e-05	-0.000324122	-0.000645342	-0.000993815	-0.00136909	-0.0017708	-0.00219863	-0.00265231	-0.00313162
-0.0250347	-0.023735	-0.0221855	-0.0204723	-0.0186714	-0.0168424	-0.0150259	-0.0132455	-0.0115132	-0.0098338	-0.00820773	-0.00663349	-0.00510864	-0.00363044	-0.00219619	-0.000803413	0.000550138	0.00186642	0.00314712	0.00439371	0.00560742	0.00678933	0.00794032	0.00906117	0.0101525	0.011215	0.0122489	0.0132548	0.014233	0.0151838	0.0161074	0.017004	0.0178739	0.0187172	0.019534	0.0203244	0.0210886	0.0218265	0.0225384	0.0232242	0.0238839	0.0245175	0.0251251	0.0257065	0.0262616	0.0267903	0.0272924	0.0277674	0.0282151	0.0286347
0.185627	0.184366	0.183075	0.181754	0.180403	0.179021	0.177609	0.176166	0.174692	0.173184	0.171644	0.170069	0.168458	0.16681	0.165123	0.163394	0.16162	0.159798	0.157926	0.156	0.154019	0.151987	0.149917	0.147839	0.145816	0.143959	0.142407	0.141274	0.140561	0.140157	0.13992	0.139741	0.139556	0.139335	0.139064	0.138741	0.138366	0.137943	0.137474	0.136963	0.136412	0.135825	0.135203	0.134547	0.133861	0.133144	0.132398	0.131624	0.130822	0.129993
0.253961	0.254482	0.254802	0.254971	0.255023	0.254984	0.25487	0.254694	0.254467	0.254194	0.253882	0.253535	0.253155	0.252746	0.252308	0.251845	0.251356	0.250842	0.250305	0.249745	0.249162	0.248556	0.247928	0.247278	0.246606	0.245912	0.245196	0.244459	0.2437	0.242919	0.242116	0.241292	0.240447	0.239579	0.23869	0.23778	0.236847	0.235893	0.234918	0.23392	0.232901	0.23186	0.230798	0.229714	0.228608	0.22748	0.22633	0.225159	0.223966	0.222751
-0.0180805	-0.0177873	-0.0175343	-0.0173196	-0.017142	-0.0170003	-0.0168936	-0.0168213	-0.0167828	-0.0167778	-0.0168057	-0.0168665	-0.0169599	-0.0170856	-0.0172436	-0.0174338	-0.0176561	-0.0179105	-0.0181969	-0.0185152	-0.0188655	-0.0192477	-0.0196619	-0.0201081	-0.0205862	-0.0210963	-0.0216384	-0.0222125	-0.0228186	-0.0234568	-0.024127	-0.0248293	-0.0255637	-0.0263303	-0.027129	-0.0279598	-0.0288228	-0.029718	-0.0306453	-0.0316048	-0.0325965	-0.0336203	-0.0346763	-0.0357643	-0.0368844	-0.0380364	-0.0392202	-0.0404357	-0.0416827	-0.0429608
0.227847	0.227448	0.227081	0.226723	0.226358	0.225975	0.225565	0.225124	0.224648	0.224135	0.223583	0.222992	0.22236	0.221686	0.22097	0.220211	0.219409	0.218565	0.217682	0.216765	0.215826	0.214889	0.213989	0.213178	0.212519	0.212066	0.211835	0.211801	0.211908	0.212103	0.212343	0.212603	0.212867	0.21313	0.213388	0.21364	0.213885	0.214123	0.214351	0.214569	0.214776	0.214968	0.215145	0.215304	0.215445	0.215566	0.215666	0.215744	0.215799	0.215831
-0.323986	-0.325542	-0.327114	-0.3287	-0.3303	-0.331913	-0.333538	-0.335174	-0.336819	-0.338473	-0.340133	-0.3418	-0.343471	-0.345145	-0.346823	-0.348502	-0.350184	-0.351869	-0.353556	-0.355248	-0.356944	-0.358646	-0.360352	-0.362059	-0.363757	-0.365427	-0.367031	-0.368508	-0.369785	-0.370806	-0.37157	-0.372121	-0.372514	-0.372782	-0.372937	-0.372978	-0.372898	-0.372695	-0.372379	-0.371963	-0.371468	-0.370913	-0.370313	-0.369679	-0.36902	-0.368341	-0.367645	-0.366936	-0.366213	-0.36548
0.0435611	0.0436892	0.0438119	0.0439282	0.0440376	0.0441394	0.0442332	0.0443185	0.0443952	0.0444628	0.0445212	0.0445702	0.0446096	0.0446394	0.0446593	0.0446694	0.0446695	0.0446597	0.0446397	0.0446096	0.0445694	0.044519	0.0444583	0.0443874	0.0443062	0.0442146	0.0441127	0.0440003	0.0438775	0.0437442	0.0436003	0.0434458	0.0432807	0.0431049	0.0429182	0.0427208	0.0425124	0.042293	0.0420625	0.0418209	0.0415681	0.0413039	0.0410284	0.0407414	0.0404429	0.0401327	0.0398109	0.0394774	0.0391321	0.038775
0.10991	0.110286	0.110667	0.111053	0.111443	0.111835	0.112229	0.112623	0.113016	0.113407	0.113795	0.114178	0.114556	0.114928	0.115293	0.115651	0.115999	0.116339	0.11667	0.11699	0.1173	0.1176	0.117889	0.118166	0.118433	0.118687	0.11893	0.119162	0.119381	0.119589	0.119784	0.119968	0.120139	0.120299	0.120446	0.120581	0.120704	0.120815	0.120914	0.121	0.121075	0.121137	0.121188	0.121226	0.121252	0.121266	0.121269	0.121259	0.121237	0.121203
0.292816	0.293623	0.294421	0.295211	0.29599	0.296759	0.297516	0.298261	0.298993	0.299711	0.300414	0.301102	0.301774	0.302428	0.303066	0.303685	0.304285	0.304866	0.305427	0.305968	0.306487	0.306986	0.307462	0.307916	0.308347	0.308754	0.309137	0.309495	0.309827	0.310133	0.310411	0.31066	0.310881	0.311071	0.31123	0.31136	0.311461	0.311539	0.311601	0.311665	0.311755	0.311908	0.31217	0.312583	0.313167	0.313909	0.314773	0.315711	0.316685	0.317666
0.323675	0.325134	0.326585	0.328026	0.329459	0.330884	0.3323	0.333707	0.335107	0.336498	0.337882	0.339258	0.340628	0.341991	0.343348	0.344699	0.346046	0.347389	0.348729	0.350067	0.351405	0.352743	0.354083	0.355427	0.356776	0.358132	0.359496	0.36087	0.362255	0.363652	0.365063	0.366488	0.367927	0.369381	0.370848	0.372328	0.37382	0.375323	0.376835	0.378354	0.379878	0.381407	0.382938	0.38447	0.386001	0.38753	0.389056	0.390577	0.392092	0.393601
-0.0356547	-0.0349199	-0.0342105	-0.0335268	-0.0328694	-0.0322385	-0.0316347	-0.0310584	-0.03051	-0.0299901	-0.0294994	-0.0290383	-0.0286077	-0.0282083	-0.0278409	-0.0275067	-0.0272066	-0.0269419	-0.0267141	-0.026525	-0.0263764	-0.0262707	-0.0262106	-0.0261995	-0.0262412	-0.0263405	-0.0265033	-0.0267369	-0.0270505	-0.0274558	-0.0279678	-0.0286066	-0.0293989	-0.0303818	-0.0316068	-0.033147	-0.0351016	-0.0375719	-0.0404357	-0.0423115	-0.0406273	-0.0367862	-0.0330218	-0.0297791	-0.0269939	-0.0245584	-0.0223885	-0.0204241	-0.0186227	-0.0169535
0.0763563	0.0768259	0.0772669	0.0776792	0.0780623	0.0784158	0.0787394	0.0790325	0.079295	0.0795262	0.0797259	0.0798934	0.0800283	0.08013	0.0801979	0.0802314	0.0802295	0.0801914	0.0801161	0.0800023	0.0798487	0.0796536	0.0794152	0.0791311	0.0787987	0.078415	0.0779765	0.0774792	0.0769191	0.0762924	0.0755969	0.0748351	0.0740195	0.0731841	0.0724009	0.0717927	0.0715062	0.071623	0.0720883	0.0727603	0.0735072	0.0742469	0.0749392	0.0755685	0.0761312	0.0766292	0.0770665	0.0774477	0.0777776	0.0780606
0.0542803	0.0557835	0.0572624	0.0587174	0.0601488	0.0615571	0.0629425	0.0643053	0.0656457	0.0669637	0.0682597	0.0695336	0.0707854	0.0720153	0.073223	0.0744086	0.0755719	0.0767126	0.0778304	0.0789251	0.079996	0.0810427	0.0820645	0.0830607	0.0840304	0.0849728	0.0858872	0.0867731	0.0876307	0.0884611	0.089268	0.0900583	0.0908455	0.0916516	0.092511	0.09347	0.0945796	0.0958796	0.0973802	0.0990565	0.100861	0.102744	0.104662	0.106587	0.108502	0.110396	0.112264	0.114106	0.115921	0.117712
-0.0867958	-0.0870274	-0.0872364	-0.0874311	-0.0876187	-0.087805	-0.0879944	-0.0881905	-0.0883959	-0.0886127	-0.0888423	-0.0890858	-0.089344	-0.0896171	-0.0899055	-0.090209	-0.0905273	-0.0908599	-0.091206	-0.0915643	-0.0919331	-0.0923103	-0.0926927	-0.0930764	-0.0934564	-0.0938264	-0.0941792	-0.0945066	-0.0948006	-0.0950545	-0.0952639	-0.0954278	-0.095549	-0.0956332	-0.0956884	-0.0957232	-0.0957459	-0.0957639	-0.0957831	-0.0958085	-0.0958437	-0.0958915	-0.0959538	-0.0960318	-0.0961263	-0.0962377	-0.0963657	-0.0965102	-0.0966702	-0.0968451
0.0540077	0.0545388	0.0550249	0.0554613	0.0558489	0.0561907	0.0564901	0.0567503	0.0569739	0.0571631	0.0573197	0.057445	0.0575402	0.0576061	0.0576435	0.0576527	0.0576343	0.0575884	0.0575153	0.0574152	0.0572881	0.057134	0.0569531	0.0567452	0.0565104	0.0562486	0.0559598	0.0556439	0.0553007	0.0549302	0.0545324	0.054107	0.0536539	0.053173	0.0526642	0.0521272	0.0515619	0.0509681	0.0503456	0.0496942	0.0490136	0.0483035	0.0475637	0.0467938	0.0459935	0.0451625	0.0443004	0.0434068	0.0424814	0.0415235
0.271554	0.270371	0.269197	0.268037	0.266898	0.265788	0.264716	0.263694	0.262735	0.261854	0.261063	0.260375	0.259801	0.259347	0.259014	0.2588	0.258692	0.258676	0.258733	0.258845	0.258994	0.259166	0.259347	0.25953	0.259705	0.259869	0.260016	0.260145	0.260252	0.260337	0.260397	0.260433	0.260443	0.260426	0.260383	0.260314	0.260217	0.260092	0.25994	0.25976	0.259552	0.259317	0.259053	0.258761	0.258441	0.258093	0.257717	0.257313	0.256881	0.25642
0.342123	0.342969	0.343794	0.344599	0.345384	0.346149	0.346894	0.347619	0.348325	0.349011	0.349677	0.350323	0.350949	0.351556	0.352144	0.352712	0.35326	0.353788	0.354297	0.354786	0.355256	0.355706	0.356137	0.356547	0.356939	0.35731	0.357661	0.357993	0.358305	0.358597	0.358869	0.359121	0.359353	0.359565	0.359757	0.359929	0.36008	0.360211	0.360321	0.360411	0.36048	0.360529	0.360557	0.360564	0.36055	0.360516	0.36046	0.360384	0.360286	0.360167
0.135388	0.135785	0.136152	0.13649	0.136797	0.137072	0.137315	0.137526	0.137704	0.13785	0.137963	0.138043	0.13809	0.138105	0.138086	0.138035	0.137951	0.137835	0.137685	0.137503	0.137288	0.13704	0.136758	0.136444	0.136097	0.135716	0.135301	0.134853	0.13437	0.133853	0.133301	0.132713	0.132089	0.131429	0.13073	0.129992	0.129214	0.128393	0.127528	0.126615	0.125652	0.124634	0.123558	0.122418	0.121209	0.119932	0.118596	0.117239	0.115953	0.114897
-0.0861579	-0.0862427	-0.0863778	-0.0865574	-0.0867805	-0.0870486	-0.0873646	-0.0877324	-0.0881569	-0.088644	-0.0892006	-0.0898341	-0.0905494	-0.0913396	-0.0921602	-0.0928756	-0.0932419	-0.0931143	-0.0926516	-0.0920933	-0.0915665	-0.0911108	-0.0907307	-0.0904197	-0.0901691	-0.0899709	-0.0898177	-0.0897035	-0.0896229	-0.0895709	-0.0895428	-0.0895339	-0.0895393	-0.089554	-0.0895727	-0.0895896	-0.0895995	-0.0895971	-0.0895783	-0.0895403	-0.0894821	-0.0894046	-0.0893106	-0.0892046	-0.0890925	-0.0889817	-0.0888809	-0.088801	-0.0887565	-0.0887676
0.214886	0.21509	0.215378	0.21573	0.216131	0.216568	0.217029	0.217505	0.217989	0.218476	0.218962	0.219443	0.219917	0.220381	0.220835	0.221277	0.221707	0.222123	0.222525	0.222913	0.223286	0.223644	0.223988	0.224316	0.22463	0.224928	0.225211	0.225478	0.22573	0.225967	0.226189	0.226396	0.226587	0.226762	0.226922	0.227067	0.227196	0.227309	0.227407	0.227489	0.227554	0.227604	0.227636	0.227653	0.227652	0.227633	0.227598	0.227544	0.227473	0.227385
0.05005	0.0496829	0.0493017	0.0489062	0.0484965	0.0480724	0.0476339	0.0471809	0.0467134	0.0462313	0.0457346	0.0452231	0.0446967	0.0441555	0.0435993	0.043028	0.0424416	0.04184	0.041223	0.0405907	0.0399429	0.0392794	0.0386003	0.0379055	0.0371947	0.036468	0.0357252	0.0349662	0.034191	0.0333993	0.0325911	0.0317663	0.0309247	0.0300662	0.0291908	0.0282983	0.0273885	0.0264614	0.0255168	0.0245546	0.0235748	0.0225771	0.0215616	0.0205281	0.0194767	0.0184072	0.0173199	0.0162148	0.0150921	0.0139523
0.226389	0.225754	0.225116	0.224475	0.223828	0.223175	0.222515	0.221849	0.221175	0.220495	0.219809	0.219116	0.218416	0.217711	0.217	0.216282	0.215559	0.21483	0.214095	0.213354	0.212607	0.211854	0.211094	0.210327	0.209554	0.208773	0.207985	0.207189	0.206386	0.205574	0.204755	0.203927	0.203091	0.202246	0.201393	0.200531	0.19966	0.198781	0.197893	0.196996	0.196091	0.195177	0.194255	0.193324	0.192386	0.191439	0.190485	0.189523	0.188554	0.187577
[truncated: 5,000 more columns]

## Sheet: EDFig2Right
condition 1 (taste-neutral), observations X time
-0.255198	-0.253307	-0.251549	-0.249896	-0.248329	-0.246834	-0.245401	-0.244023	-0.242694	-0.241411	-0.240169	-0.238967	-0.237801	-0.236672	-0.235577	-0.234516	-0.233487	-0.232492	-0.231528	-0.230598	-0.2297	-0.228835	-0.228004	-0.227207	-0.226446	-0.22572	-0.225031	-0.224378	-0.223758	-0.223165	-0.222585	-0.221994	-0.22135	-0.220595	-0.219669	-0.218537	-0.217209	-0.215727	-0.214139	-0.212479	-0.210766	-0.209008	-0.20721	-0.205374	-0.203504	-0.201604	-0.199678	-0.197733	-0.195774	-0.193808
-0.138231	-0.137716	-0.137219	-0.136738	-0.136269	-0.135811	-0.13536	-0.134912	-0.134463	-0.13401	-0.133548	-0.133072	-0.132577	-0.132061	-0.131518	-0.130948	-0.13035	-0.129725	-0.129076	-0.128406	-0.12772	-0.127024	-0.126323	-0.125622	-0.124927	-0.124241	-0.123568	-0.122908	-0.122259	-0.121613	-0.120951	-0.120245	-0.119455	-0.118542	-0.117489	-0.116311	-0.115047	-0.11374	-0.112423	-0.11112	-0.109843	-0.108597	-0.107386	-0.106211	-0.105072	-0.103966	-0.102894	-0.101855	-0.100847	-0.0998687
-0.0313637	-0.0324252	-0.0336584	-0.0350096	-0.0364446	-0.0379405	-0.0394811	-0.0410548	-0.0426533	-0.0442709	-0.0459041	-0.0475514	-0.0492125	-0.0508881	-0.0525795	-0.0542877	-0.0560134	-0.0577565	-0.0595157	-0.0612884	-0.0630702	-0.0648549	-0.0666345	-0.0683999	-0.0701413	-0.0718508	-0.073523	-0.075157	-0.076756	-0.0783267	-0.0798775	-0.0814171	-0.0829537	-0.084494	-0.0860437	-0.0876073	-0.0891885	-0.09079	-0.0924143	-0.0940632	-0.0957382	-0.0974407	-0.0991718	-0.100932	-0.102723	-0.104545	-0.106399	-0.108285	-0.110204	-0.112158
-0.0123069	-0.0129537	-0.0135774	-0.0141608	-0.014686	-0.0151379	-0.0155076	-0.015794	-0.0160004	-0.01613	-0.0161823	-0.0161517	-0.0160311	-0.0158158	-0.0155088	-0.0151215	-0.0146711	-0.014177	-0.0136565	-0.013124	-0.0125899	-0.0120617	-0.0115445	-0.0110418	-0.0105559	-0.0100884	-0.00964049	-0.00921299	-0.00880655	-0.00842167	-0.00805877	-0.00771823	-0.00740037	-0.00710548	-0.00683384	-0.00658569	-0.00636128	-0.00616081	-0.00598451	-0.00583255	-0.00570514	-0.00560244	-0.00552463	-0.00547186	-0.0054443	-0.00544208	-0.00546536	-0.00551428	-0.00558897	-0.00568958
0.211482	0.212544	0.213592	0.214625	0.215644	0.216648	0.217638	0.218613	0.219574	0.220521	0.221453	0.22237	0.223273	0.224161	0.225035	0.225894	0.226739	0.227568	0.228384	0.229184	0.22997	0.23074	0.231496	0.232237	0.232963	0.233673	0.234369	0.235049	0.235714	0.236364	0.236998	0.237616	0.238219	0.238807	0.239378	0.239934	0.240473	0.240997	0.241504	0.241995	0.242469	0.242928	0.243369	0.243794	0.244202	0.244592	0.244966	0.245323	0.245662	0.245984
-0.034078	-0.0347447	-0.0355076	-0.0364061	-0.0374521	-0.0386612	-0.0400675	-0.0417441	-0.0438365	-0.0463348	-0.0467679	-0.0459846	-0.0456938	-0.0457557	-0.0460387	-0.0464731	-0.0470196	-0.0476545	-0.0483622	-0.0491323	-0.049957	-0.0508308	-0.0517493	-0.0527087	-0.0537057	-0.0547373	-0.0557998	-0.0568895	-0.0580015	-0.0591295	-0.060266	-0.0614012	-0.062524	-0.0636222	-0.064685	-0.0657043	-0.0666773	-0.0676063	-0.0684976	-0.0693598	-0.0702017	-0.0710313	-0.0718555	-0.0726799	-0.0735094	-0.0743482	-0.0752	-0.0760684	-0.0769567	-0.0778683
-0.167146	-0.168307	-0.169507	-0.170691	-0.171719	-0.172398	-0.172709	-0.172833	-0.172922	-0.173038	-0.173196	-0.173397	-0.173637	-0.173911	-0.174219	-0.17456	-0.174935	-0.175347	-0.175803	-0.176312	-0.176888	-0.177554	-0.178353	-0.179364	-0.180776	-0.183178	-0.184424	-0.18171	-0.180335	-0.179477	-0.178875	-0.178428	-0.178086	-0.177821	-0.17762	-0.177472	-0.177373	-0.17732	-0.177313	-0.177356	-0.177451	-0.177602	-0.177813	-0.178077	-0.17836	-0.178559	-0.178494	-0.178076	-0.177438	-0.176745
-0.0622801	-0.0626048	-0.0629079	-0.0631881	-0.0634441	-0.0636749	-0.06388	-0.0640596	-0.0642148	-0.0643477	-0.064461	-0.0645582	-0.0646432	-0.06472	-0.0647928	-0.0648654	-0.0649415	-0.0650242	-0.0651162	-0.06522	-0.0653374	-0.0654701	-0.0656195	-0.0657866	-0.0659722	-0.0661771	-0.0664019	-0.0666469	-0.0669126	-0.0671992	-0.0675069	-0.067836	-0.0681866	-0.0685588	-0.0689527	-0.0693683	-0.0698058	-0.0702652	-0.0707465	-0.0712497	-0.0717749	-0.0723221	-0.0728913	-0.0734825	-0.0740956	-0.0747307	-0.0753878	-0.0760669	-0.0767679	-0.0774908
-0.165148	-0.161418	-0.157968	-0.154704	-0.151572	-0.148542	-0.145592	-0.14271	-0.139885	-0.13711	-0.134381	-0.131692	-0.129041	-0.126425	-0.123843	-0.121293	-0.118775	-0.116286	-0.113827	-0.111398	-0.108997	-0.106625	-0.104281	-0.101966	-0.0996796	-0.0974217	-0.0951924	-0.0929919	-0.0908202	-0.0886775	-0.0865639	-0.0844795	-0.0824244	-0.0803987	-0.0784026	-0.076436	-0.0744991	-0.072592	-0.0707147	-0.0688673	-0.0670497	-0.0652621	-0.0635044	-0.0617767	-0.060079	-0.0584112	-0.0567734	-0.0551655	-0.0535875	-0.0520394
-0.0050456	-0.00576259	-0.00650776	-0.00728356	-0.00809187	-0.0089342	-0.00981178	-0.0107256	-0.0116767	-0.0126657	-0.0136931	-0.0147591	-0.0158629	-0.0170027	-0.0181745	-0.0193716	-0.0205837	-0.0217968	-0.0229953	-0.0241662	-0.0253059	-0.0264223	-0.0275239	-0.0285739	-0.0293878	-0.0295955	-0.0290464	-0.0280777	-0.0270343	-0.0260554	-0.0251697	-0.0243705	-0.0236421	-0.0229685	-0.0223344	-0.0217267	-0.0211336	-0.020545	-0.0199527	-0.0193505	-0.0187346	-0.0181031	-0.0174565	-0.0167967	-0.0161268	-0.0154506	-0.0147722	-0.0140953	-0.0134235	-0.0127596
-0.0271317	-0.0259664	-0.0249006	-0.0239168	-0.0230009	-0.0221418	-0.0213298	-0.0205559	-0.0198112	-0.0190865	-0.0183712	-0.0176537	-0.0169212	-0.0161602	-0.0153579	-0.0145038	-0.0135919	-0.0126214	-0.0115971	-0.0105278	-0.00942473	-0.00829961	-0.00716319	-0.00602462	-0.0048912	-0.00376849	-0.00266058	-0.00157039	-0.000499927	0.000549479	0.00157699	0.00258212	0.00356467	0.00452462	0.0054621	0.00637736	0.00727075	0.00814268	0.00899369	0.00982437	0.0106354	0.0114277	0.012202	0.0129594	0.0137013	0.0144288	0.0151435	0.0158471	0.0165414	0.0172283
0.0771833	0.0764999	0.0757903	0.0750544	0.0742923	0.0735039	0.0726891	0.0718479	0.0709802	0.0700857	0.0691643	0.0682158	0.0672397	0.0662357	0.0652032	0.0641418	0.0630506	0.0619289	0.0607758	0.0595901	0.0583709	0.0571174	0.0558289	0.0545058	0.0531502	0.051767	0.0503664	0.0489669	0.0475993	0.0463097	0.045157	0.0442004	0.0434758	0.0429778	0.0426627	0.0424692	0.0423407	0.0422346	0.0421236	0.0419912	0.0418289	0.0416326	0.0414008	0.0411337	0.0408321	0.0404971	0.04013	0.039732	0.0393043	0.0388479
0.187825	0.189728	0.190846	0.191574	0.192067	0.192401	0.19262	0.19275	0.19281	0.192811	0.192763	0.192671	0.19254	0.192374	0.192176	0.191948	0.191692	0.191408	0.191098	0.190762	0.190401	0.190017	0.189608	0.189175	0.188719	0.188239	0.187737	0.187211	0.186662	0.18609	0.185496	0.184879	0.18424	0.183578	0.182895	0.182191	0.181467	0.180725	0.179967	0.179194	0.178412	0.177625	0.17684	0.176066	0.175314	0.174595	0.173921	0.173305	0.172753	0.172269
-0.0513957	-0.049583	-0.0473957	-0.0449789	-0.0424922	-0.040022	-0.0376004	-0.0352349	-0.032924	-0.0306636	-0.0284492	-0.0262764	-0.0241418	-0.0220424	-0.0199755	-0.0179392	-0.0159315	-0.0139512	-0.0119968	-0.0100674	-0.00816196	-0.00627979	-0.00442017	-0.00258253	-0.000766355	0.0010288	0.00280334	0.00455759	0.00629188	0.00800646	0.00970157	0.0113774	0.0130343	0.0146722	0.0162914	0.017892	0.0194741	0.0210378	0.0225832	0.0241103	0.0256193	0.0271102	0.028583	0.0300378	0.0314745	0.0328932	0.0342939	0.0356765	0.0370412	0.0383877
0.164101	0.163321	0.162548	0.16178	0.161012	0.160241	0.159465	0.158681	0.157886	0.15708	0.15626	0.155426	0.154576	0.15371	0.152826	0.151924	0.151004	0.150066	0.149108	0.148132	0.147136	0.146121	0.145087	0.144034	0.142962	0.141871	0.140762	0.139634	0.138489	0.137327	0.136148	0.134954	0.133745	0.132524	0.131293	0.130055	0.128815	0.127581	0.126363	0.125177	0.12405	0.123012	0.122104	0.12136	0.120798	0.120412	0.120174	0.12005	0.120012	0.120039
0.227648	0.226148	0.224628	0.223089	0.221531	0.219954	0.218358	0.216742	0.215106	0.213452	0.211778	0.210084	0.208371	0.206638	0.204886	0.203114	0.201323	0.199511	0.19768	0.195829	0.193959	0.192068	0.190158	0.188228	0.186277	0.184307	0.182317	0.180306	0.178276	0.176225	0.174155	0.172064	0.169953	0.167822	0.16567	0.163499	0.161307	0.159095	0.156863	0.15461	0.152338	0.150045	0.147733	0.1454	0.143047	0.140675	0.138283	0.135871	0.133439	0.130989
0.0463603	0.0461043	0.0458279	0.0455598	0.0453477	0.0452543	0.0453319	0.0455878	0.0459781	0.0464393	0.0469183	0.0473816	0.0478115	0.0481999	0.0485439	0.0488431	0.0490982	0.0493105	0.049481	0.0496112	0.0497019	0.0497543	0.049769	0.0497468	0.0496882	0.0495938	0.049464	0.0492991	0.0490995	0.0488654	0.0485971	0.0482948	0.0479587	0.0475889	0.0471856	0.046749	0.0462792	0.0457762	0.0452404	0.0446716	0.0440702	0.043436	0.0427694	0.0420703	0.0413389	0.0405753	0.0397795	0.0389517	0.0380919	0.0372002
-0.101885	-0.100245	-0.0986419	-0.0970732	-0.0955377	-0.0940343	-0.0925623	-0.0911208	-0.0897095	-0.0883278	-0.0869755	-0.0856524	-0.0843584	-0.0830933	-0.0818572	-0.08065	-0.0794719	-0.0783231	-0.0772036	-0.0761139	-0.0750541	-0.0740247	-0.0730263	-0.0720592	-0.0711244	-0.0702226	-0.0693548	-0.0685222	-0.0677262	-0.0669685	-0.0662508	-0.0655751	-0.0649436	-0.0643579	-0.063819	-0.0633254	-0.062871	-0.0624399	-0.0619986	-0.0614864	-0.0608131	-0.0598826	-0.0586469	-0.0571411	-0.0554536	-0.0536705	-0.0518485	-0.0500159	-0.0481815	-0.0463431
-0.384314	-0.384119	-0.383972	-0.38386	-0.383772	-0.383698	-0.383623	-0.38353	-0.383402	-0.383214	-0.382944	-0.382571	-0.382081	-0.381477	-0.380772	-0.379985	-0.37914	-0.378258	-0.377356	-0.376448	-0.37554	-0.374641	-0.373753	-0.372879	-0.372019	-0.371175	-0.370345	-0.369529	-0.368724	-0.367929	-0.367141	-0.366356	-0.365572	-0.364784	-0.363989	-0.363184	-0.362366	-0.361532	-0.36068	-0.359811	-0.358923	-0.35802	-0.357102	-0.356173	-0.355236	-0.354292	-0.353339	-0.352365	-0.351339	-0.350198
0.12773	0.128383	0.129044	0.129716	0.130397	0.131089	0.131792	0.132504	0.133227	0.13396	0.134703	0.135456	0.136217	0.136987	0.137766	0.138551	0.139344	0.140143	0.140947	0.141757	0.14257	0.143388	0.144208	0.145031	0.145855	0.146681	0.147507	0.148333	0.149159	0.149984	0.150807	0.151628	0.152447	0.153263	0.154076	0.154885	0.15569	0.156491	0.157287	0.158078	0.158864	0.159645	0.16042	0.161189	0.161951	0.162707	0.163456	0.164199	0.164934	0.165662
condition 2, observations X time
-0.0429636	-0.0411221	-0.0393049	-0.0375101	-0.0357362	-0.0339821	-0.0322468	-0.0305296	-0.0288298	-0.027147	-0.025481	-0.0238314	-0.0221982	-0.0205811	-0.0189803	-0.0173956	-0.0158272	-0.014275	-0.0127393	-0.0112199	-0.00971725	-0.00823131	-0.00676227	-0.00531031	-0.00387558	-0.00245828	-0.00105857	0.000323353	0.00168731	0.00303311	0.00436057	0.00566951	0.00695973	0.00823107	0.00948333	0.0107164	0.01193	0.013124	0.0142983	0.0154527	0.016587	0.0177011	0.018795	0.0198684	0.0209213	0.0219535	0.0229652	0.0239561	0.0249264	0.025876
0.140821	0.141503	0.142179	0.142852	0.143525	0.144202	0.144885	0.145578	0.146285	0.147006	0.147744	0.148499	0.149268	0.150051	0.150844	0.151644	0.152446	0.153246	0.154041	0.154827	0.155601	0.156361	0.157103	0.157827	0.158531	0.159213	0.159872	0.160508	0.16112	0.161707	0.162269	0.162806	0.163317	0.163802	0.164261	0.164694	0.165101	0.165481	0.165834	0.166161	0.166461	0.166734	0.166981	0.167201	0.167394	0.167561	0.1677	0.167813	0.167899	0.167959
0.0612192	0.0608673	0.0605115	0.0601431	0.059756	0.0593465	0.058912	0.058451	0.0579629	0.0574471	0.0569038	0.0563328	0.0557345	0.0551091	0.0544569	0.0537782	0.0530734	0.0523429	0.0515872	0.0508068	0.0500024	0.0491749	0.0483255	0.047456	0.0465686	0.0456667	0.0447549	0.0438392	0.0429278	0.0420306	0.0411587	0.0403228	0.0395314	0.0387879	0.0380904	0.0374319	0.0368022	0.0361903	0.0355864	0.0349821	0.034371	0.0337485	0.0331112	0.0324568	0.0317835	0.0310903	0.0303764	0.0296413	0.0288846	0.0281059
0.0763777	0.0766217	0.0768522	0.0770704	0.0772781	0.077477	0.0776694	0.0778581	0.0780463	0.0782379	0.0784379	0.0786516	0.0788853	0.0791453	0.0794377	0.0797674	0.0801372	0.0805468	0.0809937	0.0814725	0.0819766	0.0824987	0.0830319	0.0835696	0.0841062	0.0846369	0.0851579	0.0856655	0.086157	0.0866297	0.0870811	0.0875092	0.0879116	0.0882864	0.0886316	0.0889461	0.0892294	0.0894836	0.0897153	0.0899396	0.0901849	0.0904963	0.0909266	0.0915106	0.0922399	0.0930696	0.0939473	0.0948336	0.0957051	0.0965501
-0.0972423	-0.096944	-0.0966732	-0.0964049	-0.096093	-0.0956676	-0.0950533	-0.0942117	-0.0931698	-0.091996	-0.0907567	-0.0894957	-0.0882361	-0.0869893	-0.0857633	-0.0845684	-0.0834217	-0.0823511	-0.0814018	-0.0806498	-0.0802407	-0.0805222	-0.0827393	-0.0816002	-0.0753058	-0.0712414	-0.0679478	-0.0650431	-0.062377	-0.0598752	-0.057496	-0.0552138	-0.0530118	-0.0508787	-0.0488065	-0.0467896	-0.044824	-0.042907	-0.0410368	-0.0392123	-0.037433	-0.0356992	-0.0340115	-0.0323712	-0.0307801	-0.0292406	-0.0277556	-0.0263285	-0.0249629	-0.0236618
-0.19983	-0.201623	-0.202353	-0.201411	-0.200507	-0.199874	-0.199414	-0.199053	-0.198745	-0.198459	-0.198176	-0.197885	-0.197577	-0.197249	-0.196902	-0.196537	-0.19616	-0.195776	-0.195393	-0.195019	-0.194665	-0.194344	-0.194067	-0.193843	-0.193663	-0.193465	-0.19307	-0.192257	-0.191067	-0.189738	-0.188424	-0.187175	-0.185998	-0.184886	-0.183833	-0.182829	-0.181869	-0.180946	-0.180053	-0.179186	-0.178336	-0.177496	-0.176656	-0.175805	-0.174933	-0.174029	-0.173087	-0.172106	-0.17109	-0.170044
-0.192404	-0.191217	-0.190043	-0.188884	-0.187739	-0.186611	-0.1855	-0.184407	-0.183334	-0.18228	-0.181248	-0.180236	-0.179247	-0.178281	-0.177337	-0.176417	-0.175521	-0.174649	-0.173802	-0.172979	-0.172181	-0.171408	-0.170661	-0.169938	-0.169242	-0.168571	-0.167926	-0.167306	-0.166713	-0.166145	-0.165604	-0.165088	-0.164599	-0.164136	-0.163699	-0.163288	-0.162903	-0.162544	-0.162212	-0.161906	-0.161627	-0.161373	-0.161146	-0.160945	-0.160771	-0.160623	-0.160501	-0.160406	-0.160337	-0.160294
0.0308862	0.0302722	0.0297298	0.0292583	0.028853	0.0285074	0.0282146	0.0279683	0.0277631	0.0275947	0.0274591	0.0273531	0.0272733	0.0272165	0.0271796	0.0271591	0.0271518	0.0271542	0.0271633	0.0271759	0.0271893	0.0272009	0.0272083	0.0272097	0.0272031	0.0271869	0.0271599	0.0271209	0.0270688	0.0270029	0.0269223	0.0268265	0.026715	0.0265872	0.0264428	0.0262814	0.0261028	0.0259067	0.0256929	0.0254611	0.0252112	0.0249431	0.0246565	0.0243513	0.0240275	0.0236848	0.0233233	0.0229426	0.0225428	0.0221238
0.0373603	0.034808	0.0321797	0.0294599	0.0266381	0.0237394	0.0209246	0.0186288	0.0171916	0.0162752	0.0154475	0.0145503	0.0135613	0.0124941	0.0113673	0.0101982	0.00900111	0.00778882	0.00657281	0.00536416	0.00417408	0.0030143	0.00189732	0.00083649	-0.000154187	-0.00106045	-0.00186864	-0.00256699	-0.00314726	-0.00360637	-0.00394736	-0.00417911	-0.00431488	-0.00437017	-0.00436065	-0.00430063	-0.00420224	-0.00407511	-0.0039264	-0.00376095	-0.00358148	-0.00338877	-0.00318183	-0.002958	-0.00271314	-0.00244178	-0.00213742	-0.00179282	-0.00140047	-0.000953112
0.259582	0.259874	0.260146	0.260396	0.260624	0.26083	0.261013	0.261173	0.261309	0.26142	0.261505	0.261563	0.261594	0.261597	0.261569	0.261511	0.261422	0.261302	0.261155	0.260987	0.260807	0.260635	0.260496	0.260423	0.260443	0.260565	0.260774	0.261032	0.261292	0.261507	0.26163	0.261613	0.261396	0.260928	0.260332	0.260584	0.262377	0.264476	0.266343	0.267975	0.269425	0.27074	0.271948	0.273071	0.274125	0.275119	0.276063	0.276961	0.277819	0.27864
0.0333656	0.0324805	0.0315792	0.0306616	0.0297275	0.0287769	0.0278094	0.0268249	0.0258233	0.0248042	0.0237676	0.0227132	0.0216408	0.0205502	0.0194414	0.0183143	0.017169	0.016006	0.014826	0.0136305	0.012422	0.0112041	0.00998264	0.00876598	0.00756564	0.00639638	0.00527528	0.00421927	0.00324128	0.00234647	0.00153043	0.000780632	8.00649e-05	-0.000588807	-0.0012414	-0.0018899	-0.00254326	-0.0032077	-0.00388738	-0.00458494	-0.005302	-0.00603944	-0.00679764	-0.00757662	-0.00837616	-0.00919577	-0.0100348	-0.0108922	-0.0117669	-0.0126573
-0.115095	-0.114462	-0.113838	-0.113221	-0.112609	-0.111999	-0.111391	-0.110782	-0.11017	-0.109554	-0.108932	-0.108302	-0.107666	-0.107021	-0.106368	-0.105707	-0.105039	-0.104364	-0.103682	-0.102995	-0.102302	-0.101603	-0.1009	-0.100191	-0.0994771	-0.0987579	-0.0980337	-0.0973048	-0.0965716	-0.0958351	-0.0950964	-0.0943567	-0.0936178	-0.0928814	-0.0921493	-0.0914236	-0.090706	-0.0899986	-0.0893029	-0.0886206	-0.0879532	-0.0873019	-0.0866678	-0.0860519	-0.085455	-0.0848777	-0.0843205	-0.0837837	-0.0832675	-0.082772
-0.135223	-0.133268	-0.131344	-0.12945	-0.127586	-0.125751	-0.123947	-0.122171	-0.120426	-0.118709	-0.117021	-0.115363	-0.113732	-0.112131	-0.110558	-0.109013	-0.107496	-0.106008	-0.104547	-0.103114	-0.101709	-0.100331	-0.0989812	-0.0976584	-0.0963627	-0.0950942	-0.0938528	-0.0926383	-0.0914507	-0.0902899	-0.0891558	-0.0880484	-0.0869676	-0.0859133	-0.0848855	-0.0838841	-0.0829091	-0.0819605	-0.0810381	-0.0801421	-0.0792723	-0.0784288	-0.0776114	-0.0768203	-0.0760555	-0.0753168	-0.0746044	-0.0739182	-0.0732584	-0.0726248
-0.144042	-0.144714	-0.145397	-0.146091	-0.146795	-0.147507	-0.148226	-0.148949	-0.149673	-0.150395	-0.151113	-0.151822	-0.152521	-0.153206	-0.153875	-0.154527	-0.155164	-0.155786	-0.156394	-0.156993	-0.157584	-0.158172	-0.158758	-0.159345	-0.159937	-0.160533	-0.161137	-0.161748	-0.162369	-0.163	-0.163641	-0.164294	-0.164957	-0.165631	-0.166317	-0.167015	-0.167724	-0.168444	-0.169176	-0.16992	-0.170674	-0.17144	-0.172217	-0.173005	-0.173804	-0.174614	-0.175435	-0.176266	-0.177107	-0.177959
0.217203	0.216176	0.215136	0.214083	0.213016	0.211936	0.210842	0.209735	0.208613	0.207478	0.206329	0.205166	0.203988	0.202797	0.201591	0.200371	0.199136	0.197886	0.196622	0.195343	0.194048	0.192739	0.191415	0.190075	0.18872	0.187349	0.185963	0.184561	0.183144	0.18171	0.18026	0.178795	0.177313	0.175815	0.1743	0.172769	0.171222	0.169658	0.168077	0.166479	0.164864	0.163233	0.161584	0.159918	0.158235	0.156535	0.154817	0.153082	0.151329	0.149559
0.0984761	0.0984719	0.0984639	0.0984492	0.0984252	0.0983898	0.0983412	0.0982776	0.0981978	0.0981007	0.0979862	0.0978552	0.0977107	0.0975593	0.0974129	0.0972912	0.0972235	0.097247	0.0973994	0.0977042	0.0981597	0.0987397	0.0994057	0.100121	0.100856	0.101592	0.102318	0.103027	0.103716	0.104383	0.105028	0.105652	0.106256	0.106839	0.107403	0.107948	0.108475	0.108985	0.109478	0.109955	0.110416	0.110861	0.111291	0.111706	0.112107	0.112493	0.112864	0.113222	0.113566	0.113896
-0.097275	-0.0983134	-0.099315	-0.10026	-0.10113	-0.101916	-0.102621	-0.103256	-0.103843	-0.104399	-0.104944	-0.10549	-0.106046	-0.106618	-0.107212	-0.10783	-0.108473	-0.109144	-0.109842	-0.11057	-0.111325	-0.112109	-0.112919	-0.113752	-0.114598	-0.115446	-0.116276	-0.117058	-0.117763	-0.118362	-0.118849	-0.119237	-0.119555	-0.119837	-0.120108	-0.120388	-0.12069	-0.12102	-0.121384	-0.121782	-0.122217	-0.122688	-0.123195	-0.123738	-0.124317	-0.124932	-0.125581	-0.126267	-0.126987	-0.127741
0.422316	0.42172	0.421096	0.420443	0.419759	0.419042	0.41829	0.417499	0.416664	0.415781	0.414843	0.413842	0.412768	0.411609	0.410352	0.408986	0.407512	0.405974	0.404531	0.403525	0.403292	0.403732	0.404453	0.405183	0.405821	0.406344	0.406756	0.407069	0.407295	0.407444	0.407524	0.407541	0.4075	0.407403	0.407252	0.407047	0.406788	0.406471	0.406093	0.405649	0.405131	0.404529	0.403835	0.403041	0.402153	0.401218	0.400385	0.399959	0.400243	0.401177
0.274516	0.273745	0.273022	0.272384	0.271872	0.271532	0.271397	0.271481	0.271767	0.272218	0.272787	0.273431	0.274114	0.27481	0.275502	0.276175	0.276823	0.277439	0.278021	0.278565	0.279069	0.279534	0.279958	0.28034	0.280681	0.280979	0.281236	0.281451	0.281624	0.281754	0.281843	0.28189	0.281896	0.281859	0.281781	0.281661	0.2815	0.281298	0.281054	0.280768	0.280441	0.280073	0.279664	0.279213	0.278721	0.278187	0.277612	0.276995	0.276337	0.275637
0.0312736	0.0310556	0.0308206	0.0305686	0.0302996	0.0300135	0.0297102	0.0293898	0.0290521	0.0286972	0.0283251	0.0279356	0.0275288	0.0271046	0.026663	0.026204	0.0257277	0.0252339	0.0247228	0.0241945	0.0236489	0.0230861	0.0225064	0.0219099	0.0212969	0.0206676	0.0200224	0.0193619	0.0186867	0.0179975	0.0172953	0.0165813	0.0158569	0.0151239	0.0143844	0.013641	0.0128967	0.0121551	0.0114205	0.0106977	0.00999237	0.00931054	0.00865895	0.00804468	0.00747495	0.00695679	0.00649664	0.00609996	0.00577083	0.00551159
[truncated: 5,000 more columns]
