# Supplementary material for: An orexigenic subnetwork within the human hippocampus
Source: Nature. 2023 Aug 30;621(7978):381–8. doi: 10.1038/s41586-023-06459-w (PMC10499606; doi:10.1038/s41586-023-06459-w)
Supplement: Supplementary file 9 — Source Data Extended Data Fig. 10 [file 41586_2023_6459_MOESM9_ESM.xlsx]

## Sheet: EDFig10A
ID	BMI	Age	BDI	BAI	Binge_freq	DEBQ_restrained	DEBQ_emotional	DEBQ_external	Mean_FD	non_dlHPC_Func	Amyg_Func	Hippoca_Func	LH_Motor_Func
1	24.7	28	6	6	1	3.8	1.69	3.1	0.046	0.082188	0.20291	0.107037	0.182138
2	26	24	12	8	3	4.3	4	3.1	0.07	0.169184	0.101069	0.168326	-0.140026
3	29	27	26	16	3.5	1.5	3.92	2.8	0.063	0.0698762	0.144228	0.0603804	-0.129345
4	32.2	18	21	20	3	4	2.85	3.1	0.052	-0.0591233	0.091853	-0.0344372	-0.137495
5	23.5	21	9	3	1.5	3.6	4.92	3.7	0.094	0.472199	0.709869	0.52427	-0.28861
6	21.8	29	5	12	1.5	3.2	3.69	4.3	0.065	0.0854157	0.553509	0.0648092	-0.0787885
7	23.4	20	18	9	2	3.3	4.92	3.2	0.049	-0.00172393	0.222088	0.0144833	0.290357
8	19.2	27	4	5	1	2	1.15	2.3	0.057	0.123402	0.301145	0.163568	0.0891734
9	19.1	27	1	10	5	1.9	4.31	4.3	0.07	0.180899	0.043263	0.22359	-0.3339
10	35.2	35	20	0	2.5	3.5	3.77	3.2	0.053	-0.0119536	0.337037	-0.0416219	-0.0900398
11	20	21	28	19	3	3.9	4.08	4.5	0.099	0.283847	0.324249	0.293968	0.0604961
12	30.8	21	12	6	2	2.8	3.23	3.8	0.058	-0.0878626	0.113635	-0.0805665	-0.0318165
13	21.3	18	7	7	4	2.3	4	3.4	0.059	-0.198377	-0.369168	-0.291429	-0.240595
14	19.8	33	24	9	3	2.8	4.69	4.1	0.081	0.31244	0.381422	0.29448	0.0884853
15	32.7	20	15	8	1	1.6	1.77	2.6	0.09	-0.0850497	0.0478464	-0.04599	-0.00647002
16	30.4	29	12	11	3	3.1	3.62	3.7	0.061	0.362575	0.551443	0.314344	0.046416
18	23.69	20	8	17	2	2.7	3.38	2.4	0.047	0.12301	0.0885523	0.166391	0.0784584
19	29.3	30	14	4	3	1.8	4.92	4.3	0.048	0.269587	0.506477	0.320149	-0.0494556
20	20.35	31	10	22	1.5	2.8	2.62	2.7	0.094	-0.0919739	0.22709	-0.0208529	-0.0664855
21	35.61	32	22	17	3	3.9	4.15	3.7	0.073	0.00379353	0.0759245	0.0277434	-0.146998
22	23.29	31	13	24	3	3.1	2.85	3.2	0.06	0.589433	0.596736	0.630703	0.189344
23	22.5	35	15	15	3	2.5	4	3.4	0.062	0.370327	0.165999	0.344881	-0.0736769
24	31.05	32	21	12	2	4	3.46	3.3	0.069	0.0434831	0.38013	0.00537418	-0.241726
25	39.59	33	14	7	2	2.3	4.23	3.8	0.165	0.150286	0.545402	0.0662057	0.0408829
26	25.31	32	9	5	4	3.6	4.85	3	0.053	-0.227299	-0.270276	-0.294533	0.150997
27	21.15	19	6	7	1.5	3.9	2.38	2.8	0.044	-0.030299	0.0852047	-0.0977879	0.0901846
28	23.74	32	21	14	3	3.7	2.85	3.9	0.089	0.175619	0.147832	0.180735	-0.00886046
29	41.49	23	22	13	7	2.7	1.92	4.7	0.074	0.386556	0.421151	0.381898	0.0518668
30	33.8	21	26	15	2	3.5	3.38	2.8	0.107	0.247595	0.351166	0.270022	0.282559
31	25.3	22	0	0	1	3.5	2.69	3.4	0.099	0.150668	0.279352	0.19075	0.241676
32	35.9	35	14	14	5.5	3.4	5	4.6	0.103	0.12547	0.221714	0.118575	0.129049
33	21.9	20	5	8	4	4.2	4.46	4.5	0.067	-0.00347277	-0.0991615	-0.0593099	0.0275782
36	57.2	33	3	0	1	4.8	4.69	4	0.063	0.0444402	-0.126329	-0.0478421	-0.154684
37	23.2	27	0	0	1	3.1	3.77	3.6	0.065	0.193062	0.217154	0.2646	-0.0939806

## Sheet: EDFig10B
ID	BMI	Age	BDI	BAI	Binge_freq	DEBQ_restrained	DEBQ_emotional	DEBQ_external	Mean_FD	nondlHPC_CI_L	nondlHPC_CI_R	Hippoca_CI_L	Hippoca_CI_R
1	24.7	28	6	6	1	3.8	1.69	3.1	0.046	0.563766	0.494778	0.62053	0.591706
2	26	24	12	8	3	4.3	4	3.1	0.07	0.500299	0.340156	0.552005	0.454919
3	29	27	26	16	3.5	1.5	3.92	2.8	0.063	0.508988	0.487562	0.57714	0.618932
4	32.2	18	21	20	3	4	2.85	3.1	0.052	0.494817	0.453546	0.568424	0.577868
5	23.5	21	9	3	1.5	3.6	4.92	3.7	0.094	0.452477	0.428691	0.587252	0.544304
6	21.8	29	5	12	1.5	3.2	3.69	4.3	0.065	0.573499	0.505329	0.659988	0.567442
7	23.4	20	18	9	2	3.3	4.92	3.2	0.049	0.588338	0.558038	0.682717	0.688631
8	19.2	27	4	5	1	2	1.15	2.3	0.057	0.33375	0.303138	0.450348	0.381877
9	19.1	27	1	10	5	1.9	4.31	4.3	0.07	0.417012	0.502518	0.487747	0.617438
10	35.2	35	20	0	2.5	3.5	3.77	3.2	0.053	0.496069	0.526466	0.536249	0.583452
11	20	21	28	19	3	3.9	4.08	4.5	0.099	0.518655	0.484813	0.595061	0.583415
12	30.8	21	12	6	2	2.8	3.23	3.8	0.058	0.582328	0.590707	0.649484	0.686438
13	21.3	18	7	7	4	2.3	4	3.4	0.059	0.429955	0.454438	0.502427	0.539618
14	19.8	33	24	9	3	2.8	4.69	4.1	0.081	0.466625	0.450948	0.543975	0.577335
15	32.7	20	15	8	1	1.6	1.77	2.6	0.09	0.486096	0.566509	0.546133	0.651092
16	30.4	29	12	11	3	3.1	3.62	3.7	0.061	0.535889	0.568312	0.637469	0.707068
18	23.69	20	8	17	2	2.7	3.38	2.4	0.047	0.607245	0.634038	0.653788	0.698087
19	29.3	30	14	4	3	1.8	4.92	4.3	0.048	0.37582	0.490767	0.476052	0.580095
20	20.35	31	10	22	1.5	2.8	2.62	2.7	0.094	0.490891	0.441506	0.57711	0.533015
21	35.61	32	22	17	3	3.9	4.15	3.7	0.073	0.503176	0.434303	0.573736	0.478375
22	23.29	31	13	24	3	3.1	2.85	3.2	0.06	0.484465	0.451676	0.565463	0.535075
23	22.5	35	15	15	3	2.5	4	3.4	0.062	0.571414	0.632959	0.618612	0.683374
24	31.05	32	21	12	2	4	3.46	3.3	0.069	0.290028	0.345038	0.368821	0.431082
25	39.59	33	14	7	2	2.3	4.23	3.8	0.165	0.550988	0.406134	0.601431	0.517201
26	25.31	32	9	5	4	3.6	4.85	3	0.053	0.52648	0.40274	0.582171	0.480282
27	21.15	19	6	7	1.5	3.9	2.38	2.8	0.044	0.451683	0.436133	0.555878	0.479258
28	23.74	32	21	14	3	3.7	2.85	3.9	0.089	0.529639	0.48599	0.573595	0.573222
29	41.49	23	22	13	7	2.7	1.92	4.7	0.074	0.480711	0.526743	0.543014	0.636626
30	33.8	21	26	15	2	3.5	3.38	2.8	0.107	0.439309	0.506095	0.530593	0.560493
31	25.3	22	0	0	1	3.5	2.69	3.4	0.099	0.265374	0.3944	0.371495	0.46364
32	35.9	35	14	14	5.5	3.4	5	4.6	0.103	0.267476	0.38859	0.369743	0.470301
33	21.9	20	5	8	4	4.2	4.46	4.5	0.067	0.430591	0.55212	0.524043	0.595856
36	57.2	33	3	0	1	4.8	4.69	4	0.063	0.443156	0.484992	0.507155	0.529258
37	23.2	27	0	0	1	3.1	3.77	3.6	0.065	0.483291	0.481762	0.578928	0.595229
